# Supplementary material for: Compartments in medulloblastoma with extensive nodularity are connected through differentiation along the granular precursor lineage
Source: Nat Commun. 2024 Jan 8;15:269. doi: 10.1038/s41467-023-44117-x (PMC10774372; doi:10.1038/s41467-023-44117-x)
Supplement: Supplementary file 4 — Supplementary Data 1 [file 41467_2023_44117_MOESM4_ESM.xlsx]

## Sheet: Suppl. Data 1 Sample overview
Supplementary Data 1: Sample and methods overview. PFS = progression free survival, OS = overall survival.
Sample ID	Bulk sequencing			Single nucleus RNA sequencing		Spatial transcriptomics			Clinical and epidemiological data
	DNA methylation profiling	RNA seq	DNA panel seq	10X Genomics	SMARTseq V2.5	Microdissection RNAseq	smRNA-FISH (RNAscope)	Molecular Cartography (Resolve Biosciences)	Pathogenic variant (SHH-Pathway)	Sex	Age	M stage	Recurrence	PFS	Death	OS
MB263	Yes	Yes	Yes	Yes	Yes	Yes		Yes	SMO	F	2	M2	0	63	0	63
MB266	Yes	Yes	Yes	Yes	Yes	Yes	Yes	Yes	SMO	M	1	M0	0	60	0	60
MB287	Yes	Yes	Yes	Yes		Yes			No	F	2	M0	0	68	0	68
MB295	Yes	Yes	Yes	Yes	Yes	Yes	Yes	Yes	No	M	2	M3	0	58	0	58
MB299	Yes	Yes	Yes	Yes	Yes	Yes	Yes	Yes	No	M	0.5	M0	1	16	0	58
MB88	Yes	Yes	Yes	Yes	Yes	Yes			SUFU	M	2	M0	1	8	0	92
MBAK1	Yes	Yes	Yes	Yes		Yes			SUFU	M	0.5	M0	1	8	0	28
MBAK2	Yes	Yes	Yes	Yes		Yes			SUFU	M	0.83	M0	0	36	0	36
MBAK3	Yes	Yes	Yes	Yes	Yes	Yes			PTCH1	M	2	M0	0	24	0	24
