# Supplementary material for: Compartments in medulloblastoma with extensive nodularity are connected through differentiation along the granular precursor lineage
Source: Nat Commun. 2024 Jan 8;15:269. doi: 10.1038/s41467-023-44117-x (PMC10774372; doi:10.1038/s41467-023-44117-x)
Supplement: Supplementary file 5 — Supplementary Data 2 [file 41467_2023_44117_MOESM5_ESM.xlsx]

## Sheet: Suppl. Data 2 DEGs in MBEN
Supplementary Data 2: Differentially expressed genes in MBEN. Differentially expressed genes between cell types in the full MBEN snRNA-seq data. The comparison between clusters was performed using Wilcoxon Rank Sum with minimum p-value limit 0.05 after adjustment for multiple comparisons.
gene	p_val	avg_log2FC	pct.1	pct.2	p_val_adj	cluster
SCN2A	0	1.77984	0.66	0.216	0	Differentiated neuronal-like
RBFOX1	0	1.75192	0.912	0.734	0	Differentiated neuronal-like
PDE4B	0	1.69683	0.8	0.405	0	Differentiated neuronal-like
NRXN3	0	1.61659	0.864	0.465	0	Differentiated neuronal-like
CHGB	0	1.57438	0.6	0.222	0	Differentiated neuronal-like
FSTL5	0	1.56237	0.726	0.316	0	Differentiated neuronal-like
KCNIP4	0	1.55524	0.766	0.447	0	Differentiated neuronal-like
MEG3	0	1.53581	0.893	0.59	0	Differentiated neuronal-like
GABRD	0	1.52433	0.461	0.099	0	Differentiated neuronal-like
ATP1B1	0	1.51673	0.509	0.192	0	Differentiated neuronal-like
TNR	0	1.50173	0.407	0.122	0	Differentiated neuronal-like
ZNF385D	0	1.50127	0.824	0.47	0	Differentiated neuronal-like
GPR158	0	1.47001	0.605	0.25	0	Differentiated neuronal-like
RIMS1	0	1.44347	0.836	0.531	0	Differentiated neuronal-like
GRM4	0	1.42942	0.435	0.16	0	Differentiated neuronal-like
PCLO	0	1.42786	0.681	0.312	0	Differentiated neuronal-like
FAT2	0	1.42442	0.415	0.14	0	Differentiated neuronal-like
GABRB1	0	1.39083	0.544	0.198	0	Differentiated neuronal-like
CDH18	0	1.33943	0.774	0.445	0	Differentiated neuronal-like
ETV1	0	1.33376	0.52	0.188	0	Differentiated neuronal-like
RP11-40F8.2	0	1.31863	0.586	0.273	0	Differentiated neuronal-like
CHN2	0	1.30839	0.544	0.219	0	Differentiated neuronal-like
MICAL2	0	1.30151	0.431	0.151	0	Differentiated neuronal-like
KCNK1	0	1.29333	0.525	0.207	0	Differentiated neuronal-like
DGCR5	0	1.2606	0.581	0.256	0	Differentiated neuronal-like
COL27A1	0	1.24784	0.291	0.071	0	Differentiated neuronal-like
KIRREL3	0	1.23727	0.548	0.268	0	Differentiated neuronal-like
CDH12	0	1.23481	0.676	0.455	0	Differentiated neuronal-like
SLC17A7	0	1.22109	0.357	0.084	0	Differentiated neuronal-like
SNAP25	0	1.21929	0.598	0.293	0	Differentiated neuronal-like
ATP2B2	0	1.217	0.484	0.206	0	Differentiated neuronal-like
LINGO2	0	1.20994	0.541	0.27	0	Differentiated neuronal-like
KCNQ3	0	1.20249	0.567	0.297	0	Differentiated neuronal-like
RAPGEF5	0	1.19925	0.334	0.09	0	Differentiated neuronal-like
FGF14	0	1.18756	0.832	0.567	0	Differentiated neuronal-like
GABRB2	0	1.17947	0.43	0.16	0	Differentiated neuronal-like
TMEM163	0	1.17541	0.467	0.195	0	Differentiated neuronal-like
TRIM9	0	1.16989	0.528	0.256	0	Differentiated neuronal-like
CADPS2	0	1.15696	0.837	0.485	0	Differentiated neuronal-like
OXR1	0	1.15558	0.693	0.373	0	Differentiated neuronal-like
NEBL	0	1.14983	0.369	0.122	0	Differentiated neuronal-like
DMD	0	1.13968	0.766	0.51	0	Differentiated neuronal-like
SNAP25-AS1	0	1.1288	0.555	0.253	0	Differentiated neuronal-like
TSPAN7	0	1.12507	0.492	0.204	0	Differentiated neuronal-like
ARPP21	0	1.12442	0.555	0.238	0	Differentiated neuronal-like
KCNH8	0	1.12241	0.494	0.225	0	Differentiated neuronal-like
C8orf34	0	1.12157	0.508	0.234	0	Differentiated neuronal-like
DNM1	0	1.11376	0.433	0.181	0	Differentiated neuronal-like
PRR16	0	1.09714	0.29	0.073	0	Differentiated neuronal-like
TENM1	0	1.08622	0.573	0.267	0	Differentiated neuronal-like
ITM2B	0	1.07738	0.52	0.253	0	Differentiated neuronal-like
ABLIM1	0	1.07445	0.561	0.283	0	Differentiated neuronal-like
PTCHD1	0	1.06484	0.339	0.099	0	Differentiated neuronal-like
DLGAP1	0	1.02423	0.823	0.618	0	Differentiated neuronal-like
RAPGEF4	0	1.01743	0.362	0.141	0	Differentiated neuronal-like
CAMKK2	0	1.0133	0.357	0.14	0	Differentiated neuronal-like
PTPRR	0	0.993392	0.322	0.102	0	Differentiated neuronal-like
LHFP	0	0.98113	0.51	0.259	0	Differentiated neuronal-like
FGFR1	0	0.975788	0.363	0.139	0	Differentiated neuronal-like
CBLN3	0	0.974315	0.251	0.045	0	Differentiated neuronal-like
ZNF385B	0	0.9694	0.552	0.292	0	Differentiated neuronal-like
RP11-242P2.1	0	0.968378	0.28	0.084	0	Differentiated neuronal-like
CA4	0	0.962368	0.226	0.038	0	Differentiated neuronal-like
SEL1L3	0	0.958917	0.316	0.103	0	Differentiated neuronal-like
LRRC3B	0	0.952093	0.279	0.077	0	Differentiated neuronal-like
OLFM1	0	0.935983	0.319	0.108	0	Differentiated neuronal-like
MPP7	0	0.933624	0.323	0.122	0	Differentiated neuronal-like
ADAMTS16	0	0.932525	0.221	0.057	0	Differentiated neuronal-like
CA11	0	0.932097	0.312	0.099	0	Differentiated neuronal-like
PDE10A	0	0.92711	0.496	0.29	0	Differentiated neuronal-like
INADL	0	0.926386	0.571	0.335	0	Differentiated neuronal-like
VSNL1	0	0.920853	0.325	0.114	0	Differentiated neuronal-like
PKIB	0	0.911757	0.341	0.124	0	Differentiated neuronal-like
CAMK2B	0	0.906366	0.309	0.11	0	Differentiated neuronal-like
CNTN1	0	0.903932	0.695	0.415	0	Differentiated neuronal-like
KCNN2	0	0.898408	0.265	0.083	0	Differentiated neuronal-like
ARHGAP26	0	0.897202	0.379	0.17	0	Differentiated neuronal-like
GRM1	0	0.895682	0.465	0.22	0	Differentiated neuronal-like
RAB37	0	0.893037	0.292	0.093	0	Differentiated neuronal-like
SLC35F4	0	0.889291	0.293	0.116	0	Differentiated neuronal-like
TIAM1	0	0.887799	0.746	0.56	0	Differentiated neuronal-like
SAMD12	0	0.886419	0.496	0.252	0	Differentiated neuronal-like
IL16	0	0.885693	0.254	0.081	0	Differentiated neuronal-like
CREB5	0	0.878785	0.362	0.162	0	Differentiated neuronal-like
ZNF385D-AS2	0	0.877305	0.264	0.091	0	Differentiated neuronal-like
CBLN1	0	0.872668	0.4	0.167	0	Differentiated neuronal-like
NRG2	0	0.866793	0.295	0.112	0	Differentiated neuronal-like
CADM1	0	0.851619	0.749	0.495	0	Differentiated neuronal-like
SYNE1	0	0.84787	0.532	0.323	0	Differentiated neuronal-like
RYR2	0	0.845028	0.629	0.371	0	Differentiated neuronal-like
KCNA1	0	0.840411	0.227	0.048	0	Differentiated neuronal-like
TLL1	0	0.839095	0.515	0.266	0	Differentiated neuronal-like
FGF12	0	0.834773	0.539	0.325	0	Differentiated neuronal-like
NRXN2	0	0.832117	0.421	0.217	0	Differentiated neuronal-like
CA10	0	0.828006	0.529	0.286	0	Differentiated neuronal-like
CALN1	0	0.823564	0.659	0.429	0	Differentiated neuronal-like
TMEFF2	0	0.817169	0.517	0.282	0	Differentiated neuronal-like
ATP1A1	0	0.812168	0.422	0.205	0	Differentiated neuronal-like
TMEM178A	0	0.811796	0.411	0.206	0	Differentiated neuronal-like
KCNC1	0	0.804322	0.225	0.07	0	Differentiated neuronal-like
LRP1B	0	0.798787	0.912	0.702	0	Differentiated neuronal-like
DKK3	0	0.777163	0.242	0.068	0	Differentiated neuronal-like
RBFOX3	0	0.761325	0.772	0.538	0	Differentiated neuronal-like
SYT1	0	0.756616	0.89	0.785	0	Differentiated neuronal-like
ARHGAP29	0	0.75305	0.236	0.069	0	Differentiated neuronal-like
FOXN3	0	0.740915	0.633	0.445	0	Differentiated neuronal-like
GRID2	0	0.739102	0.626	0.411	0	Differentiated neuronal-like
PDE1A	0	0.732687	0.669	0.459	0	Differentiated neuronal-like
RGS7	0	0.706568	0.649	0.449	0	Differentiated neuronal-like
SCG2	0	0.700838	0.211	0.054	0	Differentiated neuronal-like
PRNP	0	0.692452	0.211	0.057	0	Differentiated neuronal-like
PHYHIP	0	0.688502	0.195	0.046	0	Differentiated neuronal-like
GABRA4	0	0.631269	0.153	0.026	0	Differentiated neuronal-like
GPHN	0	0.563875	0.817	0.684	0	Differentiated neuronal-like
ZFPM2	0	0.559673	0.746	0.555	0	Differentiated neuronal-like
AUTS2	0	-0.52949	0.865	0.92	0	Differentiated neuronal-like
NFIA	0	-0.717969	0.822	0.891	0	Differentiated neuronal-like
KCNH7	0	-0.768007	0.544	0.708	0	Differentiated neuronal-like
NFIB	0	-0.776528	0.841	0.924	0	Differentiated neuronal-like
CTNND2	0	-0.789854	0.626	0.769	0	Differentiated neuronal-like
TTC28	0	-0.864138	0.363	0.549	0	Differentiated neuronal-like
PRKCB	0	-0.88271	0.319	0.532	0	Differentiated neuronal-like
CCSER1	0	-0.895437	0.684	0.811	0	Differentiated neuronal-like
SEPT10	0	-0.916618	0.101	0.289	0	Differentiated neuronal-like
ZNF704	0	-0.938928	0.34	0.541	0	Differentiated neuronal-like
PDLIM3	0	-0.940213	0.126	0.321	0	Differentiated neuronal-like
MDFIC	0	-0.941485	0.033	0.181	0	Differentiated neuronal-like
SETBP1	0	-0.953191	0.409	0.608	0	Differentiated neuronal-like
APBA2	0	-0.954414	0.323	0.532	0	Differentiated neuronal-like
EBF3	0	-1.00139	0.056	0.225	0	Differentiated neuronal-like
SOX11	0	-1.00841	0.09	0.292	0	Differentiated neuronal-like
SEMA6A	0	-1.00982	0.28	0.531	0	Differentiated neuronal-like
FRMD4B	0	-1.01842	0.239	0.464	0	Differentiated neuronal-like
HS3ST5	0	-1.02754	0.086	0.259	0	Differentiated neuronal-like
PRLR	0	-1.04053	0.125	0.329	0	Differentiated neuronal-like
NCAM1	0	-1.05597	0.503	0.723	0	Differentiated neuronal-like
MEIS2	0	-1.06177	0.23	0.463	0	Differentiated neuronal-like
PBX3	0	-1.09613	0.189	0.392	0	Differentiated neuronal-like
PARD3	0	-1.10415	0.225	0.445	0	Differentiated neuronal-like
KLF12	0	-1.11118	0.38	0.65	0	Differentiated neuronal-like
CYYR1	0	-1.11787	0.074	0.288	0	Differentiated neuronal-like
RP11-192P3.5	0	-1.12144	0.074	0.245	0	Differentiated neuronal-like
PAK3	0	-1.12247	0.14	0.375	0	Differentiated neuronal-like
FRMD4A	0	-1.14011	0.355	0.629	0	Differentiated neuronal-like
FLRT2	0	-1.15437	0.052	0.248	0	Differentiated neuronal-like
ZBTB20	0	-1.17167	0.675	0.855	0	Differentiated neuronal-like
KALRN	0	-1.18433	0.189	0.398	0	Differentiated neuronal-like
RP11-776H12.1	0	-1.19209	0.052	0.234	0	Differentiated neuronal-like
EYA1	0	-1.19649	0.139	0.353	0	Differentiated neuronal-like
GPC6	0	-1.20379	0.394	0.67	0	Differentiated neuronal-like
DACH1	0	-1.21586	0.486	0.763	0	Differentiated neuronal-like
AKAP6	0	-1.22019	0.47	0.703	0	Differentiated neuronal-like
FBXL7	0	-1.25733	0.201	0.457	0	Differentiated neuronal-like
CDK6	0	-1.2767	0.243	0.519	0	Differentiated neuronal-like
THSD7A	0	-1.27965	0.171	0.471	0	Differentiated neuronal-like
ADARB2	0	-1.28524	0.335	0.562	0	Differentiated neuronal-like
LRRC16A	0	-1.29598	0.407	0.703	0	Differentiated neuronal-like
GLI2	0	-1.3069	0.079	0.269	0	Differentiated neuronal-like
FSTL4	0	-1.33079	0.197	0.409	0	Differentiated neuronal-like
SEMA6D	0	-1.33584	0.296	0.616	0	Differentiated neuronal-like
FOXP2	0	-1.37541	0.151	0.409	0	Differentiated neuronal-like
L3MBTL4	0	-1.38703	0.125	0.343	0	Differentiated neuronal-like
MYO16	0	-1.38827	0.177	0.451	0	Differentiated neuronal-like
BOC	0	-1.42886	0.078	0.296	0	Differentiated neuronal-like
STARD13	0	-1.43639	0.095	0.374	0	Differentiated neuronal-like
NTN1	0	-1.45111	0.175	0.459	0	Differentiated neuronal-like
AC003090.1	0	-1.45286	0.14	0.366	0	Differentiated neuronal-like
RP11-436K8.1	0	-1.46268	0.091	0.337	0	Differentiated neuronal-like
FAP	0	-1.51036	0.055	0.301	0	Differentiated neuronal-like
CLSTN2	0	-1.52353	0.122	0.358	0	Differentiated neuronal-like
PTPRK	0	-1.52516	0.263	0.624	0	Differentiated neuronal-like
SEZ6L	0	-1.55035	0.459	0.788	0	Differentiated neuronal-like
GAB1	0	-1.5677	0.213	0.522	0	Differentiated neuronal-like
RNF220	0	-1.59882	0.199	0.452	0	Differentiated neuronal-like
RP11-30J20.1	0	-1.62316	0.117	0.39	0	Differentiated neuronal-like
CASC15	0	-1.6366	0.309	0.671	0	Differentiated neuronal-like
ZEB1	0	-1.81186	0.301	0.62	0	Differentiated neuronal-like
TMEM108	0	-1.84626	0.177	0.512	0	Differentiated neuronal-like
TRPM3	0	-1.91012	0.276	0.467	0	Differentiated neuronal-like
DCC	0	-2.97383	0.345	0.746	0	Differentiated neuronal-like
LINC00632	1.77005e-307	0.859692	0.419	0.222	5.2951e-303	Differentiated neuronal-like
MMP24	7.26772e-305	0.76037	0.342	0.149	2.17414e-300	Differentiated neuronal-like
MFGE8	7.97629e-304	0.617637	0.172	0.038	2.38611e-299	Differentiated neuronal-like
TOX3	1.28821e-303	-0.867927	0.071	0.234	3.85367e-299	Differentiated neuronal-like
BCL2	7.75233e-303	-0.973362	0.047	0.195	2.31911e-298	Differentiated neuronal-like
IQCJ-SCHIP1	7.10588e-301	0.993768	0.329	0.151	2.12572e-296	Differentiated neuronal-like
ADAMTS6	7.89772e-301	-1.13837	0.07	0.226	2.3626e-296	Differentiated neuronal-like
SPOCK1	1.60232e-300	0.695573	0.666	0.479	4.79335e-296	Differentiated neuronal-like
TMEM59L	9.21595e-299	0.733369	0.393	0.196	2.75695e-294	Differentiated neuronal-like
ZEB2	1.93115e-298	-0.845714	0.036	0.176	5.77703e-294	Differentiated neuronal-like
TYRO3	5.89858e-298	0.677277	0.214	0.064	1.76456e-293	Differentiated neuronal-like
NPNT	2.22553e-296	0.641085	0.156	0.031	6.65768e-292	Differentiated neuronal-like
KDM4C	3.05746e-296	0.72635	0.511	0.312	9.14638e-292	Differentiated neuronal-like
DOCK3	3.65633e-296	0.680512	0.585	0.388	1.09379e-291	Differentiated neuronal-like
NPTX1	2.15416e-295	0.648952	0.166	0.037	6.44418e-291	Differentiated neuronal-like
BCL11A	2.31027e-293	-0.779065	0.034	0.172	6.91118e-289	Differentiated neuronal-like
RP5-1101C3.1	1.23714e-292	0.799208	0.342	0.153	3.70091e-288	Differentiated neuronal-like
C15orf27	5.04872e-292	0.810085	0.301	0.127	1.51033e-287	Differentiated neuronal-like
RP3-399L15.3	1.07828e-291	-0.908866	0.111	0.284	3.22568e-287	Differentiated neuronal-like
CHD7	1.29413e-291	-0.736673	0.397	0.573	3.8714e-287	Differentiated neuronal-like
POU6F2	4.04991e-291	-1.26932	0.147	0.319	1.21153e-286	Differentiated neuronal-like
EML6	4.79028e-291	0.854158	0.313	0.139	1.43301e-286	Differentiated neuronal-like
PLCH1	5.6584e-291	-1.01206	0.155	0.332	1.69271e-286	Differentiated neuronal-like
SOX4	1.34124e-290	-0.81823	0.232	0.432	4.01231e-286	Differentiated neuronal-like
CBFA2T2	2.38956e-290	-0.808944	0.315	0.497	7.14836e-286	Differentiated neuronal-like
SYP	2.9601e-290	0.725555	0.504	0.302	8.85514e-286	Differentiated neuronal-like
PLXDC2	5.46295e-289	-0.928616	0.291	0.476	1.63424e-284	Differentiated neuronal-like
SEPW1	7.36337e-288	0.74918	0.361	0.173	2.20275e-283	Differentiated neuronal-like
CADM2	8.82432e-287	0.583949	0.72	0.531	2.6398e-282	Differentiated neuronal-like
NEB	8.99498e-287	0.835687	0.213	0.067	2.69085e-282	Differentiated neuronal-like
RFTN2	1.62116e-286	-0.909788	0.049	0.192	4.84971e-282	Differentiated neuronal-like
CASC14	5.29658e-283	-0.833593	0.034	0.168	1.58447e-278	Differentiated neuronal-like
MYRIP	5.65529e-283	0.763028	0.469	0.278	1.69178e-278	Differentiated neuronal-like
EBF2	3.63737e-282	-0.943935	0.033	0.165	1.08812e-277	Differentiated neuronal-like
WSCD2	9.7159e-281	0.866731	0.191	0.056	2.90651e-276	Differentiated neuronal-like
RP11-525K10.3	3.77582e-280	0.965973	0.181	0.05	1.12954e-275	Differentiated neuronal-like
SEMA5A	5.90602e-278	0.744943	0.251	0.093	1.76679e-273	Differentiated neuronal-like
SLCO2B1	1.92561e-277	-1.05245	0.057	0.199	5.76045e-273	Differentiated neuronal-like
MEG8	5.64149e-276	0.777646	0.264	0.105	1.68765e-271	Differentiated neuronal-like
TENM2	1.77036e-274	0.823245	0.496	0.306	5.29602e-270	Differentiated neuronal-like
SGCD	1.85158e-274	-0.968783	0.287	0.467	5.53899e-270	Differentiated neuronal-like
CRIP2	2.01819e-274	-0.763499	0.053	0.196	6.03741e-270	Differentiated neuronal-like
KIAA1244	3.06118e-274	0.752042	0.327	0.152	9.15751e-270	Differentiated neuronal-like
CDH7	4.45102e-274	0.710712	0.335	0.155	1.33152e-269	Differentiated neuronal-like
DAB1	4.74098e-274	0.684096	0.578	0.39	1.41826e-269	Differentiated neuronal-like
KCNH1	1.0137e-272	0.798956	0.381	0.199	3.03247e-268	Differentiated neuronal-like
ATP8A2	2.05436e-272	0.68204	0.509	0.314	6.14562e-268	Differentiated neuronal-like
XKR6	2.77656e-271	0.660973	0.611	0.432	8.30608e-267	Differentiated neuronal-like
ARHGAP11B	3.59977e-270	-1.0147	0.068	0.215	1.07687e-265	Differentiated neuronal-like
GRIN2C	7.30185e-270	0.746154	0.246	0.092	2.18435e-265	Differentiated neuronal-like
RERE	9.84854e-270	-0.64334	0.526	0.661	2.94619e-265	Differentiated neuronal-like
DTNA	5.46522e-268	0.619597	0.609	0.417	1.63492e-263	Differentiated neuronal-like
CHRM2	6.67735e-267	0.760484	0.205	0.064	1.99753e-262	Differentiated neuronal-like
APP	3.15439e-265	-0.639635	0.549	0.676	9.43635e-261	Differentiated neuronal-like
SLITRK4	8.00236e-265	0.524864	0.158	0.036	2.39391e-260	Differentiated neuronal-like
GALNT13	8.009e-265	0.623935	0.597	0.409	2.39589e-260	Differentiated neuronal-like
PRKD1	1.17591e-264	-0.916038	0.118	0.282	3.51773e-260	Differentiated neuronal-like
DGKB	2.55922e-264	-1.10605	0.25	0.425	7.65592e-260	Differentiated neuronal-like
RNF130	1.16924e-263	-0.654747	0.483	0.634	3.49779e-259	Differentiated neuronal-like
GABRA6	3.03544e-263	0.696448	0.183	0.052	9.08051e-259	Differentiated neuronal-like
CTB-118N6.3	1.26804e-262	-0.81116	0.187	0.372	3.79335e-258	Differentiated neuronal-like
GSE1	3.02248e-262	-0.931096	0.14	0.303	9.04173e-258	Differentiated neuronal-like
RP11-6N13.1	1.59684e-261	-1.16943	0.166	0.327	4.77696e-257	Differentiated neuronal-like
ELN	9.33772e-259	-0.955328	0.054	0.189	2.79338e-254	Differentiated neuronal-like
PCDH9	1.56354e-258	0.557191	0.71	0.522	4.67733e-254	Differentiated neuronal-like
SPOCK2	2.08989e-258	0.714065	0.295	0.13	6.25192e-254	Differentiated neuronal-like
CLU	3.62312e-258	0.686418	0.355	0.176	1.08386e-253	Differentiated neuronal-like
PDE4DIP	4.96725e-258	0.612627	0.591	0.408	1.48595e-253	Differentiated neuronal-like
RP11-597D13.9	5.77975e-258	-0.727754	0.033	0.157	1.72901e-253	Differentiated neuronal-like
KIAA1211	5.50878e-257	-0.799114	0.104	0.264	1.64795e-252	Differentiated neuronal-like
APLP2	1.37994e-256	0.721071	0.4	0.22	4.12809e-252	Differentiated neuronal-like
UBASH3B	1.99759e-256	-1.00354	0.184	0.351	5.9758e-252	Differentiated neuronal-like
PLXNA2	2.8455e-256	0.842979	0.255	0.105	8.51231e-252	Differentiated neuronal-like
CNKSR2	5.1478e-256	0.668313	0.535	0.352	1.53996e-251	Differentiated neuronal-like
GPR173	5.78185e-256	-0.848477	0.149	0.317	1.72964e-251	Differentiated neuronal-like
FNBP1L	8.67453e-255	-0.734736	0.253	0.435	2.59499e-250	Differentiated neuronal-like
FAM153C	8.78035e-255	0.670804	0.211	0.071	2.62664e-250	Differentiated neuronal-like
SYT12	2.71328e-253	0.57156	0.196	0.061	8.11679e-249	Differentiated neuronal-like
CALM1	2.88771e-253	0.736062	0.493	0.314	8.63857e-249	Differentiated neuronal-like
AC016768.1	7.997e-253	-1.45869	0.043	0.169	2.3923e-248	Differentiated neuronal-like
HECTD4	1.45906e-251	0.651871	0.588	0.416	4.36478e-247	Differentiated neuronal-like
UNC5C	2.01299e-251	-0.822237	0.407	0.552	6.02186e-247	Differentiated neuronal-like
CTD-2023N9.2	4.15313e-251	-0.872166	0.026	0.141	1.24241e-246	Differentiated neuronal-like
MCTP1	5.38698e-251	-0.636494	0.567	0.701	1.61152e-246	Differentiated neuronal-like
PTPRS	2.00023e-249	-0.692375	0.5	0.635	5.98368e-245	Differentiated neuronal-like
RP11-761E20.1	4.46772e-248	0.695479	0.32	0.151	1.33652e-243	Differentiated neuronal-like
TUBB4A	1.75669e-247	0.533594	0.166	0.045	5.25514e-243	Differentiated neuronal-like
VWC2	2.5268e-247	0.566674	0.185	0.055	7.55891e-243	Differentiated neuronal-like
RP11-611E13.2	9.94684e-246	0.682456	0.531	0.344	2.9756e-241	Differentiated neuronal-like
MCAM	1.92654e-242	0.497664	0.129	0.025	5.76324e-238	Differentiated neuronal-like
C9orf89	2.38255e-242	0.620711	0.229	0.086	7.1274e-238	Differentiated neuronal-like
CCDC85A	1.61067e-240	0.674245	0.162	0.044	4.81833e-236	Differentiated neuronal-like
CACNA1E	8.75856e-240	0.712986	0.403	0.226	2.62012e-235	Differentiated neuronal-like
PBX1	8.96618e-240	-0.822289	0.32	0.48	2.68223e-235	Differentiated neuronal-like
SCN1B	6.454e-239	0.669478	0.242	0.097	1.93071e-234	Differentiated neuronal-like
MSI2	2.35891e-238	-0.816211	0.366	0.515	7.05669e-234	Differentiated neuronal-like
MYO1B	2.68911e-238	-0.74628	0.042	0.165	8.04447e-234	Differentiated neuronal-like
PCDH11X	3.82924e-238	0.789293	0.443	0.263	1.14552e-233	Differentiated neuronal-like
MAPK10	5.61334e-238	-0.726923	0.41	0.558	1.67923e-233	Differentiated neuronal-like
SPNS2	2.8822e-237	-0.886636	0.053	0.179	8.62209e-233	Differentiated neuronal-like
AP000462.2	6.95726e-237	0.8259	0.296	0.137	2.08126e-232	Differentiated neuronal-like
NETO2	1.2966e-236	0.755986	0.328	0.165	3.87879e-232	Differentiated neuronal-like
AQP3	2.69739e-236	0.485903	0.106	0.015	8.06926e-232	Differentiated neuronal-like
EGFR	7.77139e-235	-0.756687	0.052	0.179	2.32481e-230	Differentiated neuronal-like
EBF1	1.44102e-234	-0.764009	0.289	0.463	4.3108e-230	Differentiated neuronal-like
IRAK3	1.16929e-233	-0.702519	0.059	0.191	3.49792e-229	Differentiated neuronal-like
LINC00599	6.641e-233	0.672386	0.378	0.205	1.98666e-228	Differentiated neuronal-like
RHOBTB3	7.65482e-232	-0.702993	0.075	0.217	2.28994e-227	Differentiated neuronal-like
BAZ2B	1.28066e-231	-0.759023	0.32	0.478	3.83108e-227	Differentiated neuronal-like
JARID2	2.59276e-231	0.628193	0.57	0.4	7.75623e-227	Differentiated neuronal-like
LINC00685	4.29369e-231	0.682209	0.359	0.185	1.28446e-226	Differentiated neuronal-like
WBSCR17	6.41703e-231	0.555215	0.66	0.505	1.91966e-226	Differentiated neuronal-like
ST3GAL5	9.39225e-231	0.60286	0.215	0.08	2.80969e-226	Differentiated neuronal-like
ANKRD6	6.23637e-230	-0.848829	0.182	0.343	1.86561e-225	Differentiated neuronal-like
CNTNAP5	2.28227e-228	-0.915852	0.292	0.452	6.82741e-224	Differentiated neuronal-like
GFOD1	7.44492e-227	0.724518	0.249	0.106	2.22715e-222	Differentiated neuronal-like
CHN1	1.68054e-224	-0.723195	0.079	0.216	5.02732e-220	Differentiated neuronal-like
MAML3	3.88914e-224	-0.50865	0.752	0.83	1.16344e-219	Differentiated neuronal-like
CACNA2D1	7.66505e-224	-0.625178	0.607	0.706	2.293e-219	Differentiated neuronal-like
SEPT4	3.29846e-223	0.602511	0.204	0.072	9.86735e-219	Differentiated neuronal-like
NEGR1	1.4827e-222	0.55446	0.72	0.582	4.4355e-218	Differentiated neuronal-like
SOGA2	1.52683e-222	0.744202	0.231	0.096	4.56751e-218	Differentiated neuronal-like
FBXW7	5.04185e-222	0.650734	0.411	0.239	1.50827e-217	Differentiated neuronal-like
SYT13	2.53796e-221	0.530245	0.139	0.034	7.5923e-217	Differentiated neuronal-like
MEF2A	4.49303e-221	0.681292	0.459	0.296	1.34409e-216	Differentiated neuronal-like
MAP1LC3A	4.49964e-221	0.608315	0.43	0.248	1.34607e-216	Differentiated neuronal-like
TEAD1	9.08587e-221	-0.826003	0.203	0.359	2.71804e-216	Differentiated neuronal-like
DYNC1I1	9.69063e-221	0.599456	0.398	0.223	2.89895e-216	Differentiated neuronal-like
ETV6	2.04363e-220	-0.84211	0.172	0.326	6.11352e-216	Differentiated neuronal-like
C10orf11	2.28043e-219	-1.31079	0.133	0.276	6.82192e-215	Differentiated neuronal-like
CYP26B1	1.07626e-217	0.556088	0.163	0.049	3.21963e-213	Differentiated neuronal-like
CACNA1C	7.15416e-216	0.630234	0.464	0.289	2.14017e-211	Differentiated neuronal-like
AC026150.5	9.17107e-216	-0.553279	0.028	0.135	2.74352e-211	Differentiated neuronal-like
IQSEC3	4.42081e-215	0.573409	0.178	0.059	1.32248e-210	Differentiated neuronal-like
VCAN	6.70916e-214	-0.650764	0.041	0.156	2.00704e-209	Differentiated neuronal-like
FAM182B	1.92906e-212	0.638948	0.245	0.106	5.77079e-208	Differentiated neuronal-like
DGKG	7.06366e-212	0.642692	0.432	0.264	2.1131e-207	Differentiated neuronal-like
SATB2	1.20223e-211	-0.855039	0.187	0.341	3.59646e-207	Differentiated neuronal-like
SGK223	1.97518e-211	0.605308	0.211	0.081	5.90876e-207	Differentiated neuronal-like
ATP1B2	2.76345e-211	0.452085	0.136	0.034	8.26686e-207	Differentiated neuronal-like
PTPRD	2.77374e-210	-0.509252	0.787	0.836	8.29765e-206	Differentiated neuronal-like
UNC80	3.15999e-210	0.652633	0.446	0.28	9.4531e-206	Differentiated neuronal-like
MTUS2	3.58141e-209	0.701117	0.305	0.155	1.07138e-204	Differentiated neuronal-like
SGPP2	1.35034e-208	0.523735	0.152	0.044	4.03954e-204	Differentiated neuronal-like
BMPER	3.07989e-208	0.692967	0.159	0.049	9.2135e-204	Differentiated neuronal-like
SLCO3A1	4.98721e-208	0.615404	0.213	0.084	1.49192e-203	Differentiated neuronal-like
SV2A	1.43496e-206	0.586926	0.234	0.099	4.29269e-202	Differentiated neuronal-like
AP1S2	6.05774e-206	0.535635	0.233	0.097	1.81217e-201	Differentiated neuronal-like
PPARGC1B	1.00617e-205	0.680354	0.218	0.09	3.00997e-201	Differentiated neuronal-like
PTK2B	3.58511e-205	0.677745	0.206	0.082	1.07248e-200	Differentiated neuronal-like
GOLGA7B	7.42068e-205	0.516439	0.144	0.041	2.2199e-200	Differentiated neuronal-like
THY1	1.62942e-204	0.475854	0.116	0.024	4.87442e-200	Differentiated neuronal-like
COBL	1.87728e-204	0.575609	0.204	0.078	5.61588e-200	Differentiated neuronal-like
TRPS1	2.16365e-204	-0.831528	0.117	0.254	6.47257e-200	Differentiated neuronal-like
PLCL1	1.08711e-203	0.595685	0.489	0.318	3.25208e-199	Differentiated neuronal-like
FYN	1.10212e-203	-0.730128	0.281	0.431	3.297e-199	Differentiated neuronal-like
ICA1	2.96578e-202	0.511721	0.16	0.05	8.87213e-198	Differentiated neuronal-like
SORCS3	2.30376e-201	0.659989	0.227	0.097	6.89171e-197	Differentiated neuronal-like
CDYL2	6.28897e-201	0.59522	0.174	0.06	1.88134e-196	Differentiated neuronal-like
DGKH	2.52384e-200	0.623918	0.237	0.103	7.55007e-196	Differentiated neuronal-like
GRIN1	5.00311e-199	0.567835	0.228	0.097	1.49668e-194	Differentiated neuronal-like
GPI	6.91458e-199	0.706093	0.288	0.148	2.0685e-194	Differentiated neuronal-like
RYR3	1.26407e-198	-0.871118	0.206	0.354	3.78147e-194	Differentiated neuronal-like
SRGAP1	9.15173e-198	-0.764445	0.22	0.37	2.73774e-193	Differentiated neuronal-like
PCNT	1.49088e-197	-1.01116	0.156	0.296	4.45998e-193	Differentiated neuronal-like
RELL1	2.47424e-197	0.61477	0.309	0.16	7.4017e-193	Differentiated neuronal-like
HHIP	2.79758e-197	-0.811923	0.076	0.199	8.36896e-193	Differentiated neuronal-like
GREB1L	4.26022e-197	-0.933634	0.251	0.393	1.27444e-192	Differentiated neuronal-like
PREX1	1.09722e-196	-0.798227	0.056	0.169	3.28233e-192	Differentiated neuronal-like
TMEM132B	1.8288e-196	0.660607	0.275	0.134	5.47085e-192	Differentiated neuronal-like
GNG2	1.96201e-195	-0.654626	0.114	0.253	5.86935e-191	Differentiated neuronal-like
CDH22	2.81185e-195	0.624345	0.336	0.183	8.41165e-191	Differentiated neuronal-like
CSMD1	1.03002e-194	0.307596	0.833	0.698	3.0813e-190	Differentiated neuronal-like
TMEM66	6.12186e-194	0.581778	0.358	0.2	1.83135e-189	Differentiated neuronal-like
CLIP2	3.19317e-193	-0.728704	0.263	0.416	9.55238e-189	Differentiated neuronal-like
KIAA0922	5.80729e-193	-0.697549	0.084	0.209	1.73725e-188	Differentiated neuronal-like
SPTBN4	5.89896e-193	0.632234	0.407	0.249	1.76467e-188	Differentiated neuronal-like
KCNK12	2.98444e-192	0.554395	0.196	0.076	8.92794e-188	Differentiated neuronal-like
TENM3	1.00479e-191	-0.661851	0.489	0.606	3.00582e-187	Differentiated neuronal-like
MGP	1.72675e-191	-0.760086	0.106	0.239	5.16558e-187	Differentiated neuronal-like
JPH1	5.1187e-191	0.488544	0.146	0.044	1.53126e-186	Differentiated neuronal-like
GLYATL2	1.01031e-190	-0.634068	0.039	0.142	3.02234e-186	Differentiated neuronal-like
CNTNAP2	1.11663e-190	0.273299	0.845	0.705	3.34039e-186	Differentiated neuronal-like
DNM3	8.11157e-190	0.572679	0.494	0.327	2.42657e-185	Differentiated neuronal-like
CXCR4	2.68028e-189	-0.5881	0.019	0.108	8.01805e-185	Differentiated neuronal-like
MAP4K4	2.7847e-189	-0.644794	0.368	0.506	8.33044e-185	Differentiated neuronal-like
KAZN	1.09951e-188	0.399509	0.559	0.381	3.2892e-184	Differentiated neuronal-like
FBLN1	5.30489e-188	-0.570994	0.049	0.158	1.58696e-183	Differentiated neuronal-like
VAT1L	1.45499e-187	0.622048	0.413	0.253	4.35261e-183	Differentiated neuronal-like
ARHGAP42	2.28835e-187	-0.635613	0.071	0.19	6.84559e-183	Differentiated neuronal-like
HS3ST1	2.55304e-187	0.417924	0.119	0.029	7.63742e-183	Differentiated neuronal-like
FTH1	2.60092e-187	0.548313	0.624	0.459	7.78066e-183	Differentiated neuronal-like
C9orf16	3.76132e-187	0.534307	0.217	0.091	1.1252e-182	Differentiated neuronal-like
GRIK2	1.31321e-186	0.322683	0.89	0.798	3.92848e-182	Differentiated neuronal-like
TTC9B	2.56661e-186	0.538969	0.262	0.123	7.67803e-182	Differentiated neuronal-like
ARHGAP44	6.55078e-186	0.592363	0.347	0.195	1.95967e-181	Differentiated neuronal-like
ENAH	6.55632e-186	-0.707672	0.197	0.342	1.96132e-181	Differentiated neuronal-like
FRY	7.8701e-186	0.593292	0.389	0.234	2.35434e-181	Differentiated neuronal-like
GPX3	1.81083e-185	0.375881	0.103	0.021	5.41711e-181	Differentiated neuronal-like
SIPA1L3	4.52043e-185	-0.701185	0.265	0.412	1.35229e-180	Differentiated neuronal-like
SV2B	5.2534e-184	0.546223	0.474	0.308	1.57156e-179	Differentiated neuronal-like
TCF12	5.56581e-183	-0.568824	0.446	0.575	1.66501e-178	Differentiated neuronal-like
BEGAIN	8.14102e-183	0.480867	0.155	0.052	2.43539e-178	Differentiated neuronal-like
AGT	1.7105e-182	0.394658	0.132	0.037	5.11695e-178	Differentiated neuronal-like
OSBPL6	3.69895e-182	0.535172	0.22	0.095	1.10654e-177	Differentiated neuronal-like
CNTN5	4.37609e-182	0.72627	0.506	0.361	1.30911e-177	Differentiated neuronal-like
ABHD2	6.46858e-182	0.619822	0.289	0.152	1.93507e-177	Differentiated neuronal-like
RP11-675F6.3	9.1508e-182	0.41549	0.11	0.025	2.73746e-177	Differentiated neuronal-like
LHX8	9.4516e-182	-0.47458	0.027	0.121	2.82744e-177	Differentiated neuronal-like
BRINP3	2.11416e-180	0.589322	0.267	0.131	6.32451e-176	Differentiated neuronal-like
AGAP2	3.14524e-179	0.556535	0.165	0.061	9.40899e-175	Differentiated neuronal-like
TTLL11	4.46362e-179	0.621818	0.341	0.197	1.33529e-174	Differentiated neuronal-like
ACSL6	1.09141e-178	0.493814	0.191	0.075	3.26495e-174	Differentiated neuronal-like
EEF1A2	1.40577e-178	0.344785	0.111	0.026	4.20536e-174	Differentiated neuronal-like
PHACTR3	2.68325e-178	0.663735	0.331	0.189	8.02693e-174	Differentiated neuronal-like
VSTM4	3.6155e-178	-0.552879	0.018	0.102	1.08158e-173	Differentiated neuronal-like
ARSJ	5.99326e-178	0.445014	0.138	0.042	1.79288e-173	Differentiated neuronal-like
SPHKAP	1.1947e-177	0.55021	0.469	0.306	3.57395e-173	Differentiated neuronal-like
ADAMTS7	8.53716e-177	-0.509227	0.033	0.128	2.55389e-172	Differentiated neuronal-like
TRABD2A	6.66095e-176	0.446709	0.132	0.039	1.99262e-171	Differentiated neuronal-like
CEND1	3.61394e-175	0.450652	0.17	0.062	1.08111e-170	Differentiated neuronal-like
CDH10	2.54843e-174	-0.64521	0.047	0.15	7.62363e-170	Differentiated neuronal-like
SH3GL3	4.49963e-174	0.560421	0.288	0.15	1.34606e-169	Differentiated neuronal-like
ST6GAL1	1.00009e-173	-0.693686	0.12	0.248	2.99176e-169	Differentiated neuronal-like
XYLT1	1.13454e-173	-0.805061	0.127	0.254	3.39399e-169	Differentiated neuronal-like
CLSTN3	7.73812e-173	0.574795	0.245	0.119	2.31486e-168	Differentiated neuronal-like
PTPRB	1.567e-172	0.439682	0.138	0.043	4.68767e-168	Differentiated neuronal-like
CRYAB	2.1964e-172	0.543852	0.283	0.144	6.57052e-168	Differentiated neuronal-like
ABCA5	2.83962e-172	0.575589	0.29	0.154	8.49473e-168	Differentiated neuronal-like
DCLK1	5.14766e-172	-0.657757	0.265	0.41	1.53992e-167	Differentiated neuronal-like
RALGAPA2	7.71149e-172	-0.748352	0.191	0.327	2.30689e-167	Differentiated neuronal-like
RARB	2.95133e-171	-0.780765	0.096	0.214	8.8289e-167	Differentiated neuronal-like
HSD11B2	3.6301e-171	-0.533908	0.021	0.105	1.08594e-166	Differentiated neuronal-like
CFLAR	6.72631e-171	0.702143	0.297	0.168	2.01217e-166	Differentiated neuronal-like
CELF4	1.19465e-170	0.49778	0.559	0.397	3.57379e-166	Differentiated neuronal-like
GS1-433O24.1	7.93858e-170	0.571495	0.123	0.035	2.37483e-165	Differentiated neuronal-like
AL132709.5	1.24182e-169	0.458287	0.156	0.055	3.7149e-165	Differentiated neuronal-like
PSD3	2.48482e-169	-0.610227	0.38	0.513	7.43334e-165	Differentiated neuronal-like
IGDCC4	4.35354e-169	-0.597635	0.045	0.143	1.30236e-164	Differentiated neuronal-like
VGF	7.73014e-169	0.48382	0.115	0.03	2.31247e-164	Differentiated neuronal-like
SORCS1	1.36124e-168	0.597977	0.403	0.253	4.07215e-164	Differentiated neuronal-like
FAM198B	2.10681e-168	-0.507804	0.023	0.108	6.30254e-164	Differentiated neuronal-like
LHX1	8.31989e-168	-0.680584	0.114	0.238	2.4889e-163	Differentiated neuronal-like
ENO2	1.6976e-167	0.599059	0.314	0.179	5.07837e-163	Differentiated neuronal-like
ABHD3	2.42043e-167	0.501501	0.226	0.103	7.24071e-163	Differentiated neuronal-like
ENOX1	6.59799e-167	-0.600102	0.439	0.568	1.97379e-162	Differentiated neuronal-like
UBE2E2	1.89908e-166	0.539355	0.534	0.388	5.68111e-162	Differentiated neuronal-like
KLHL29	3.35216e-166	-1.06314	0.301	0.436	1.0028e-161	Differentiated neuronal-like
ATP6AP1	9.16049e-166	0.502842	0.21	0.093	2.74036e-161	Differentiated neuronal-like
APBA1	1.70966e-165	0.553287	0.416	0.265	5.11443e-161	Differentiated neuronal-like
ZNF608	2.43846e-165	-0.599155	0.193	0.334	7.29466e-161	Differentiated neuronal-like
SRGAP2	3.22371e-165	0.535419	0.655	0.522	9.64372e-161	Differentiated neuronal-like
MGAT5	4.09587e-165	0.585649	0.313	0.177	1.22528e-160	Differentiated neuronal-like
RP11-454P21.1	4.72536e-165	-0.690461	0.138	0.267	1.41359e-160	Differentiated neuronal-like
ANTXR2	5.60711e-165	-0.477465	0.04	0.134	1.67737e-160	Differentiated neuronal-like
LDLRAP1	8.94116e-165	0.385139	0.105	0.026	2.67475e-160	Differentiated neuronal-like
BMP5	1.9757e-164	-0.59304	0.023	0.105	5.91032e-160	Differentiated neuronal-like
SLC8B1	2.23705e-164	-0.870821	0.163	0.288	6.69213e-160	Differentiated neuronal-like
GPRC5C	2.53486e-164	0.39514	0.135	0.043	7.58303e-160	Differentiated neuronal-like
GRIN2B	8.50478e-164	-0.714789	0.125	0.251	2.54421e-159	Differentiated neuronal-like
ATP6V0E2	9.03544e-164	0.549632	0.24	0.115	2.70295e-159	Differentiated neuronal-like
DPYSL3	1.01914e-163	-0.652934	0.108	0.228	3.04877e-159	Differentiated neuronal-like
RALYL	1.8698e-162	0.461846	0.596	0.443	5.59352e-158	Differentiated neuronal-like
SIPA1L1	3.79537e-162	0.555214	0.352	0.211	1.13539e-157	Differentiated neuronal-like
PTCH2	4.52318e-162	-0.715586	0.07	0.176	1.35311e-157	Differentiated neuronal-like
SLC1A2	5.73983e-162	0.56288	0.29	0.157	1.71707e-157	Differentiated neuronal-like
PRUNE2	6.05557e-162	0.561143	0.304	0.169	1.81152e-157	Differentiated neuronal-like
COL25A1	9.97224e-162	-0.781635	0.205	0.338	2.9832e-157	Differentiated neuronal-like
CSRNP3	1.11809e-161	-0.658435	0.102	0.221	3.34477e-157	Differentiated neuronal-like
GABBR2	2.01133e-161	0.575476	0.353	0.211	6.01688e-157	Differentiated neuronal-like
PDLIM1	2.30676e-161	0.341794	0.106	0.027	6.90069e-157	Differentiated neuronal-like
PGAM2	7.81279e-161	0.497824	0.139	0.046	2.3372e-156	Differentiated neuronal-like
SYNGR4	2.45737e-160	0.405344	0.114	0.031	7.35121e-156	Differentiated neuronal-like
IGFBP4	2.69711e-160	0.435849	0.108	0.028	8.06841e-156	Differentiated neuronal-like
RP11-1084J3.4	4.2302e-160	-0.664924	0.139	0.265	1.26546e-155	Differentiated neuronal-like
GPR83	4.96106e-160	0.34388	0.101	0.024	1.4841e-155	Differentiated neuronal-like
ALS2	1.53313e-159	0.652674	0.281	0.157	4.58636e-155	Differentiated neuronal-like
PRELID2	1.74878e-159	-0.753286	0.048	0.143	5.23148e-155	Differentiated neuronal-like
ZNF423	2.10653e-159	-0.788135	0.135	0.256	6.30169e-155	Differentiated neuronal-like
SLC8A2	6.95123e-159	0.570163	0.296	0.164	2.07946e-154	Differentiated neuronal-like
ID2	8.7487e-159	0.505969	0.185	0.077	2.61717e-154	Differentiated neuronal-like
NDST3	9.97504e-159	-0.869774	0.22	0.345	2.98403e-154	Differentiated neuronal-like
TWIST2	1.3472e-158	-0.614708	0.026	0.109	4.03015e-154	Differentiated neuronal-like
MICAL3	1.5639e-158	0.551638	0.456	0.311	4.67841e-154	Differentiated neuronal-like
DUSP5	1.9595e-158	0.34147	0.103	0.026	5.86185e-154	Differentiated neuronal-like
SNTG1	3.73772e-158	0.704954	0.341	0.207	1.11814e-153	Differentiated neuronal-like
ATP6V0B	6.96233e-158	0.50655	0.271	0.141	2.08278e-153	Differentiated neuronal-like
RTN4R	1.3353e-157	0.367394	0.109	0.029	3.99455e-153	Differentiated neuronal-like
EPB41L4A	1.68469e-157	-0.663548	0.179	0.311	5.03974e-153	Differentiated neuronal-like
EZH2	3.13223e-157	-0.600726	0.085	0.196	9.37008e-153	Differentiated neuronal-like
TUBA4A	5.84196e-157	0.31367	0.1	0.024	1.74762e-152	Differentiated neuronal-like
BSG	2.48713e-156	0.542194	0.313	0.178	7.44025e-152	Differentiated neuronal-like
CPLX2	4.86251e-156	0.546991	0.261	0.137	1.45462e-151	Differentiated neuronal-like
MFSD4	1.16565e-155	0.358562	0.121	0.036	3.48705e-151	Differentiated neuronal-like
RP11-123O10.4	1.85847e-155	-0.657332	0.103	0.22	5.55962e-151	Differentiated neuronal-like
DIRAS2	5.54736e-155	0.376356	0.124	0.038	1.65949e-150	Differentiated neuronal-like
COL16A1	8.16376e-155	0.383139	0.104	0.027	2.44219e-150	Differentiated neuronal-like
PPP2R2C	2.89697e-154	-0.948069	0.24	0.363	8.66628e-150	Differentiated neuronal-like
PEAK1	4.45241e-154	0.586467	0.313	0.181	1.33194e-149	Differentiated neuronal-like
IDS	4.82171e-154	0.390195	0.14	0.048	1.44241e-149	Differentiated neuronal-like
LINC00478	5.95144e-154	-0.638183	0.566	0.656	1.78037e-149	Differentiated neuronal-like
CDK14	7.81786e-154	-0.627958	0.29	0.422	2.33871e-149	Differentiated neuronal-like
TSPAN9	1.06075e-153	0.598096	0.3	0.171	3.17324e-149	Differentiated neuronal-like
COX5B	2.32933e-153	0.515782	0.3	0.165	6.9682e-149	Differentiated neuronal-like
TTC39B	2.7898e-153	0.466634	0.16	0.062	8.34569e-149	Differentiated neuronal-like
SRRM4	5.33556e-153	0.547059	0.463	0.324	1.59613e-148	Differentiated neuronal-like
SSBP2	1.13004e-152	-0.586498	0.422	0.534	3.3805e-148	Differentiated neuronal-like
APBB2	2.23697e-152	0.549861	0.303	0.172	6.6919e-148	Differentiated neuronal-like
GABRG2	3.08263e-152	0.368887	0.119	0.036	9.22169e-148	Differentiated neuronal-like
IGDCC3	4.2149e-152	-0.605652	0.074	0.18	1.26089e-147	Differentiated neuronal-like
ZYX	8.30812e-152	0.448176	0.148	0.055	2.48537e-147	Differentiated neuronal-like
KCNQ5	1.78424e-151	0.90733	0.22	0.111	5.33756e-147	Differentiated neuronal-like
INTS12	2.38608e-151	0.493497	0.194	0.085	7.13796e-147	Differentiated neuronal-like
RAB3A	3.47373e-151	0.4057	0.141	0.049	1.03917e-146	Differentiated neuronal-like
FAM19A5	7.26183e-151	-1.18664	0.265	0.391	2.17238e-146	Differentiated neuronal-like
MT-CO2	2.37933e-149	0.783606	0.413	0.273	7.11778e-145	Differentiated neuronal-like
RORA	3.2898e-149	-0.533571	0.617	0.699	9.84145e-145	Differentiated neuronal-like
CACHD1	5.36057e-149	-0.54722	0.056	0.152	1.60361e-144	Differentiated neuronal-like
ERC1	5.55044e-149	0.420059	0.691	0.574	1.66041e-144	Differentiated neuronal-like
ADCY8	7.29429e-149	0.486085	0.185	0.08	2.18209e-144	Differentiated neuronal-like
USP3	1.03629e-148	0.5495	0.379	0.241	3.10005e-144	Differentiated neuronal-like
MT-CO3	4.43153e-148	0.839334	0.475	0.339	1.32569e-143	Differentiated neuronal-like
TCF4	4.60373e-148	-0.415558	0.675	0.754	1.37721e-143	Differentiated neuronal-like
TSPAN15	1.09457e-147	0.449071	0.134	0.047	3.2744e-143	Differentiated neuronal-like
CCDC85B	1.75299e-147	0.441541	0.199	0.088	5.24408e-143	Differentiated neuronal-like
LPPR1	1.76303e-147	-0.64829	0.269	0.402	5.2741e-143	Differentiated neuronal-like
RP11-134O21.1	2.33764e-147	-0.512913	0.039	0.125	6.99304e-143	Differentiated neuronal-like
MAML2	2.92054e-147	-0.741359	0.449	0.553	8.7368e-143	Differentiated neuronal-like
RP11-770G2.2	1.27932e-146	0.428325	0.158	0.062	3.8271e-142	Differentiated neuronal-like
STIM1	2.78397e-146	0.547506	0.304	0.175	8.32826e-142	Differentiated neuronal-like
LARGE	1.60939e-145	0.506553	0.561	0.428	4.81449e-141	Differentiated neuronal-like
ADRBK2	1.96401e-145	-0.643377	0.111	0.224	5.87534e-141	Differentiated neuronal-like
SYNE2	2.24879e-145	-0.576289	0.285	0.42	6.72726e-141	Differentiated neuronal-like
GRM5	2.42561e-145	0.677733	0.188	0.086	7.2562e-141	Differentiated neuronal-like
RAB3C	2.84899e-145	0.537392	0.34	0.207	8.52276e-141	Differentiated neuronal-like
ATP8A1	1.00491e-144	-0.604735	0.249	0.377	3.00618e-140	Differentiated neuronal-like
AFAP1L2	1.33177e-144	0.422277	0.107	0.031	3.98398e-140	Differentiated neuronal-like
STAC	2.50661e-144	0.474954	0.15	0.057	7.49853e-140	Differentiated neuronal-like
JAM3	2.54491e-144	-0.657977	0.169	0.291	7.61311e-140	Differentiated neuronal-like
FMNL3	2.71036e-144	-0.626989	0.084	0.187	8.10803e-140	Differentiated neuronal-like
KCTD2	4.07229e-144	0.446172	0.188	0.084	1.21822e-139	Differentiated neuronal-like
IGF2BP3	4.61929e-144	-0.597243	0.151	0.275	1.38186e-139	Differentiated neuronal-like
FRYL	5.36574e-144	-0.644309	0.252	0.375	1.60516e-139	Differentiated neuronal-like
SYT9	8.12099e-144	0.454099	0.145	0.054	2.42939e-139	Differentiated neuronal-like
EP400	1.00055e-143	-0.738182	0.15	0.265	2.99314e-139	Differentiated neuronal-like
ACHE	1.63353e-143	0.352336	0.111	0.033	4.88672e-139	Differentiated neuronal-like
PDZRN3	3.97426e-143	-0.709964	0.089	0.193	1.1889e-138	Differentiated neuronal-like
SERINC1	5.73771e-143	0.5208	0.323	0.194	1.71644e-138	Differentiated neuronal-like
KIFC2	1.31855e-142	0.435543	0.181	0.078	3.94444e-138	Differentiated neuronal-like
DIP2B	3.86273e-142	0.486256	0.504	0.366	1.15553e-137	Differentiated neuronal-like
KLHL3	4.73533e-142	0.563164	0.184	0.084	1.41657e-137	Differentiated neuronal-like
PACSIN1	7.8313e-142	0.366544	0.123	0.041	2.34273e-137	Differentiated neuronal-like
PCBP3	1.81244e-141	-0.668994	0.378	0.489	5.42192e-137	Differentiated neuronal-like
RUNX1T1	3.54813e-141	0.472442	0.469	0.318	1.06142e-136	Differentiated neuronal-like
KCNB2	4.86914e-141	-0.762026	0.354	0.475	1.4566e-136	Differentiated neuronal-like
ANO4	5.11393e-141	0.581436	0.241	0.127	1.52983e-136	Differentiated neuronal-like
MYO10	6.69131e-141	0.555985	0.272	0.152	2.00171e-136	Differentiated neuronal-like
SLC36A1	7.15687e-141	0.524911	0.163	0.069	2.14098e-136	Differentiated neuronal-like
LGI1	1.74775e-140	0.422377	0.135	0.048	5.2284e-136	Differentiated neuronal-like
BCHE	2.45754e-140	-0.41333	0.041	0.128	7.35174e-136	Differentiated neuronal-like
CKB	2.62807e-140	0.469893	0.313	0.179	7.86187e-136	Differentiated neuronal-like
C14orf132	1.15667e-139	0.580455	0.192	0.092	3.46017e-135	Differentiated neuronal-like
COL4A5	1.76041e-139	-0.633755	0.057	0.149	5.26628e-135	Differentiated neuronal-like
GALNT9	6.90859e-139	0.484328	0.165	0.07	2.06671e-134	Differentiated neuronal-like
RHBG	1.41382e-138	0.30692	0.102	0.029	4.22943e-134	Differentiated neuronal-like
GIT2	1.59797e-138	0.452082	0.245	0.127	4.78033e-134	Differentiated neuronal-like
HDAC4	6.70434e-138	-0.690846	0.151	0.264	2.0056e-133	Differentiated neuronal-like
RND3	6.95058e-138	-0.44465	0.044	0.131	2.07927e-133	Differentiated neuronal-like
ZNF536	2.06467e-137	-0.612906	0.437	0.54	6.17647e-133	Differentiated neuronal-like
PARD3B	3.24422e-137	-1.09704	0.13	0.241	9.70509e-133	Differentiated neuronal-like
OSBP2	5.40668e-137	0.518819	0.323	0.195	1.61741e-132	Differentiated neuronal-like
PLD5	6.37021e-137	0.447179	0.514	0.37	1.90565e-132	Differentiated neuronal-like
CLSTN1	1.07551e-136	0.525889	0.403	0.272	3.21737e-132	Differentiated neuronal-like
ZFYVE28	1.85678e-136	0.492114	0.243	0.128	5.55456e-132	Differentiated neuronal-like
CCDC14	1.94146e-136	-0.548196	0.069	0.165	5.80788e-132	Differentiated neuronal-like
GRID1	2.29912e-136	-0.848801	0.105	0.209	6.87781e-132	Differentiated neuronal-like
SPTB	2.3848e-136	0.465697	0.145	0.058	7.13413e-132	Differentiated neuronal-like
KCNIP2	3.58663e-136	0.396945	0.124	0.043	1.07294e-131	Differentiated neuronal-like
PDZD7	4.26372e-136	0.345929	0.141	0.053	1.27549e-131	Differentiated neuronal-like
CD59	4.56651e-136	0.345506	0.128	0.045	1.36607e-131	Differentiated neuronal-like
AP001347.6	2.12433e-135	-0.608238	0.099	0.205	6.35492e-131	Differentiated neuronal-like
CCDC88A	2.14598e-135	-0.592587	0.214	0.34	6.41971e-131	Differentiated neuronal-like
PDXK	2.33595e-135	0.340145	0.122	0.042	6.988e-131	Differentiated neuronal-like
NDUFA4	5.49412e-135	0.567673	0.366	0.23	1.64357e-130	Differentiated neuronal-like
LONRF2	1.44993e-134	0.438759	0.196	0.093	4.33746e-130	Differentiated neuronal-like
SCG5	1.52688e-134	0.496727	0.356	0.223	4.56767e-130	Differentiated neuronal-like
HDAC9	1.54233e-134	0.534619	0.461	0.33	4.61389e-130	Differentiated neuronal-like
FAM153B	2.71746e-134	0.308838	0.104	0.031	8.12928e-130	Differentiated neuronal-like
MOCOS	4.90217e-134	0.408939	0.132	0.048	1.46648e-129	Differentiated neuronal-like
DGKZ	6.59855e-134	0.453888	0.189	0.089	1.97396e-129	Differentiated neuronal-like
FAIM2	8.0366e-134	0.430099	0.175	0.078	2.40415e-129	Differentiated neuronal-like
VWA8	1.37842e-133	0.528499	0.362	0.235	4.12355e-129	Differentiated neuronal-like
FTL	1.46595e-133	0.522883	0.46	0.32	4.38538e-129	Differentiated neuronal-like
MARCH1	1.72864e-133	-0.59729	0.46	0.564	5.17123e-129	Differentiated neuronal-like
DCX	1.8458e-133	-0.536741	0.083	0.184	5.52173e-129	Differentiated neuronal-like
SFXN3	2.08886e-133	0.366848	0.126	0.045	6.24883e-129	Differentiated neuronal-like
SLC1A1	2.39395e-133	0.420651	0.163	0.069	7.16149e-129	Differentiated neuronal-like
TMOD1	5.17094e-133	0.412548	0.167	0.072	1.54689e-128	Differentiated neuronal-like
NBPF1	1.8286e-132	-0.582239	0.22	0.343	5.47027e-128	Differentiated neuronal-like
UFL1-AS1	2.71175e-132	-0.607638	0.054	0.142	8.11219e-128	Differentiated neuronal-like
SLC8A3	2.84187e-132	0.467251	0.172	0.076	8.50146e-128	Differentiated neuronal-like
GPR56	1.32845e-131	-0.410876	0.028	0.102	3.97406e-127	Differentiated neuronal-like
KIRREL	1.59049e-131	-0.536008	0.057	0.145	4.75795e-127	Differentiated neuronal-like
PPFIA4	1.09644e-130	0.576985	0.324	0.205	3.27999e-126	Differentiated neuronal-like
AK4	1.20007e-130	0.434746	0.186	0.087	3.59002e-126	Differentiated neuronal-like
SLC12A2	1.74804e-130	0.490941	0.251	0.138	5.22925e-126	Differentiated neuronal-like
PLCB1	3.56771e-130	0.415946	0.578	0.442	1.06728e-125	Differentiated neuronal-like
CKMT1B	7.40064e-130	0.320018	0.111	0.036	2.2139e-125	Differentiated neuronal-like
SOGA1	3.12929e-129	0.467371	0.579	0.452	9.36128e-125	Differentiated neuronal-like
ELMO2	8.14618e-129	0.537016	0.223	0.119	2.43693e-124	Differentiated neuronal-like
PAPPA	1.18099e-128	0.459301	0.181	0.084	3.53292e-124	Differentiated neuronal-like
ARHGAP22	1.4171e-128	0.381331	0.119	0.042	4.23925e-124	Differentiated neuronal-like
HIP1	1.71074e-128	0.490642	0.42	0.285	5.11769e-124	Differentiated neuronal-like
TIMP1	4.81824e-128	0.444593	0.124	0.045	1.44138e-123	Differentiated neuronal-like
RP11-343N15.1	5.13694e-128	0.611956	0.328	0.205	1.53672e-123	Differentiated neuronal-like
LAMA2	7.33087e-128	-1.1301	0.124	0.226	2.19303e-123	Differentiated neuronal-like
RCAN2	8.29403e-128	0.492966	0.188	0.091	2.48116e-123	Differentiated neuronal-like
PTPRJ	3.19666e-127	0.502702	0.327	0.202	9.56281e-123	Differentiated neuronal-like
REEP2	3.47069e-127	0.436671	0.211	0.107	1.03826e-122	Differentiated neuronal-like
FAM131B	4.1263e-127	0.385565	0.142	0.058	1.23438e-122	Differentiated neuronal-like
ROR1	4.22026e-127	-0.705686	0.339	0.45	1.26249e-122	Differentiated neuronal-like
NIPAL3	7.28635e-127	0.425948	0.191	0.092	2.17971e-122	Differentiated neuronal-like
KIF26B	7.507e-127	0.461739	0.447	0.312	2.24572e-122	Differentiated neuronal-like
MYO5A	1.77522e-126	0.494805	0.358	0.233	5.31056e-122	Differentiated neuronal-like
BAI2	2.47173e-126	0.423615	0.14	0.057	7.39417e-122	Differentiated neuronal-like
MGAT4C	5.35212e-126	-0.719777	0.2	0.315	1.60109e-121	Differentiated neuronal-like
FAM153A	5.82828e-126	0.288629	0.107	0.034	1.74353e-121	Differentiated neuronal-like
RP11-123M6.2	1.59255e-125	0.452688	0.135	0.052	4.76413e-121	Differentiated neuronal-like
TOX	1.97413e-125	-0.585699	0.057	0.143	5.9056e-121	Differentiated neuronal-like
CACNB2	2.12606e-125	0.432153	0.432	0.295	6.36011e-121	Differentiated neuronal-like
PREX2	3.19299e-125	-0.592557	0.057	0.142	9.55184e-121	Differentiated neuronal-like
GAPDH	5.39774e-125	0.486974	0.483	0.345	1.61473e-120	Differentiated neuronal-like
GNB5	5.59096e-125	0.454718	0.212	0.108	1.67254e-120	Differentiated neuronal-like
MCC	5.94232e-125	-0.695168	0.151	0.258	1.77765e-120	Differentiated neuronal-like
DLG2	9.12293e-125	-0.463602	0.671	0.728	2.72913e-120	Differentiated neuronal-like
GRIK3	1.66405e-124	-0.544067	0.029	0.101	4.978e-120	Differentiated neuronal-like
CPEB3	2.75741e-124	0.467916	0.404	0.27	8.24881e-120	Differentiated neuronal-like
RTN4	3.62122e-124	0.450273	0.588	0.469	1.08329e-119	Differentiated neuronal-like
PLCH2	4.15645e-124	0.543733	0.204	0.104	1.2434e-119	Differentiated neuronal-like
ADAM22	5.24727e-124	0.445538	0.471	0.34	1.56972e-119	Differentiated neuronal-like
KCND2	7.54989e-124	0.382415	0.656	0.518	2.25855e-119	Differentiated neuronal-like
SVOP	8.46728e-124	0.48097	0.21	0.109	2.53299e-119	Differentiated neuronal-like
KAT6B	1.13423e-123	-0.564145	0.317	0.431	3.39304e-119	Differentiated neuronal-like
RAB3IP	4.43921e-123	0.436334	0.174	0.082	1.32799e-118	Differentiated neuronal-like
USMG5	7.18187e-123	0.455467	0.24	0.13	2.14846e-118	Differentiated neuronal-like
STX1B	8.25156e-123	0.445768	0.184	0.089	2.46845e-118	Differentiated neuronal-like
KCTD8	2.10516e-122	0.466031	0.269	0.154	6.29757e-118	Differentiated neuronal-like
SLC4A10	4.93414e-122	0.439705	0.304	0.182	1.47605e-117	Differentiated neuronal-like
PTGDS	6.02396e-122	-0.739036	0.048	0.128	1.80207e-117	Differentiated neuronal-like
CDC25B	1.0357e-121	0.410532	0.169	0.078	3.09829e-117	Differentiated neuronal-like
TIMP2	1.08483e-121	0.390531	0.138	0.056	3.24528e-117	Differentiated neuronal-like
BTBD11	2.48434e-121	-0.763552	0.079	0.17	7.43191e-117	Differentiated neuronal-like
SESN1	1.27243e-120	0.462403	0.283	0.167	3.80648e-116	Differentiated neuronal-like
CXADR	1.92627e-120	0.465774	0.291	0.173	5.76244e-116	Differentiated neuronal-like
INSIG1	3.22111e-120	0.32281	0.128	0.049	9.63595e-116	Differentiated neuronal-like
GTDC1	5.01995e-120	-0.598959	0.167	0.276	1.50172e-115	Differentiated neuronal-like
NDUFA1	5.41737e-120	0.4484	0.23	0.123	1.62061e-115	Differentiated neuronal-like
DHDDS	9.79764e-120	0.464767	0.193	0.098	2.93096e-115	Differentiated neuronal-like
WRN	1.59419e-119	-0.569291	0.12	0.222	4.76901e-115	Differentiated neuronal-like
ATP6AP2	3.16075e-119	0.405859	0.209	0.107	9.4554e-115	Differentiated neuronal-like
KHDRBS2	3.5796e-119	0.623723	0.188	0.095	1.07084e-114	Differentiated neuronal-like
RPLP1	5.25174e-119	0.446953	0.647	0.517	1.57106e-114	Differentiated neuronal-like
NPAS2	6.17087e-119	0.359729	0.134	0.053	1.84602e-114	Differentiated neuronal-like
NME3	6.3155e-119	0.469573	0.232	0.125	1.88928e-114	Differentiated neuronal-like
ERBB2IP	7.71821e-119	-0.491103	0.124	0.23	2.3089e-114	Differentiated neuronal-like
SDC2	1.28081e-118	-0.608038	0.157	0.263	3.83155e-114	Differentiated neuronal-like
TMEM158	1.43981e-118	0.332971	0.105	0.035	4.30721e-114	Differentiated neuronal-like
ARL6IP5	1.77136e-118	0.416542	0.226	0.12	5.29903e-114	Differentiated neuronal-like
SVEP1	2.16254e-118	0.474943	0.234	0.128	6.46924e-114	Differentiated neuronal-like
CCDC175	2.18877e-118	0.370305	0.156	0.069	6.5477e-114	Differentiated neuronal-like
ANTXR1	7.2183e-118	-0.559676	0.136	0.241	2.15935e-113	Differentiated neuronal-like
SMPD1	7.33898e-118	0.31997	0.123	0.047	2.19545e-113	Differentiated neuronal-like
RABGAP1L	1.92301e-117	0.348496	0.704	0.597	5.75268e-113	Differentiated neuronal-like
LY6E	3.59206e-117	0.328985	0.159	0.07	1.07457e-112	Differentiated neuronal-like
ITGBL1	4.94474e-117	-0.715552	0.064	0.147	1.47922e-112	Differentiated neuronal-like
MT-ND4	2.16122e-116	0.674773	0.382	0.261	6.46527e-112	Differentiated neuronal-like
R3HDM1	2.46052e-116	0.485003	0.452	0.334	7.36064e-112	Differentiated neuronal-like
DPY19L3	4.66167e-116	-0.54862	0.114	0.213	1.39454e-111	Differentiated neuronal-like
BMPR2	7.52228e-116	-0.517834	0.394	0.502	2.25029e-111	Differentiated neuronal-like
BICD1	8.48139e-116	-0.413335	0.593	0.676	2.53721e-111	Differentiated neuronal-like
MIR4435-1HG	2.4145e-115	0.373945	0.127	0.05	7.22297e-111	Differentiated neuronal-like
hsa-mir-490	3.00675e-115	0.423131	0.155	0.069	8.99469e-111	Differentiated neuronal-like
EPB41	4.49418e-115	0.43363	0.578	0.46	1.34444e-110	Differentiated neuronal-like
FABP3	5.595e-115	0.335913	0.107	0.038	1.67374e-110	Differentiated neuronal-like
PDK3	9.77904e-115	0.404262	0.178	0.086	2.9254e-110	Differentiated neuronal-like
BEX2	2.68709e-114	0.398219	0.195	0.098	8.03843e-110	Differentiated neuronal-like
ABTB2	4.07563e-114	-0.622157	0.107	0.201	1.21922e-109	Differentiated neuronal-like
RP11-649G15.2	5.93322e-114	0.478182	0.274	0.161	1.77492e-109	Differentiated neuronal-like
GLCE	1.01143e-113	0.403653	0.561	0.437	3.02568e-109	Differentiated neuronal-like
PKM	2.08773e-113	0.454534	0.278	0.167	6.24546e-109	Differentiated neuronal-like
B2M	3.79067e-113	0.453337	0.362	0.236	1.13398e-108	Differentiated neuronal-like
PPM1G	6.38654e-113	0.491228	0.397	0.274	1.91053e-108	Differentiated neuronal-like
CALD1	7.953e-113	-0.497068	0.348	0.464	2.37914e-108	Differentiated neuronal-like
MTRNR2L8	8.6025e-113	0.572439	0.226	0.125	2.57344e-108	Differentiated neuronal-like
STXBP1	1.42108e-112	0.459445	0.402	0.282	4.25115e-108	Differentiated neuronal-like
VPS37B	1.62768e-112	-0.511253	0.08	0.169	4.86921e-108	Differentiated neuronal-like
NRG3	1.82583e-112	-0.412484	0.71	0.785	5.46196e-108	Differentiated neuronal-like
AC011306.2	4.00423e-112	-0.505927	0.037	0.108	1.19787e-107	Differentiated neuronal-like
GPR125	4.12482e-112	-0.509373	0.082	0.171	1.23394e-107	Differentiated neuronal-like
MT-CO1	6.5894e-112	0.811912	0.44	0.323	1.97122e-107	Differentiated neuronal-like
B3GNT1	7.74771e-112	0.277258	0.119	0.045	2.31773e-107	Differentiated neuronal-like
CBFA2T3	8.54153e-112	-0.64359	0.078	0.163	2.5552e-107	Differentiated neuronal-like
MT-ATP6	8.94345e-112	0.617355	0.311	0.198	2.67543e-107	Differentiated neuronal-like
MACROD2	9.37328e-112	0.384917	0.647	0.534	2.80402e-107	Differentiated neuronal-like
ELAVL3	3.17271e-111	0.452831	0.345	0.226	9.49117e-107	Differentiated neuronal-like
DDAH2	3.59819e-111	-0.427088	0.066	0.153	1.0764e-106	Differentiated neuronal-like
RP13-578N3.3	4.4956e-111	-0.548725	0.039	0.11	1.34486e-106	Differentiated neuronal-like
SLC4A4	1.11285e-110	0.458826	0.398	0.277	3.32908e-106	Differentiated neuronal-like
KLF13	1.28066e-110	0.465797	0.213	0.117	3.8311e-106	Differentiated neuronal-like
CTD-2380F24.1	1.34747e-110	0.425614	0.162	0.075	4.03096e-106	Differentiated neuronal-like
C4orf19	2.97248e-110	0.502038	0.281	0.172	8.89216e-106	Differentiated neuronal-like
SYBU	5.20946e-110	0.445887	0.192	0.099	1.55841e-105	Differentiated neuronal-like
CUX2	1.78198e-109	-0.626019	0.191	0.296	5.3308e-105	Differentiated neuronal-like
BZRAP1	8.39476e-109	0.482056	0.22	0.122	2.51129e-104	Differentiated neuronal-like
LTBP1	8.44579e-109	0.484255	0.244	0.142	2.52656e-104	Differentiated neuronal-like
DAAM1	1.3364e-108	-0.544384	0.331	0.434	3.99784e-104	Differentiated neuronal-like
ALDOA	2.99772e-108	0.421763	0.235	0.133	8.96768e-104	Differentiated neuronal-like
PBX4	4.49538e-108	-0.501263	0.082	0.169	1.34479e-103	Differentiated neuronal-like
ZBTB7A	8.97812e-108	0.355272	0.145	0.064	2.6858e-103	Differentiated neuronal-like
NAV2	1.58387e-106	-0.679299	0.371	0.466	4.73814e-102	Differentiated neuronal-like
GPR116	2.76662e-106	0.421712	0.207	0.11	8.27634e-102	Differentiated neuronal-like
FAM49B	3.10634e-106	0.409357	0.351	0.232	9.2926e-102	Differentiated neuronal-like
CLVS1	4.19485e-106	-0.561166	0.279	0.385	1.25489e-101	Differentiated neuronal-like
DPYSL2	5.92283e-106	0.448569	0.39	0.273	1.77181e-101	Differentiated neuronal-like
MYO5C	6.03523e-106	0.407109	0.157	0.074	1.80544e-101	Differentiated neuronal-like
P2RX4	6.58259e-106	0.334122	0.116	0.045	1.96918e-101	Differentiated neuronal-like
SLC2A13	1.35854e-105	0.426866	0.242	0.139	4.06408e-101	Differentiated neuronal-like
SOBP	3.1943e-105	-0.578696	0.253	0.357	9.55574e-101	Differentiated neuronal-like
SMARCC1	5.30612e-105	-0.483173	0.249	0.36	1.58732e-100	Differentiated neuronal-like
MAP1A	5.91977e-105	0.342099	0.129	0.055	1.7709e-100	Differentiated neuronal-like
GOT1	7.6062e-105	0.334448	0.149	0.069	2.27539e-100	Differentiated neuronal-like
SUN2	7.85328e-105	-0.507674	0.086	0.173	2.34931e-100	Differentiated neuronal-like
NTN4	2.60148e-104	-0.467114	0.07	0.152	7.78234e-100	Differentiated neuronal-like
FAT3	4.29978e-104	0.524425	0.205	0.113	1.28628e-99	Differentiated neuronal-like
PSAP	5.54616e-104	0.458926	0.31	0.2	1.65913e-99	Differentiated neuronal-like
GRIP1	2.63722e-103	-0.537455	0.148	0.248	7.88924e-99	Differentiated neuronal-like
RIN2	5.05417e-103	-0.479428	0.086	0.174	1.51195e-98	Differentiated neuronal-like
CHD6	8.40802e-103	-0.530742	0.232	0.335	2.51526e-98	Differentiated neuronal-like
SOX5	1.44794e-102	-0.549492	0.209	0.313	4.33152e-98	Differentiated neuronal-like
C1orf61	3.39281e-102	0.351068	0.174	0.088	1.01496e-97	Differentiated neuronal-like
LRPAP1	3.96935e-102	0.41797	0.172	0.088	1.18743e-97	Differentiated neuronal-like
MYO1D	4.91781e-102	0.416449	0.329	0.214	1.47116e-97	Differentiated neuronal-like
AATK	5.5085e-102	0.350471	0.127	0.054	1.64787e-97	Differentiated neuronal-like
AC023590.1	9.52181e-102	0.377722	0.142	0.064	2.84845e-97	Differentiated neuronal-like
RUNDC3B	3.0823e-101	0.360724	0.357	0.236	9.2207e-97	Differentiated neuronal-like
CARHSP1	4.93307e-101	-0.46201	0.08	0.164	1.47573e-96	Differentiated neuronal-like
FAM135B	9.27655e-101	0.452471	0.265	0.162	2.77508e-96	Differentiated neuronal-like
CACNB4	1.59327e-100	0.433747	0.393	0.277	4.76625e-96	Differentiated neuronal-like
KLF9	1.5972e-100	0.341399	0.14	0.064	4.77801e-96	Differentiated neuronal-like
AC133680.1	2.28138e-100	-0.474888	0.06	0.136	6.82475e-96	Differentiated neuronal-like
NSF	3.20266e-100	0.410863	0.307	0.196	9.58076e-96	Differentiated neuronal-like
IGSF11	5.41653e-100	-0.525153	0.076	0.157	1.62035e-95	Differentiated neuronal-like
KLHL34	1.19687e-99	0.308493	0.101	0.037	3.58043e-95	Differentiated neuronal-like
CSNK1A1	1.26896e-99	0.42095	0.466	0.351	3.79609e-95	Differentiated neuronal-like
SCRN1	1.80979e-99	0.399471	0.163	0.081	5.41399e-95	Differentiated neuronal-like
MIPOL1	2.3966e-99	-0.536248	0.116	0.206	7.16943e-95	Differentiated neuronal-like
SLC25A4	2.60365e-99	0.325686	0.138	0.063	7.78883e-95	Differentiated neuronal-like
MT-CYB	3.13262e-99	0.549575	0.337	0.225	9.37124e-95	Differentiated neuronal-like
ABLIM2	3.2361e-99	0.35133	0.158	0.077	9.68079e-95	Differentiated neuronal-like
MT-ND1	5.96542e-99	0.489405	0.258	0.157	1.78456e-94	Differentiated neuronal-like
CECR2	9.06325e-99	-0.45181	0.39	0.489	2.71127e-94	Differentiated neuronal-like
KLC2	1.03511e-98	0.311121	0.123	0.053	3.09652e-94	Differentiated neuronal-like
DGKE	1.05889e-98	0.287013	0.135	0.06	3.16767e-94	Differentiated neuronal-like
SLIT2	4.93582e-98	-0.500543	0.068	0.146	1.47655e-93	Differentiated neuronal-like
NINL	1.04052e-97	-0.505154	0.112	0.201	3.11272e-93	Differentiated neuronal-like
PGAM1	1.14823e-97	0.311396	0.142	0.065	3.43492e-93	Differentiated neuronal-like
SYT4	2.26283e-97	0.394342	0.185	0.098	6.76925e-93	Differentiated neuronal-like
MBNL2	2.82674e-97	0.444786	0.393	0.283	8.45619e-93	Differentiated neuronal-like
RUNDC3A	2.97159e-97	0.367118	0.17	0.086	8.88952e-93	Differentiated neuronal-like
GLS	3.26224e-97	0.441537	0.275	0.175	9.75899e-93	Differentiated neuronal-like
FKBP2	5.12745e-97	0.362966	0.186	0.098	1.53388e-92	Differentiated neuronal-like
CHL1	6.5984e-97	0.386736	0.225	0.129	1.97391e-92	Differentiated neuronal-like
NDUFB7	6.74742e-97	0.381134	0.223	0.126	2.01849e-92	Differentiated neuronal-like
GRAMD1B	1.12455e-96	0.431439	0.176	0.093	3.3641e-92	Differentiated neuronal-like
CTC-490E21.12	2.07847e-96	0.343058	0.168	0.085	6.21775e-92	Differentiated neuronal-like
ATP5B	2.32685e-96	0.44138	0.268	0.168	6.96079e-92	Differentiated neuronal-like
ZC4H2	2.35549e-96	-0.469557	0.118	0.209	7.04644e-92	Differentiated neuronal-like
RP11-252A24.7	2.41265e-96	0.327196	0.129	0.057	7.21744e-92	Differentiated neuronal-like
UNC13A	2.48637e-96	0.461257	0.325	0.22	7.43798e-92	Differentiated neuronal-like
UQCR10	2.64859e-96	0.393546	0.257	0.154	7.92326e-92	Differentiated neuronal-like
ATP2B1	2.77429e-96	0.398887	0.551	0.446	8.2993e-92	Differentiated neuronal-like
TUBB2A	3.38501e-96	0.383299	0.254	0.151	1.01263e-91	Differentiated neuronal-like
BARHL1	3.80579e-96	-0.418776	0.079	0.161	1.1385e-91	Differentiated neuronal-like
THSD7B	4.29369e-96	-0.803205	0.108	0.193	1.28446e-91	Differentiated neuronal-like
MCM7	4.97926e-96	-0.412228	0.075	0.155	1.48954e-91	Differentiated neuronal-like
PHF21B	5.44221e-96	-0.563818	0.129	0.219	1.62804e-91	Differentiated neuronal-like
ZNF43	9.04223e-96	-0.452611	0.09	0.173	2.70498e-91	Differentiated neuronal-like
FAM214A	1.12603e-95	0.417359	0.277	0.176	3.36853e-91	Differentiated neuronal-like
KCNJ3	1.47869e-95	0.311695	0.493	0.359	4.4235e-91	Differentiated neuronal-like
CASK	1.93949e-95	-0.479731	0.351	0.45	5.80197e-91	Differentiated neuronal-like
KCNIP1	2.01284e-95	-0.673419	0.058	0.129	6.02142e-91	Differentiated neuronal-like
RASGRF1	2.52858e-95	0.352402	0.11	0.045	7.56424e-91	Differentiated neuronal-like
ZBTB18	3.08978e-95	0.421551	0.317	0.21	9.24308e-91	Differentiated neuronal-like
DHCR24	4.17666e-95	0.262881	0.103	0.04	1.24945e-90	Differentiated neuronal-like
IQSEC1	5.40609e-95	0.427219	0.159	0.081	1.61723e-90	Differentiated neuronal-like
KIAA0319	1.48864e-94	0.308864	0.159	0.078	4.45325e-90	Differentiated neuronal-like
MORN1	1.61968e-94	0.397265	0.139	0.065	4.84527e-90	Differentiated neuronal-like
CYTH3	1.99372e-94	0.402363	0.219	0.126	5.9642e-90	Differentiated neuronal-like
PRDM8	2.99634e-94	-0.325473	0.051	0.122	8.96356e-90	Differentiated neuronal-like
ZNF462	3.04975e-94	-0.476363	0.115	0.204	9.12332e-90	Differentiated neuronal-like
GHITM	3.08262e-94	0.282203	0.109	0.044	9.22165e-90	Differentiated neuronal-like
PWAR6	3.67495e-94	0.360004	0.196	0.105	1.09936e-89	Differentiated neuronal-like
PDZRN4	4.56385e-94	-0.793533	0.061	0.133	1.36528e-89	Differentiated neuronal-like
EPHA3	5.43148e-94	-0.514021	0.074	0.152	1.62483e-89	Differentiated neuronal-like
SYN1	5.59686e-94	0.326542	0.151	0.074	1.6743e-89	Differentiated neuronal-like
JAZF1	7.2296e-94	0.392883	0.192	0.105	2.16273e-89	Differentiated neuronal-like
TMEM130	7.4154e-94	0.332043	0.139	0.066	2.21832e-89	Differentiated neuronal-like
FAT4	1.0519e-93	-0.367882	0.044	0.111	3.14676e-89	Differentiated neuronal-like
SORCS2	1.51496e-93	-0.589003	0.062	0.135	4.53199e-89	Differentiated neuronal-like
SLC7A8	1.8667e-93	0.269444	0.125	0.054	5.58422e-89	Differentiated neuronal-like
PCSK1N	1.87054e-93	0.368839	0.372	0.253	5.59572e-89	Differentiated neuronal-like
PTPN3	1.99192e-93	0.312549	0.108	0.044	5.95884e-89	Differentiated neuronal-like
GLIPR2	2.21418e-93	0.296464	0.121	0.052	6.62372e-89	Differentiated neuronal-like
ACPL2	2.38889e-93	-0.373253	0.044	0.11	7.14637e-89	Differentiated neuronal-like
EPHA6	2.97743e-93	0.538492	0.244	0.15	8.90699e-89	Differentiated neuronal-like
MAGI1	6.23856e-93	0.354014	0.643	0.547	1.86626e-88	Differentiated neuronal-like
ROBO1	1.09766e-92	-0.442256	0.477	0.556	3.28364e-88	Differentiated neuronal-like
TRAK1	1.33065e-92	-0.549976	0.203	0.296	3.98065e-88	Differentiated neuronal-like
CRB1	4.35313e-92	-0.5691	0.13	0.218	1.30224e-87	Differentiated neuronal-like
ATP6V1A	5.98065e-92	0.369262	0.233	0.138	1.78911e-87	Differentiated neuronal-like
RABAC1	1.19712e-91	0.363601	0.202	0.113	3.58119e-87	Differentiated neuronal-like
SLC22A17	3.19708e-91	0.401186	0.336	0.229	9.56407e-87	Differentiated neuronal-like
HECW1	3.97336e-91	0.349424	0.397	0.278	1.18863e-86	Differentiated neuronal-like
PDE4A	4.32219e-91	0.28418	0.137	0.063	1.29298e-86	Differentiated neuronal-like
DIAPH3	7.78259e-91	-0.661467	0.072	0.146	2.32816e-86	Differentiated neuronal-like
ALDH1A2	9.47337e-91	0.402376	0.133	0.062	2.83396e-86	Differentiated neuronal-like
MAPRE2	1.15458e-90	0.420447	0.267	0.169	3.45394e-86	Differentiated neuronal-like
PEG10	1.36079e-90	0.34234	0.163	0.084	4.07081e-86	Differentiated neuronal-like
MAPK8IP1	1.88704e-90	0.291961	0.116	0.05	5.64509e-86	Differentiated neuronal-like
ARHGAP12	2.50771e-90	-0.486064	0.119	0.206	7.50183e-86	Differentiated neuronal-like
AC016831.7	2.56002e-90	0.349385	0.146	0.071	7.65829e-86	Differentiated neuronal-like
ANKRD10	9.58848e-90	-0.491079	0.172	0.265	2.86839e-85	Differentiated neuronal-like
RGS7BP	1.33324e-89	0.336993	0.116	0.05	3.9884e-85	Differentiated neuronal-like
PGP	2.55749e-89	0.308862	0.132	0.061	7.65074e-85	Differentiated neuronal-like
CABIN1	3.6269e-89	0.473006	0.26	0.167	1.08499e-84	Differentiated neuronal-like
RBPJ	3.77375e-89	-0.492375	0.257	0.355	1.12892e-84	Differentiated neuronal-like
GLG1	1.27187e-88	0.41166	0.425	0.318	3.8048e-84	Differentiated neuronal-like
FANCL	1.79976e-88	-0.369632	0.051	0.119	5.38399e-84	Differentiated neuronal-like
COL6A1	1.86104e-88	0.414074	0.242	0.149	5.56731e-84	Differentiated neuronal-like
HPRT1	6.18196e-88	0.321903	0.185	0.101	1.84933e-83	Differentiated neuronal-like
TGFBR1	6.72947e-88	-0.413181	0.074	0.15	2.01312e-83	Differentiated neuronal-like
PRKG1	7.57747e-88	-0.531507	0.207	0.306	2.2668e-83	Differentiated neuronal-like
HES6	7.78206e-88	-0.583928	0.081	0.157	2.328e-83	Differentiated neuronal-like
RP11-43D2.2	9.26258e-88	-0.429289	0.059	0.13	2.7709e-83	Differentiated neuronal-like
DPYD	9.74992e-88	-0.573526	0.131	0.218	2.91669e-83	Differentiated neuronal-like
GARNL3	1.19105e-87	0.407816	0.28	0.182	3.56303e-83	Differentiated neuronal-like
SNCA	2.12138e-87	0.364549	0.213	0.124	6.34611e-83	Differentiated neuronal-like
WSB1	2.19206e-87	-0.457636	0.264	0.362	6.55755e-83	Differentiated neuronal-like
BRIP1	2.93425e-87	-0.473972	0.04	0.101	8.77781e-83	Differentiated neuronal-like
CDIPT	3.01592e-87	0.33171	0.16	0.083	9.02214e-83	Differentiated neuronal-like
TRIM24	3.74011e-87	-0.450049	0.119	0.205	1.11885e-82	Differentiated neuronal-like
ENOX2	3.86749e-87	0.389852	0.176	0.095	1.15696e-82	Differentiated neuronal-like
KIF21A	4.89626e-87	-0.502787	0.224	0.318	1.46472e-82	Differentiated neuronal-like
COX4I1	6.21476e-87	0.379595	0.339	0.228	1.85914e-82	Differentiated neuronal-like
MAP6	6.96621e-87	-0.450707	0.095	0.174	2.08394e-82	Differentiated neuronal-like
PDGFD	1.02563e-86	-0.474745	0.043	0.106	3.06817e-82	Differentiated neuronal-like
IGFBP2	1.24273e-86	0.283844	0.101	0.041	3.71761e-82	Differentiated neuronal-like
PRMT2	2.04368e-86	-0.376276	0.086	0.165	6.11368e-82	Differentiated neuronal-like
SPTBN2	2.207e-86	0.440361	0.174	0.097	6.60223e-82	Differentiated neuronal-like
BIN1	3.04947e-86	0.406474	0.206	0.121	9.12248e-82	Differentiated neuronal-like
ACSS2	3.39887e-86	0.267109	0.11	0.047	1.01677e-81	Differentiated neuronal-like
ELOVL4	3.42549e-86	0.306913	0.132	0.063	1.02474e-81	Differentiated neuronal-like
COX6A1P2	6.59661e-86	0.423926	0.189	0.105	1.97338e-81	Differentiated neuronal-like
NSMF	9.59329e-86	0.279971	0.125	0.058	2.86983e-81	Differentiated neuronal-like
COX7C	1.07901e-85	0.4228	0.396	0.283	3.22785e-81	Differentiated neuronal-like
SEZ6L2	1.14042e-85	0.370822	0.293	0.192	3.41158e-81	Differentiated neuronal-like
EZR	3.43841e-85	-0.354994	0.043	0.106	1.0286e-80	Differentiated neuronal-like
IGF1R	1.031e-84	-0.486379	0.234	0.331	3.08423e-80	Differentiated neuronal-like
SEC11C	1.10403e-84	0.325615	0.131	0.063	3.3027e-80	Differentiated neuronal-like
CALM3	1.25657e-84	0.34716	0.202	0.116	3.75902e-80	Differentiated neuronal-like
H2AFY	1.34389e-84	0.367701	0.245	0.152	4.02024e-80	Differentiated neuronal-like
GABBR1	1.44653e-84	0.441816	0.275	0.182	4.32729e-80	Differentiated neuronal-like
SHISA6	1.54785e-84	-0.581688	0.125	0.207	4.63041e-80	Differentiated neuronal-like
PTCH1	1.60093e-84	-0.533276	0.114	0.196	4.78917e-80	Differentiated neuronal-like
MMS22L	3.35298e-84	-0.421727	0.067	0.139	1.00304e-79	Differentiated neuronal-like
MDK	3.42807e-84	-0.513336	0.102	0.18	1.02551e-79	Differentiated neuronal-like
MDGA1	4.10639e-84	-0.526694	0.135	0.219	1.22843e-79	Differentiated neuronal-like
NLGN1	6.23954e-84	-0.278607	0.844	0.869	1.86656e-79	Differentiated neuronal-like
RP11-649A16.1	6.95254e-84	-0.495814	0.598	0.651	2.07985e-79	Differentiated neuronal-like
IFI6	7.1947e-84	0.269327	0.123	0.057	2.15229e-79	Differentiated neuronal-like
GPLD1	7.29587e-84	0.278913	0.142	0.07	2.18256e-79	Differentiated neuronal-like
FAM46A	7.36801e-84	-0.457095	0.071	0.143	2.20414e-79	Differentiated neuronal-like
LINC-PINT	7.84521e-84	0.345084	0.169	0.09	2.34689e-79	Differentiated neuronal-like
ATP5D	1.92617e-83	0.341679	0.228	0.137	5.76213e-79	Differentiated neuronal-like
MT-ND2	2.32381e-83	0.449426	0.26	0.166	6.95169e-79	Differentiated neuronal-like
GUCY1A2	3.96922e-83	0.40544	0.261	0.167	1.18739e-78	Differentiated neuronal-like
IGSF21	5.09882e-83	0.479005	0.208	0.125	1.52531e-78	Differentiated neuronal-like
ATP1A3	1.95423e-82	0.371167	0.261	0.167	5.84609e-78	Differentiated neuronal-like
RP11-197K3.1	2.6419e-82	-0.439585	0.053	0.118	7.90325e-78	Differentiated neuronal-like
AC073283.4	2.87165e-82	-0.439257	0.134	0.221	8.59055e-78	Differentiated neuronal-like
AC007246.3	4.63446e-82	0.363859	0.248	0.155	1.3864e-77	Differentiated neuronal-like
PUM1	5.05971e-82	-0.439497	0.291	0.384	1.51361e-77	Differentiated neuronal-like
TMSB10	6.35482e-82	0.350997	0.708	0.618	1.90105e-77	Differentiated neuronal-like
ARL5A	8.64163e-82	0.358851	0.237	0.147	2.58514e-77	Differentiated neuronal-like
AHI1	1.02898e-81	0.374339	0.371	0.266	3.0782e-77	Differentiated neuronal-like
NHLH1	1.61252e-81	-0.320486	0.048	0.111	4.82384e-77	Differentiated neuronal-like
ANK1	1.63395e-81	0.358399	0.191	0.109	4.88797e-77	Differentiated neuronal-like
SLC35F3	1.79091e-81	0.419219	0.397	0.294	5.35751e-77	Differentiated neuronal-like
UQCRB	2.33883e-81	0.415228	0.298	0.198	6.9966e-77	Differentiated neuronal-like
CTTNBP2	2.45978e-81	-0.406012	0.065	0.134	7.35845e-77	Differentiated neuronal-like
MAP2K6	2.79424e-81	-0.468368	0.127	0.211	8.35896e-77	Differentiated neuronal-like
SYNGR1	3.42567e-81	0.403274	0.275	0.182	1.02479e-76	Differentiated neuronal-like
PALD1	4.54439e-81	0.27883	0.115	0.052	1.35945e-76	Differentiated neuronal-like
SRCIN1	8.52693e-81	0.397146	0.27	0.175	2.55083e-76	Differentiated neuronal-like
UBC	9.82718e-81	0.347753	0.243	0.15	2.9398e-76	Differentiated neuronal-like
SH3BGRL	1.02034e-80	-0.436515	0.1	0.178	3.05234e-76	Differentiated neuronal-like
KCNC3	1.13645e-80	0.318424	0.129	0.063	3.3997e-76	Differentiated neuronal-like
ASPHD1	1.43761e-80	0.276398	0.195	0.111	4.30061e-76	Differentiated neuronal-like
METAP1D	1.4824e-80	-0.420276	0.07	0.14	4.4346e-76	Differentiated neuronal-like
STMN4	2.04435e-80	0.356874	0.319	0.215	6.11567e-76	Differentiated neuronal-like
HSPA12A	2.33779e-80	0.309265	0.125	0.059	6.99348e-76	Differentiated neuronal-like
LRRC7	6.08681e-80	-0.539625	0.166	0.253	1.82087e-75	Differentiated neuronal-like
KLHDC8A	6.3642e-80	-0.380221	0.054	0.118	1.90385e-75	Differentiated neuronal-like
TPI1	9.69573e-80	0.336438	0.222	0.134	2.90048e-75	Differentiated neuronal-like
GRIA2	1.16767e-79	-0.387291	0.55	0.605	3.49308e-75	Differentiated neuronal-like
USP3-AS1	1.57072e-79	0.41884	0.219	0.133	4.69881e-75	Differentiated neuronal-like
SPON2	1.6473e-79	0.363052	0.179	0.102	4.9279e-75	Differentiated neuronal-like
AKT3	3.821e-79	-0.342424	0.577	0.649	1.14305e-74	Differentiated neuronal-like
ZNF124	4.24512e-79	-0.418337	0.083	0.155	1.26993e-74	Differentiated neuronal-like
EPS8	5.26896e-79	0.415706	0.297	0.201	1.57621e-74	Differentiated neuronal-like
OPHN1	6.66377e-79	-0.472916	0.281	0.371	1.99347e-74	Differentiated neuronal-like
NTRK3	9.14934e-79	-0.637637	0.484	0.543	2.73703e-74	Differentiated neuronal-like
RP11-118M9.3	1.42945e-78	-0.505014	0.059	0.123	4.27621e-74	Differentiated neuronal-like
PDE5A	1.57371e-78	-0.741213	0.31	0.392	4.70776e-74	Differentiated neuronal-like
LMBRD1	2.36906e-78	0.363157	0.282	0.188	7.08705e-74	Differentiated neuronal-like
NEO1	3.38582e-78	-0.514072	0.213	0.3	1.01287e-73	Differentiated neuronal-like
APBB1	6.34446e-78	0.361713	0.353	0.251	1.89794e-73	Differentiated neuronal-like
HSD17B12	9.23833e-78	0.4562	0.317	0.223	2.76365e-73	Differentiated neuronal-like
ANGPTL1	9.49399e-78	0.325436	0.1	0.043	2.84013e-73	Differentiated neuronal-like
IQGAP2	9.81335e-78	0.334423	0.154	0.082	2.93566e-73	Differentiated neuronal-like
NOL4	1.09459e-77	-0.472729	0.225	0.313	3.27446e-73	Differentiated neuronal-like
CDH23	1.11015e-77	0.400329	0.137	0.07	3.32101e-73	Differentiated neuronal-like
CAMK1D	1.30246e-77	0.431185	0.371	0.273	3.89632e-73	Differentiated neuronal-like
RAD51B	1.85355e-77	-0.550527	0.217	0.303	5.54489e-73	Differentiated neuronal-like
RALGPS2	2.29927e-77	0.367609	0.166	0.093	6.87827e-73	Differentiated neuronal-like
RFC3	2.38639e-77	-0.497665	0.112	0.191	7.13887e-73	Differentiated neuronal-like
SCARB2	2.77578e-77	-0.463706	0.166	0.251	8.30376e-73	Differentiated neuronal-like
KIAA1456	3.21172e-77	0.363563	0.406	0.304	9.60785e-73	Differentiated neuronal-like
GRINA	3.64795e-77	0.329041	0.145	0.075	1.09128e-72	Differentiated neuronal-like
COX7A2	4.66479e-77	0.419054	0.287	0.191	1.39547e-72	Differentiated neuronal-like
SDF4	1.24875e-76	0.318278	0.213	0.129	3.73564e-72	Differentiated neuronal-like
SRSF7	1.42053e-76	-0.406357	0.108	0.186	4.24952e-72	Differentiated neuronal-like
SERINC3	1.44497e-76	0.327204	0.154	0.083	4.32263e-72	Differentiated neuronal-like
CCDC88C	1.98676e-76	-0.420179	0.092	0.166	5.9434e-72	Differentiated neuronal-like
GPR98	2.34727e-76	-0.55411	0.165	0.247	7.02186e-72	Differentiated neuronal-like
BEND6	3.36668e-76	0.313089	0.157	0.085	1.00714e-71	Differentiated neuronal-like
CNTLN	3.69857e-76	-0.448946	0.175	0.263	1.10643e-71	Differentiated neuronal-like
COX17	4.03975e-76	0.327956	0.148	0.078	1.20849e-71	Differentiated neuronal-like
PNKD	5.69899e-76	0.279807	0.169	0.094	1.70485e-71	Differentiated neuronal-like
MKRN3	5.71148e-76	-0.438173	0.172	0.26	1.70859e-71	Differentiated neuronal-like
SLC29A4	1.05037e-75	-0.329484	0.043	0.1	3.14219e-71	Differentiated neuronal-like
CCSER2	1.0947e-75	-0.550234	0.328	0.407	3.27479e-71	Differentiated neuronal-like
SNCB	1.63312e-75	0.25048	0.122	0.059	4.88548e-71	Differentiated neuronal-like
COX6B1	3.73739e-75	0.367119	0.261	0.169	1.11804e-70	Differentiated neuronal-like
DOK6	4.24386e-75	0.335557	0.315	0.216	1.26955e-70	Differentiated neuronal-like
RGS12	4.76287e-75	-0.413387	0.096	0.169	1.42481e-70	Differentiated neuronal-like
PTPRG	5.5834e-75	-0.483937	0.386	0.47	1.67027e-70	Differentiated neuronal-like
DOCK4	6.15084e-75	-0.37409	0.495	0.571	1.84002e-70	Differentiated neuronal-like
STMN3	1.25456e-74	0.305633	0.183	0.106	3.75303e-70	Differentiated neuronal-like
FAM65B	1.40948e-74	-0.420551	0.143	0.227	4.21646e-70	Differentiated neuronal-like
LIMA1	2.45727e-74	0.359084	0.297	0.202	7.35093e-70	Differentiated neuronal-like
RAB26	2.64696e-74	-0.478923	0.095	0.167	7.91837e-70	Differentiated neuronal-like
MAPK4	3.1292e-74	0.376833	0.154	0.085	9.36099e-70	Differentiated neuronal-like
PAK1	3.47329e-74	0.358386	0.309	0.213	1.03904e-69	Differentiated neuronal-like
CNTN4	5.14933e-74	0.298129	0.633	0.533	1.54042e-69	Differentiated neuronal-like
SPATS2L	7.52347e-74	-0.437615	0.053	0.113	2.25065e-69	Differentiated neuronal-like
NKAIN2	9.35479e-74	0.273489	0.417	0.31	2.79848e-69	Differentiated neuronal-like
HS3ST4	1.8459e-73	-0.662085	0.162	0.243	5.52201e-69	Differentiated neuronal-like
HLA-C	2.14078e-73	0.266609	0.101	0.045	6.40414e-69	Differentiated neuronal-like
TECR	2.52006e-73	0.311837	0.223	0.139	7.53877e-69	Differentiated neuronal-like
COX6C	2.7858e-73	0.38088	0.282	0.187	8.33372e-69	Differentiated neuronal-like
BAZ1A	3.24295e-73	-0.378791	0.136	0.219	9.7013e-69	Differentiated neuronal-like
LYRM2	3.29206e-73	-0.470518	0.076	0.143	9.84819e-69	Differentiated neuronal-like
ADAM11	3.68945e-73	0.265679	0.126	0.063	1.1037e-68	Differentiated neuronal-like
TMEM50B	4.38874e-73	0.292794	0.138	0.071	1.31289e-68	Differentiated neuronal-like
CNTN3	6.09852e-73	-0.423102	0.051	0.109	1.82437e-68	Differentiated neuronal-like
ERBB4	6.53024e-73	-0.460816	0.623	0.67	1.95352e-68	Differentiated neuronal-like
LINC01057	7.17198e-73	0.30267	0.15	0.081	2.1455e-68	Differentiated neuronal-like
YWHAH	8.60289e-73	0.290819	0.168	0.095	2.57356e-68	Differentiated neuronal-like
CD47	8.64797e-73	0.359612	0.245	0.16	2.58704e-68	Differentiated neuronal-like
RAB11FIP4	1.12112e-72	0.361758	0.267	0.178	3.35382e-68	Differentiated neuronal-like
ATP5E	1.19635e-72	0.351156	0.384	0.277	3.57888e-68	Differentiated neuronal-like
NTNG1	1.81985e-72	0.406995	0.196	0.118	5.44407e-68	Differentiated neuronal-like
NKAIN3	4.27599e-72	-0.393629	0.59	0.654	1.27916e-67	Differentiated neuronal-like
RNF112	6.79969e-72	0.250482	0.127	0.064	2.03413e-67	Differentiated neuronal-like
NDUFB1	7.66801e-72	0.30766	0.187	0.11	2.29389e-67	Differentiated neuronal-like
OAZ1	1.2566e-71	0.345243	0.261	0.171	3.75912e-67	Differentiated neuronal-like
FAM134A	1.33756e-71	0.261623	0.124	0.062	4.00132e-67	Differentiated neuronal-like
LGR4	2.12723e-71	0.336622	0.226	0.143	6.36361e-67	Differentiated neuronal-like
YPEL3	2.29965e-71	0.323053	0.161	0.091	6.8794e-67	Differentiated neuronal-like
PTPN13	2.4324e-71	-0.364426	0.065	0.128	7.27651e-67	Differentiated neuronal-like
COL21A1	2.7527e-71	-0.452951	0.059	0.119	8.23472e-67	Differentiated neuronal-like
FAM134B	3.39835e-71	0.272959	0.132	0.068	1.01662e-66	Differentiated neuronal-like
CTC-228N24.3	5.49129e-71	0.325897	0.231	0.147	1.64272e-66	Differentiated neuronal-like
PPP2R5B	6.06502e-71	0.271208	0.152	0.083	1.81435e-66	Differentiated neuronal-like
WHSC1	7.32108e-71	-0.451988	0.21	0.295	2.1901e-66	Differentiated neuronal-like
ALK	9.37362e-71	-0.532631	0.11	0.181	2.80412e-66	Differentiated neuronal-like
MPP3	1.4221e-70	0.292958	0.114	0.055	4.25421e-66	Differentiated neuronal-like
TCF7L2	1.44315e-70	-0.420765	0.063	0.125	4.3172e-66	Differentiated neuronal-like
NDUFB2	1.47155e-70	0.33702	0.207	0.127	4.40214e-66	Differentiated neuronal-like
HS6ST3	1.47535e-70	0.407399	0.172	0.101	4.41352e-66	Differentiated neuronal-like
TSPAN18	3.77005e-70	-0.532255	0.206	0.286	1.12781e-65	Differentiated neuronal-like
EPHB2	4.0557e-70	-0.461876	0.104	0.176	1.21326e-65	Differentiated neuronal-like
TMEM229B	4.60184e-70	0.28485	0.162	0.092	1.37664e-65	Differentiated neuronal-like
RHPN2	5.25768e-70	0.290851	0.12	0.06	1.57284e-65	Differentiated neuronal-like
MNS1	6.38463e-70	0.319427	0.134	0.07	1.90996e-65	Differentiated neuronal-like
NEURL1	6.57137e-70	0.314803	0.155	0.085	1.96583e-65	Differentiated neuronal-like
DNAH3	7.72771e-70	0.386976	0.174	0.102	2.31174e-65	Differentiated neuronal-like
PCDH9-AS2	8.77262e-70	0.374571	0.186	0.111	2.62433e-65	Differentiated neuronal-like
CHSY1	1.24366e-69	-0.444929	0.085	0.152	3.72042e-65	Differentiated neuronal-like
PPP3CA	2.48367e-69	0.266653	0.715	0.627	7.4299e-65	Differentiated neuronal-like
WDR60	2.49608e-69	-0.596408	0.197	0.278	7.46701e-65	Differentiated neuronal-like
FAM189A1	3.74442e-69	0.373712	0.273	0.185	1.12014e-64	Differentiated neuronal-like
KIF16B	4.04402e-69	-0.396359	0.08	0.146	1.20977e-64	Differentiated neuronal-like
RP11-445F12.1	4.24096e-69	-0.466861	0.223	0.307	1.26868e-64	Differentiated neuronal-like
KLHL13	4.34094e-69	-0.385273	0.088	0.157	1.29859e-64	Differentiated neuronal-like
NR2F1	7.05164e-69	-0.417409	0.103	0.174	2.1095e-64	Differentiated neuronal-like
LPCAT3	7.82515e-69	0.3331	0.21	0.129	2.34089e-64	Differentiated neuronal-like
USP53	1.33504e-68	0.258458	0.137	0.073	3.99378e-64	Differentiated neuronal-like
SNURF.1	2.66773e-68	0.318666	0.282	0.189	7.98052e-64	Differentiated neuronal-like
MAP7D2	5.12769e-68	0.268483	0.137	0.073	1.53395e-63	Differentiated neuronal-like
HLA-B	5.44329e-68	0.300576	0.114	0.056	1.62836e-63	Differentiated neuronal-like
TRIO	5.81657e-68	-0.387286	0.489	0.552	1.74003e-63	Differentiated neuronal-like
PDS5B	6.20695e-68	-0.424151	0.273	0.359	1.85681e-63	Differentiated neuronal-like
LRRN1	6.56799e-68	-0.418239	0.105	0.177	1.96481e-63	Differentiated neuronal-like
ANO6	1.00667e-67	-0.348454	0.054	0.112	3.01146e-63	Differentiated neuronal-like
PFKP	1.20481e-67	0.285259	0.141	0.078	3.60419e-63	Differentiated neuronal-like
LARP1B	1.75564e-67	0.348062	0.27	0.183	5.252e-63	Differentiated neuronal-like
ARF5	6.10727e-67	0.291597	0.125	0.064	1.82699e-62	Differentiated neuronal-like
ROCK2	7.11934e-67	0.369546	0.288	0.203	2.12975e-62	Differentiated neuronal-like
CYFIP2	1.00444e-66	0.333574	0.235	0.154	3.00477e-62	Differentiated neuronal-like
RP11-343N15.5	1.05579e-66	0.322752	0.114	0.056	3.15841e-62	Differentiated neuronal-like
MMP16	1.16016e-66	-0.420783	0.325	0.406	3.47063e-62	Differentiated neuronal-like
CHRNA7	1.6407e-66	-0.349278	0.072	0.135	4.90816e-62	Differentiated neuronal-like
LRRC4C	2.13573e-66	0.490769	0.346	0.257	6.38904e-62	Differentiated neuronal-like
CCDC64	3.9627e-66	0.296953	0.153	0.086	1.18544e-61	Differentiated neuronal-like
ESR2	5.30793e-66	-0.435967	0.187	0.267	1.58787e-61	Differentiated neuronal-like
DISC1	6.79165e-66	-0.401327	0.084	0.149	2.03172e-61	Differentiated neuronal-like
ADAM9	7.58596e-66	0.310049	0.181	0.109	2.26934e-61	Differentiated neuronal-like
UQCRH	1.2708e-65	0.350325	0.297	0.207	3.80161e-61	Differentiated neuronal-like
MADD	1.72425e-65	0.389618	0.213	0.139	5.15808e-61	Differentiated neuronal-like
PREPL	1.85144e-65	0.335527	0.228	0.149	5.53859e-61	Differentiated neuronal-like
NRN1	2.19999e-65	0.32547	0.153	0.087	6.58128e-61	Differentiated neuronal-like
WDFY3	3.62982e-65	-0.373864	0.373	0.449	1.08586e-60	Differentiated neuronal-like
BEX4	6.85759e-65	0.259161	0.153	0.086	2.05145e-60	Differentiated neuronal-like
GNG4	7.37132e-65	-0.410098	0.192	0.275	2.20513e-60	Differentiated neuronal-like
DNAJB2	7.49756e-65	0.302316	0.134	0.072	2.2429e-60	Differentiated neuronal-like
SEZ6	8.83224e-65	0.293756	0.143	0.078	2.64216e-60	Differentiated neuronal-like
MGAT3	9.00876e-65	0.257742	0.129	0.069	2.69497e-60	Differentiated neuronal-like
AC011043.1	1.23419e-64	-0.414915	0.178	0.259	3.69207e-60	Differentiated neuronal-like
TAPBP	1.72295e-64	0.277294	0.153	0.088	5.15422e-60	Differentiated neuronal-like
ATP2A2	1.8327e-64	0.33202	0.276	0.192	5.48253e-60	Differentiated neuronal-like
C11orf80	1.91819e-64	0.364455	0.333	0.245	5.73828e-60	Differentiated neuronal-like
NUDT4	2.34398e-64	-0.265728	0.055	0.113	7.01203e-60	Differentiated neuronal-like
PTCHD4	2.60405e-64	0.250501	0.123	0.063	7.79002e-60	Differentiated neuronal-like
FAM3C	2.78218e-64	0.284082	0.151	0.086	8.3229e-60	Differentiated neuronal-like
GYS1	2.859e-64	0.283623	0.14	0.078	8.55269e-60	Differentiated neuronal-like
AKAP13	3.72635e-64	-0.419557	0.223	0.304	1.11474e-59	Differentiated neuronal-like
CSNK1E	5.25654e-64	-0.402742	0.331	0.413	1.57249e-59	Differentiated neuronal-like
MAST2	5.49105e-64	-0.415847	0.247	0.328	1.64265e-59	Differentiated neuronal-like
ELAVL4	5.81343e-64	-0.425429	0.18	0.259	1.73909e-59	Differentiated neuronal-like
ATP5EP2	6.85962e-64	0.347683	0.294	0.203	2.05205e-59	Differentiated neuronal-like
EIF1	7.39762e-64	0.358774	0.325	0.233	2.213e-59	Differentiated neuronal-like
SCAMP5	8.62233e-64	0.338576	0.291	0.205	2.57937e-59	Differentiated neuronal-like
CYC1	9.60889e-64	0.290287	0.154	0.088	2.8745e-59	Differentiated neuronal-like
EBPL	1.49021e-63	-0.281986	0.05	0.104	4.45795e-59	Differentiated neuronal-like
CLTB	1.57169e-63	0.25959	0.152	0.086	4.7017e-59	Differentiated neuronal-like
ZCCHC2	1.94626e-63	0.279819	0.119	0.063	5.82223e-59	Differentiated neuronal-like
MLLT4	2.29933e-63	-0.442799	0.251	0.328	6.87845e-59	Differentiated neuronal-like
TTC7B	2.98767e-63	0.36078	0.317	0.231	8.93761e-59	Differentiated neuronal-like
HAGH	3.5113e-63	0.285494	0.191	0.118	1.05041e-58	Differentiated neuronal-like
RIMKLB	4.09322e-63	-0.384535	0.182	0.262	1.22449e-58	Differentiated neuronal-like
ATP5L	8.94039e-63	0.308519	0.312	0.22	2.67452e-58	Differentiated neuronal-like
SNAP91	1.12565e-62	0.319284	0.389	0.297	3.36737e-58	Differentiated neuronal-like
CTIF	1.7835e-62	-0.5058	0.149	0.219	5.33534e-58	Differentiated neuronal-like
TLE4	2.64827e-62	0.329181	0.201	0.127	7.9223e-58	Differentiated neuronal-like
FAXDC2	2.80663e-62	-0.327915	0.048	0.101	8.39605e-58	Differentiated neuronal-like
RBMX	2.93972e-62	-0.377264	0.149	0.224	8.79418e-58	Differentiated neuronal-like
UBE2QL1	3.01576e-62	-0.342945	0.058	0.114	9.02166e-58	Differentiated neuronal-like
PPFIA3	4.14963e-62	0.280461	0.177	0.107	1.24136e-57	Differentiated neuronal-like
UBXN2A	4.73547e-62	-0.433948	0.199	0.277	1.41661e-57	Differentiated neuronal-like
DACH2	9.6147e-62	-0.474859	0.096	0.161	2.87624e-57	Differentiated neuronal-like
AIG1	1.06847e-61	0.344284	0.401	0.311	3.19634e-57	Differentiated neuronal-like
CRYBG3	1.14126e-61	-0.368596	0.053	0.106	3.41408e-57	Differentiated neuronal-like
PIP5K1C	1.30633e-61	0.340987	0.158	0.095	3.90788e-57	Differentiated neuronal-like
NDRG3	1.41817e-61	0.306674	0.244	0.164	4.24245e-57	Differentiated neuronal-like
PDLIM5	1.53359e-61	-0.378014	0.066	0.123	4.58773e-57	Differentiated neuronal-like
TRIM3	1.68453e-61	0.308986	0.121	0.065	5.03927e-57	Differentiated neuronal-like
INSM1	2.62687e-61	-0.287441	0.078	0.142	7.85827e-57	Differentiated neuronal-like
KIAA0247	2.71505e-61	0.336091	0.191	0.12	8.12207e-57	Differentiated neuronal-like
DUOX1	2.81276e-61	0.265277	0.476	0.372	8.41438e-57	Differentiated neuronal-like
DENND4A	2.84328e-61	0.300632	0.375	0.279	8.50566e-57	Differentiated neuronal-like
ATP6V1F	3.04794e-61	0.291725	0.146	0.082	9.11791e-57	Differentiated neuronal-like
MICU3	3.20337e-61	0.303622	0.232	0.154	9.58288e-57	Differentiated neuronal-like
TUBB2B	3.20691e-61	-0.324218	0.218	0.304	9.59348e-57	Differentiated neuronal-like
PCBP4	4.35715e-61	0.308471	0.269	0.185	1.30344e-56	Differentiated neuronal-like
ATPIF1	5.00155e-61	0.277678	0.219	0.141	1.49621e-56	Differentiated neuronal-like
TOMM7	5.20845e-61	0.348926	0.252	0.17	1.55811e-56	Differentiated neuronal-like
TMEM145	5.74289e-61	0.337716	0.217	0.143	1.71799e-56	Differentiated neuronal-like
CPE	7.57055e-61	0.255415	0.675	0.587	2.26473e-56	Differentiated neuronal-like
SLC16A9	8.51328e-61	-0.369156	0.111	0.181	2.54675e-56	Differentiated neuronal-like
RP11-295P9.3	1.18097e-60	-0.391326	0.071	0.13	3.53289e-56	Differentiated neuronal-like
IL1RAPL1	1.20481e-60	0.350581	0.585	0.499	3.60419e-56	Differentiated neuronal-like
CYCS	1.76559e-60	0.263523	0.152	0.087	5.28178e-56	Differentiated neuronal-like
GOLIM4	1.90636e-60	-0.264753	0.053	0.107	5.70287e-56	Differentiated neuronal-like
EEF2K	1.96428e-60	0.271855	0.179	0.109	5.87614e-56	Differentiated neuronal-like
APC	3.58717e-60	-0.421147	0.204	0.281	1.0731e-55	Differentiated neuronal-like
ST3GAL2	4.30597e-60	0.314635	0.224	0.149	1.28813e-55	Differentiated neuronal-like
NHSL2	4.34655e-60	0.366459	0.241	0.164	1.30027e-55	Differentiated neuronal-like
NDRG4	6.17151e-60	0.319223	0.215	0.141	1.84621e-55	Differentiated neuronal-like
ACSL3	6.27977e-60	0.264308	0.18	0.111	1.87859e-55	Differentiated neuronal-like
FLNA	6.95606e-60	-0.325358	0.075	0.134	2.08091e-55	Differentiated neuronal-like
GPRIN3	7.05279e-60	0.260031	0.133	0.074	2.10984e-55	Differentiated neuronal-like
EXOC6	7.84217e-60	0.312115	0.33	0.241	2.34598e-55	Differentiated neuronal-like
ATP6V1B2	8.62602e-60	0.263991	0.144	0.083	2.58047e-55	Differentiated neuronal-like
GAREM	1.10708e-59	0.30721	0.251	0.171	3.31184e-55	Differentiated neuronal-like
COX7B	1.42741e-59	0.309563	0.169	0.102	4.27008e-55	Differentiated neuronal-like
LTBP3	2.49375e-59	-0.275948	0.054	0.108	7.46006e-55	Differentiated neuronal-like
SSH1	3.1665e-59	0.323859	0.139	0.08	9.47259e-55	Differentiated neuronal-like
PI4KA	3.7368e-59	0.310075	0.401	0.311	1.11786e-54	Differentiated neuronal-like
EYS	4.86292e-59	-0.503784	0.243	0.316	1.45474e-54	Differentiated neuronal-like
AC004158.2	9.19599e-59	-0.428865	0.091	0.153	2.75098e-54	Differentiated neuronal-like
RGS11	1.0328e-58	0.290835	0.106	0.053	3.08963e-54	Differentiated neuronal-like
TPM4	1.19023e-58	0.291414	0.188	0.119	3.56058e-54	Differentiated neuronal-like
CELF2	1.49969e-58	-0.439545	0.527	0.561	4.48631e-54	Differentiated neuronal-like
RP11-553L6.5	1.71034e-58	-0.357312	0.076	0.136	5.11648e-54	Differentiated neuronal-like
CRYBG3.1	2.03044e-58	-0.373826	0.053	0.105	6.07406e-54	Differentiated neuronal-like
SGCE	2.22632e-58	0.275469	0.237	0.159	6.66005e-54	Differentiated neuronal-like
GMDS	3.0431e-58	0.319986	0.312	0.227	9.10344e-54	Differentiated neuronal-like
L1CAM	4.38413e-58	0.280554	0.184	0.115	1.31151e-53	Differentiated neuronal-like
CHGA	4.47251e-58	-0.48702	0.051	0.102	1.33795e-53	Differentiated neuronal-like
NIPA1	4.93365e-58	-0.404831	0.16	0.233	1.4759e-53	Differentiated neuronal-like
P4HA3	5.38961e-58	0.276124	0.118	0.063	1.6123e-53	Differentiated neuronal-like
DPH6-AS1	6.20507e-58	-0.382735	0.064	0.118	1.85625e-53	Differentiated neuronal-like
PPM1L	1.09617e-57	-0.378138	0.148	0.22	3.27918e-53	Differentiated neuronal-like
ZNF286B	1.14941e-57	-0.277546	0.052	0.104	3.43846e-53	Differentiated neuronal-like
TMEM192	1.31039e-57	0.291279	0.222	0.146	3.92002e-53	Differentiated neuronal-like
MACF1	1.57104e-57	-0.325381	0.457	0.523	4.69977e-53	Differentiated neuronal-like
PRICKLE1	2.01117e-57	-0.426802	0.129	0.198	6.01641e-53	Differentiated neuronal-like
MAPK8IP2	2.16966e-57	0.270401	0.112	0.059	6.49054e-53	Differentiated neuronal-like
DSTN	2.4787e-57	0.282184	0.221	0.146	7.41502e-53	Differentiated neuronal-like
IVNS1ABP	3.23267e-57	-0.305754	0.071	0.128	9.67054e-53	Differentiated neuronal-like
DAB2IP	5.057e-57	0.415612	0.17	0.108	1.5128e-52	Differentiated neuronal-like
KANSL1	5.6035e-57	-0.35089	0.398	0.47	1.67629e-52	Differentiated neuronal-like
ADK	6.27981e-57	-0.397125	0.367	0.438	1.87861e-52	Differentiated neuronal-like
ATP5I	6.42904e-57	0.298743	0.245	0.165	1.92325e-52	Differentiated neuronal-like
RASSF8	1.04646e-56	-0.381563	0.056	0.107	3.13048e-52	Differentiated neuronal-like
TESK2	1.28049e-56	0.287593	0.162	0.097	3.83057e-52	Differentiated neuronal-like
ST8SIA5	1.52599e-56	0.315564	0.174	0.108	4.56501e-52	Differentiated neuronal-like
DNAJC6	1.5759e-56	0.316338	0.338	0.253	4.71429e-52	Differentiated neuronal-like
AFF3	1.77317e-56	-0.334535	0.693	0.72	5.30443e-52	Differentiated neuronal-like
KLF7	1.83006e-56	-0.413185	0.194	0.267	5.47461e-52	Differentiated neuronal-like
FAM96B	2.0033e-56	0.266715	0.21	0.135	5.99286e-52	Differentiated neuronal-like
ILF3	2.16129e-56	-0.376524	0.168	0.24	6.46551e-52	Differentiated neuronal-like
THRB	4.27446e-56	-0.354565	0.053	0.104	1.2787e-51	Differentiated neuronal-like
ARHGEF7	4.8926e-56	-0.432596	0.311	0.38	1.46362e-51	Differentiated neuronal-like
SGSM1	5.32582e-56	0.286154	0.245	0.166	1.59322e-51	Differentiated neuronal-like
PITPNC1	1.04961e-55	-0.34928	0.426	0.496	3.13991e-51	Differentiated neuronal-like
GABARAPL2	1.2974e-55	0.290451	0.147	0.086	3.88118e-51	Differentiated neuronal-like
PRKCZ	2.05097e-55	0.30906	0.182	0.117	6.13547e-51	Differentiated neuronal-like
YWHAQ	2.66406e-55	0.313411	0.305	0.224	7.96953e-51	Differentiated neuronal-like
ADAM19	2.96817e-55	0.279522	0.169	0.104	8.87928e-51	Differentiated neuronal-like
TSHZ1	3.0492e-55	-0.420218	0.119	0.183	9.12167e-51	Differentiated neuronal-like
SPSB4	3.41913e-55	-0.458285	0.061	0.112	1.02283e-50	Differentiated neuronal-like
ALDH7A1	3.79346e-55	-0.339566	0.088	0.148	1.13481e-50	Differentiated neuronal-like
WDR74	6.07282e-55	-0.36578	0.054	0.105	1.81668e-50	Differentiated neuronal-like
RPS6KA3	8.27739e-55	0.330666	0.291	0.21	2.47618e-50	Differentiated neuronal-like
SEPT9	9.57039e-55	0.329492	0.234	0.162	2.86298e-50	Differentiated neuronal-like
GALNTL6	9.85085e-55	0.372878	0.405	0.329	2.94688e-50	Differentiated neuronal-like
TCEB2	1.32656e-54	0.285382	0.289	0.204	3.9684e-50	Differentiated neuronal-like
YWHAB	1.36055e-54	0.270385	0.185	0.118	4.0701e-50	Differentiated neuronal-like
PRKCA	1.53634e-54	-0.452596	0.366	0.425	4.59597e-50	Differentiated neuronal-like
NDUFC1	1.5567e-54	0.253161	0.133	0.076	4.65686e-50	Differentiated neuronal-like
CAMK2D	2.03246e-54	0.260318	0.453	0.361	6.08012e-50	Differentiated neuronal-like
CPLX1	2.23334e-54	-0.401714	0.132	0.198	6.68104e-50	Differentiated neuronal-like
MT-ND3	2.25778e-54	0.392767	0.272	0.193	6.75416e-50	Differentiated neuronal-like
SERGEF	2.29864e-54	0.465258	0.213	0.147	6.87639e-50	Differentiated neuronal-like
HIBCH	2.80696e-54	-0.417596	0.161	0.23	8.39701e-50	Differentiated neuronal-like
SOS1	3.52421e-54	-0.383667	0.315	0.389	1.05427e-49	Differentiated neuronal-like
RAD18	3.59334e-54	-0.314531	0.06	0.112	1.07495e-49	Differentiated neuronal-like
FRAS1	6.64229e-54	0.373113	0.242	0.171	1.98704e-49	Differentiated neuronal-like
KIF5C	6.83756e-54	-0.368023	0.379	0.442	2.04546e-49	Differentiated neuronal-like
SIK2	6.83779e-54	0.336787	0.314	0.234	2.04553e-49	Differentiated neuronal-like
C4orf48	8.50668e-54	0.270129	0.276	0.193	2.54477e-49	Differentiated neuronal-like
STK10	9.31097e-54	0.3014	0.184	0.118	2.78538e-49	Differentiated neuronal-like
C7orf60	9.78126e-54	-0.391714	0.129	0.195	2.92606e-49	Differentiated neuronal-like
DYNLL1	1.00651e-53	0.277656	0.307	0.222	3.01097e-49	Differentiated neuronal-like
PELI2	1.02644e-53	-0.410346	0.231	0.306	3.07058e-49	Differentiated neuronal-like
ACAP3	1.07498e-53	0.329575	0.329	0.248	3.21581e-49	Differentiated neuronal-like
NR6A1	1.30189e-53	-0.469771	0.123	0.187	3.89459e-49	Differentiated neuronal-like
BACH1	1.64978e-53	-0.382806	0.197	0.271	4.93532e-49	Differentiated neuronal-like
RFX3	1.73737e-53	-0.374484	0.299	0.373	5.19735e-49	Differentiated neuronal-like
ST6GAL2	2.39414e-53	-0.359768	0.089	0.148	7.16207e-49	Differentiated neuronal-like
PDZD4	2.55837e-53	0.259292	0.141	0.083	7.65336e-49	Differentiated neuronal-like
SOCS5	5.61688e-53	0.27345	0.15	0.091	1.68029e-48	Differentiated neuronal-like
LINC00511	6.30064e-53	0.286546	0.225	0.152	1.88484e-48	Differentiated neuronal-like
PRPF40B	8.91926e-53	-0.348305	0.118	0.182	2.6682e-48	Differentiated neuronal-like
CIT	9.38896e-53	-0.384454	0.116	0.179	2.80871e-48	Differentiated neuronal-like
AC068490.2	1.07816e-52	-0.504659	0.06	0.111	3.2253e-48	Differentiated neuronal-like
ATP5G3	1.19962e-52	0.252053	0.183	0.116	3.58866e-48	Differentiated neuronal-like
TMEM181	1.2496e-52	-0.351531	0.155	0.225	3.73818e-48	Differentiated neuronal-like
TCHP	1.40519e-52	0.264956	0.154	0.093	4.20364e-48	Differentiated neuronal-like
DAPK1	1.81547e-52	-0.296668	0.154	0.227	5.43099e-48	Differentiated neuronal-like
STK33	1.88788e-52	-0.444677	0.127	0.189	5.64759e-48	Differentiated neuronal-like
SYNPR	2.29625e-52	0.399793	0.182	0.119	6.86924e-48	Differentiated neuronal-like
SYT11	2.48797e-52	0.313267	0.249	0.177	7.44275e-48	Differentiated neuronal-like
HINT1	2.62617e-52	0.271038	0.27	0.19	7.85618e-48	Differentiated neuronal-like
EPB41L3	2.68115e-52	0.336132	0.323	0.244	8.02065e-48	Differentiated neuronal-like
STK3	3.14889e-52	-0.375916	0.109	0.171	9.4199e-48	Differentiated neuronal-like
NLGN4X	3.82213e-52	-0.403839	0.349	0.418	1.14339e-47	Differentiated neuronal-like
AMPH	3.84681e-52	0.315761	0.277	0.202	1.15077e-47	Differentiated neuronal-like
C1orf21	4.50231e-52	0.335438	0.294	0.218	1.34687e-47	Differentiated neuronal-like
AC007740.1	4.84713e-52	-0.320681	0.061	0.113	1.45002e-47	Differentiated neuronal-like
GUK1	5.62164e-52	0.280405	0.21	0.14	1.68171e-47	Differentiated neuronal-like
MLTK	6.04731e-52	-0.359609	0.081	0.137	1.80905e-47	Differentiated neuronal-like
COX5A	6.55575e-52	0.260178	0.176	0.111	1.96115e-47	Differentiated neuronal-like
TTC39C	1.08029e-51	0.260643	0.186	0.121	3.2317e-47	Differentiated neuronal-like
RNF165	1.08332e-51	-0.38333	0.167	0.235	3.24075e-47	Differentiated neuronal-like
NAPA	1.78275e-51	0.266343	0.192	0.126	5.3331e-47	Differentiated neuronal-like
PRPF38B	1.98112e-51	0.30707	0.181	0.118	5.92652e-47	Differentiated neuronal-like
NTM	2.17211e-51	-0.638457	0.19	0.26	6.49787e-47	Differentiated neuronal-like
LRP1	2.27422e-51	0.373479	0.193	0.129	6.80333e-47	Differentiated neuronal-like
RAP1GAP2	9.36985e-51	-0.402542	0.332	0.402	2.80299e-46	Differentiated neuronal-like
EXOC2	1.18865e-50	-0.381312	0.137	0.201	3.55583e-46	Differentiated neuronal-like
FAM107B	1.24784e-50	-0.37888	0.135	0.2	3.7329e-46	Differentiated neuronal-like
APMAP	1.34766e-50	0.255372	0.151	0.093	4.03152e-46	Differentiated neuronal-like
KIAA1147	1.85136e-50	0.265042	0.133	0.079	5.53835e-46	Differentiated neuronal-like
RAB11A	2.83016e-50	0.275111	0.446	0.355	8.46643e-46	Differentiated neuronal-like
METRN	2.90134e-50	-0.365653	0.064	0.115	8.67935e-46	Differentiated neuronal-like
CTSF	4.91853e-50	0.258303	0.158	0.098	1.47138e-45	Differentiated neuronal-like
NUP210L	6.32119e-50	0.307334	0.209	0.142	1.89098e-45	Differentiated neuronal-like
MTHFD1L	6.62336e-50	0.326943	0.273	0.198	1.98138e-45	Differentiated neuronal-like
PRPSAP1	8.46341e-50	-0.420099	0.147	0.211	2.53183e-45	Differentiated neuronal-like
PIK3R1	1.05257e-49	0.252595	0.189	0.124	3.14877e-45	Differentiated neuronal-like
HMGN2	1.12035e-49	-0.386644	0.151	0.217	3.35153e-45	Differentiated neuronal-like
ASXL3	2.26714e-49	-0.364563	0.168	0.235	6.78214e-45	Differentiated neuronal-like
LINC01158	3.04418e-49	-0.320364	0.066	0.117	9.10666e-45	Differentiated neuronal-like
CAP2	3.2191e-49	0.276692	0.214	0.145	9.62993e-45	Differentiated neuronal-like
TNK2	6.64133e-49	0.252223	0.14	0.084	1.98675e-44	Differentiated neuronal-like
UQCRQ	6.90134e-49	0.282651	0.225	0.154	2.06454e-44	Differentiated neuronal-like
ACADVL	7.65976e-49	0.305269	0.281	0.208	2.29142e-44	Differentiated neuronal-like
CADM3	8.71012e-49	0.289728	0.265	0.191	2.60563e-44	Differentiated neuronal-like
EEF2	1.01081e-48	0.277067	0.36	0.278	3.02383e-44	Differentiated neuronal-like
TBC1D1	1.13083e-48	-0.311423	0.098	0.156	3.38287e-44	Differentiated neuronal-like
PLXNA3	1.27609e-48	-0.291149	0.083	0.138	3.81742e-44	Differentiated neuronal-like
CYFIP1	1.53013e-48	-0.384068	0.182	0.249	4.57739e-44	Differentiated neuronal-like
CTNNA1	1.74309e-48	-0.35189	0.193	0.262	5.21445e-44	Differentiated neuronal-like
AMER2	1.79303e-48	-0.273177	0.062	0.111	5.36384e-44	Differentiated neuronal-like
MVB12B	2.04059e-48	-0.386839	0.116	0.174	6.10444e-44	Differentiated neuronal-like
ZNF565	2.08047e-48	-0.379757	0.224	0.293	6.22373e-44	Differentiated neuronal-like
TRANK1	2.30169e-48	0.250443	0.144	0.088	6.88552e-44	Differentiated neuronal-like
CDON	2.72765e-48	0.261302	0.196	0.131	8.15975e-44	Differentiated neuronal-like
UBA6-AS1	3.08189e-48	-0.35744	0.237	0.309	9.21948e-44	Differentiated neuronal-like
CTSB	3.11148e-48	0.262972	0.139	0.085	9.30799e-44	Differentiated neuronal-like
NAV1	3.61839e-48	-0.302472	0.164	0.234	1.08244e-43	Differentiated neuronal-like
FUT8	3.6494e-48	-0.387165	0.352	0.417	1.09172e-43	Differentiated neuronal-like
PRKX	6.00263e-48	-0.353953	0.115	0.174	1.79569e-43	Differentiated neuronal-like
ZFAND5	6.47529e-48	0.290057	0.233	0.165	1.93708e-43	Differentiated neuronal-like
PKNOX2	6.62872e-48	0.259044	0.145	0.089	1.98298e-43	Differentiated neuronal-like
USP28	6.7173e-48	0.267594	0.15	0.094	2.00948e-43	Differentiated neuronal-like
PPP2R1B	6.80261e-48	0.299658	0.156	0.1	2.035e-43	Differentiated neuronal-like
MLLT3	7.68626e-48	-0.400705	0.316	0.379	2.29934e-43	Differentiated neuronal-like
LINC00276	8.56178e-48	-0.541942	0.112	0.17	2.56126e-43	Differentiated neuronal-like
ARF1	8.9542e-48	0.262033	0.158	0.1	2.67865e-43	Differentiated neuronal-like
RBMS3	1.02498e-47	-0.51	0.167	0.229	3.06622e-43	Differentiated neuronal-like
NCK2	1.06684e-47	-0.325808	0.089	0.144	3.19147e-43	Differentiated neuronal-like
KIAA1549	1.18689e-47	-0.290261	0.111	0.172	3.55057e-43	Differentiated neuronal-like
FBN2	1.22735e-47	-0.306646	0.073	0.125	3.67163e-43	Differentiated neuronal-like
NCOA1	1.53551e-47	-0.343661	0.369	0.436	4.59349e-43	Differentiated neuronal-like
BEX1	1.6034e-47	0.27459	0.242	0.17	4.79658e-43	Differentiated neuronal-like
RP11-78F17.1	1.79212e-47	0.285321	0.237	0.167	5.36113e-43	Differentiated neuronal-like
CDK5RAP3	3.15116e-47	-0.318075	0.158	0.225	9.42671e-43	Differentiated neuronal-like
HIBADH	3.22496e-47	-0.419128	0.136	0.196	9.64748e-43	Differentiated neuronal-like
KLHL7	4.87954e-47	-0.326978	0.114	0.174	1.45972e-42	Differentiated neuronal-like
ZNF618	5.5163e-47	-0.348447	0.091	0.145	1.6502e-42	Differentiated neuronal-like
GNG3	7.20823e-47	0.264447	0.175	0.113	2.15634e-42	Differentiated neuronal-like
HLCS	8.69723e-47	0.264246	0.258	0.185	2.60178e-42	Differentiated neuronal-like
TRAF3	8.77892e-47	0.270446	0.17	0.111	2.62621e-42	Differentiated neuronal-like
IFT43	1.03556e-46	-0.307383	0.086	0.14	3.09788e-42	Differentiated neuronal-like
LPHN3	1.09291e-46	-0.288911	0.663	0.683	3.26945e-42	Differentiated neuronal-like
ECHDC2	1.30336e-46	-0.290377	0.096	0.153	3.899e-42	Differentiated neuronal-like
KIAA0513	1.53051e-46	0.270607	0.165	0.108	4.57852e-42	Differentiated neuronal-like
TBC1D5	1.83044e-46	-0.314161	0.432	0.492	5.47577e-42	Differentiated neuronal-like
WDFY2	2.68675e-46	-0.377937	0.199	0.265	8.03742e-42	Differentiated neuronal-like
ANKH	5.22771e-46	0.306559	0.313	0.239	1.56387e-41	Differentiated neuronal-like
RNF24	5.65438e-46	-0.327208	0.136	0.198	1.69151e-41	Differentiated neuronal-like
GNAQ	5.67177e-46	-0.373696	0.249	0.315	1.69671e-41	Differentiated neuronal-like
C16orf52	6.05502e-46	-0.483961	0.175	0.235	1.81136e-41	Differentiated neuronal-like
CRIM1	7.67068e-46	-0.326681	0.093	0.149	2.29468e-41	Differentiated neuronal-like
RP11-127H5.1	1.22944e-45	-0.459825	0.126	0.183	3.67786e-41	Differentiated neuronal-like
NASP	1.94602e-45	-0.332634	0.162	0.226	5.82152e-41	Differentiated neuronal-like
TNRC6C	2.29799e-45	0.26002	0.277	0.204	6.87443e-41	Differentiated neuronal-like
GRM8	2.3947e-45	-0.571482	0.209	0.271	7.16375e-41	Differentiated neuronal-like
TSHR	2.48603e-45	-0.395533	0.094	0.148	7.43696e-41	Differentiated neuronal-like
PPM1B	2.84827e-45	0.270079	0.263	0.193	8.52059e-41	Differentiated neuronal-like
ACYP2	3.16084e-45	0.28699	0.434	0.355	9.45565e-41	Differentiated neuronal-like
DCDC1	3.58635e-45	-0.416618	0.117	0.174	1.07286e-40	Differentiated neuronal-like
SLC4A7	4.31103e-45	-0.343227	0.125	0.184	1.28965e-40	Differentiated neuronal-like
FAM117B	4.70854e-45	-0.344655	0.161	0.225	1.40856e-40	Differentiated neuronal-like
MTSS1L	8.64725e-45	0.259479	0.13	0.08	2.58683e-40	Differentiated neuronal-like
SIMC1	1.21577e-44	-0.360692	0.223	0.289	3.63699e-40	Differentiated neuronal-like
NCKAP5L	1.36019e-44	-0.281075	0.076	0.127	4.069e-40	Differentiated neuronal-like
FHIT	4.68011e-44	-0.415361	0.258	0.322	1.40006e-39	Differentiated neuronal-like
PTBP2	4.69497e-44	-0.304694	0.331	0.402	1.4045e-39	Differentiated neuronal-like
RP11-452H21.1	4.93621e-44	-0.325941	0.071	0.12	1.47667e-39	Differentiated neuronal-like
GAB2	5.20898e-44	-0.365147	0.12	0.178	1.55827e-39	Differentiated neuronal-like
FREM1	1.12991e-43	-0.413003	0.135	0.193	3.38013e-39	Differentiated neuronal-like
PDGFC	1.51974e-43	-0.388785	0.075	0.124	4.5463e-39	Differentiated neuronal-like
C4orf22	2.53712e-43	0.337441	0.208	0.146	7.58979e-39	Differentiated neuronal-like
ANKRD28	3.56727e-43	0.286632	0.263	0.194	1.06715e-38	Differentiated neuronal-like
ABCC1	3.61772e-43	-0.311079	0.098	0.152	1.08224e-38	Differentiated neuronal-like
PLXNC1	3.73361e-43	-0.351664	0.182	0.245	1.11691e-38	Differentiated neuronal-like
S100A6	4.93135e-43	0.256341	0.175	0.115	1.47521e-38	Differentiated neuronal-like
HERC3	5.04238e-43	0.283838	0.194	0.134	1.50843e-38	Differentiated neuronal-like
FOXP1	7.62629e-43	-0.346922	0.343	0.407	2.2814e-38	Differentiated neuronal-like
SORBS2	8.58063e-43	0.256942	0.29	0.217	2.56689e-38	Differentiated neuronal-like
PTPRN2	9.35581e-43	-0.513593	0.266	0.327	2.79879e-38	Differentiated neuronal-like
STON2	1.14512e-42	-0.315316	0.066	0.113	3.42564e-38	Differentiated neuronal-like
PRDX5	1.1819e-42	0.250162	0.21	0.145	3.53565e-38	Differentiated neuronal-like
YPEL1	1.24405e-42	-0.279376	0.11	0.166	3.72158e-38	Differentiated neuronal-like
CLMP	1.28532e-42	-0.361165	0.09	0.141	3.84503e-38	Differentiated neuronal-like
CACNA2D3	1.30634e-42	-0.465736	0.476	0.519	3.90793e-38	Differentiated neuronal-like
NYAP2	1.32216e-42	-0.354285	0.137	0.197	3.95523e-38	Differentiated neuronal-like
CDH13	2.53935e-42	0.364634	0.226	0.164	7.59646e-38	Differentiated neuronal-like
ITGB1	2.86147e-42	-0.280664	0.091	0.143	8.56008e-38	Differentiated neuronal-like
MAPKBP1	2.93638e-42	0.265018	0.266	0.198	8.78419e-38	Differentiated neuronal-like
ATP2B4	5.09976e-42	-0.308782	0.103	0.158	1.52559e-37	Differentiated neuronal-like
RBMS1	9.4701e-42	-0.302706	0.095	0.147	2.83298e-37	Differentiated neuronal-like
INSR	1.32781e-41	0.269982	0.397	0.321	3.97215e-37	Differentiated neuronal-like
TP53BP1	1.65186e-41	-0.330922	0.156	0.216	4.94154e-37	Differentiated neuronal-like
SPIN1	1.66805e-41	-0.330153	0.171	0.232	4.98996e-37	Differentiated neuronal-like
RP1-78O14.1	1.67526e-41	0.269496	0.191	0.13	5.01153e-37	Differentiated neuronal-like
RAB8B	1.68475e-41	-0.28185	0.071	0.118	5.03992e-37	Differentiated neuronal-like
DCP2	2.02391e-41	-0.258861	0.088	0.139	6.05453e-37	Differentiated neuronal-like
MEIS1	3.88182e-41	-0.37067	0.424	0.473	1.16125e-36	Differentiated neuronal-like
CLIC4	3.9852e-41	-0.267087	0.068	0.114	1.19217e-36	Differentiated neuronal-like
NR2C1	7.45919e-41	0.271068	0.218	0.156	2.23142e-36	Differentiated neuronal-like
ARHGAP31	7.55753e-41	-0.302602	0.06	0.104	2.26084e-36	Differentiated neuronal-like
FRMPD3	7.93156e-41	-0.302664	0.082	0.131	2.37273e-36	Differentiated neuronal-like
QSER1	1.34049e-40	-0.311861	0.15	0.209	4.01007e-36	Differentiated neuronal-like
DYNC2H1	1.527e-40	-0.370359	0.16	0.218	4.56801e-36	Differentiated neuronal-like
FBXW8	2.3922e-40	-0.288403	0.087	0.136	7.15625e-36	Differentiated neuronal-like
ARID2	2.47227e-40	-0.341182	0.248	0.311	7.39581e-36	Differentiated neuronal-like
PKD1	2.48109e-40	0.254379	0.342	0.268	7.42218e-36	Differentiated neuronal-like
RELN	3.62575e-40	-0.303291	0.69	0.695	1.08464e-35	Differentiated neuronal-like
PHACTR4	3.72882e-40	-0.327548	0.311	0.375	1.11548e-35	Differentiated neuronal-like
MEF2C-AS1	8.53401e-40	-0.344734	0.105	0.157	2.55295e-35	Differentiated neuronal-like
EIF4A2	9.63919e-40	0.268339	0.311	0.241	2.88356e-35	Differentiated neuronal-like
HDAC2	9.77215e-40	-0.271606	0.154	0.215	2.92334e-35	Differentiated neuronal-like
MTA1	1.21607e-39	-0.319206	0.105	0.158	3.63786e-35	Differentiated neuronal-like
CCDC138	1.25876e-39	-0.350154	0.136	0.192	3.76557e-35	Differentiated neuronal-like
NDST4	1.25995e-39	-0.416592	0.159	0.217	3.76913e-35	Differentiated neuronal-like
ADCY1	1.41036e-39	0.263579	0.227	0.165	4.2191e-35	Differentiated neuronal-like
C2orf43	1.42572e-39	-0.296157	0.067	0.112	4.26505e-35	Differentiated neuronal-like
HELLS	1.43492e-39	-0.313947	0.079	0.127	4.29258e-35	Differentiated neuronal-like
PITPNB	1.7316e-39	-0.28977	0.118	0.173	5.18009e-35	Differentiated neuronal-like
CDC14B	1.95704e-39	-0.291817	0.091	0.14	5.85449e-35	Differentiated neuronal-like
SNTG2	2.22594e-39	-0.497864	0.101	0.15	6.6589e-35	Differentiated neuronal-like
KIAA1549L	2.28386e-39	0.275299	0.271	0.205	6.83218e-35	Differentiated neuronal-like
BCL7A	2.31124e-39	-0.296757	0.113	0.167	6.91408e-35	Differentiated neuronal-like
LDLRAD3	2.48465e-39	-0.326845	0.143	0.199	7.43282e-35	Differentiated neuronal-like
RP11-778J15.1	3.12053e-39	-0.358497	0.134	0.189	9.33506e-35	Differentiated neuronal-like
PUM2	3.29759e-39	-0.309117	0.331	0.393	9.86475e-35	Differentiated neuronal-like
ANKRD44	3.57781e-39	-0.358359	0.244	0.306	1.0703e-34	Differentiated neuronal-like
MEGF11	5.64116e-39	0.253686	0.218	0.157	1.68755e-34	Differentiated neuronal-like
PLXNA4	7.41926e-39	0.262263	0.179	0.123	2.21947e-34	Differentiated neuronal-like
GTF2IRD1	7.46966e-39	-0.317584	0.202	0.264	2.23455e-34	Differentiated neuronal-like
CEP170	1.01646e-38	-0.311401	0.286	0.348	3.04074e-34	Differentiated neuronal-like
SLC2A14	1.11515e-38	-0.35188	0.094	0.143	3.33596e-34	Differentiated neuronal-like
SRRM3	1.26718e-38	0.251951	0.337	0.265	3.79077e-34	Differentiated neuronal-like
ARL6IP6	1.27596e-38	-0.282063	0.084	0.133	3.81705e-34	Differentiated neuronal-like
ASIC1	1.48588e-38	-0.271978	0.08	0.127	4.44502e-34	Differentiated neuronal-like
SFPQ	1.52115e-38	-0.299415	0.248	0.311	4.55053e-34	Differentiated neuronal-like
CCDC18	1.60263e-38	-0.259672	0.058	0.1	4.79426e-34	Differentiated neuronal-like
PTPN4	1.61781e-38	0.265145	0.353	0.285	4.83969e-34	Differentiated neuronal-like
RP11-774D14.1	1.64739e-38	-0.31086	0.116	0.169	4.92816e-34	Differentiated neuronal-like
POU2F1	1.76844e-38	-0.283141	0.447	0.501	5.29029e-34	Differentiated neuronal-like
ABCC8	1.79772e-38	0.270759	0.153	0.102	5.37787e-34	Differentiated neuronal-like
HP1BP3	2.28446e-38	-0.313491	0.195	0.256	6.83396e-34	Differentiated neuronal-like
PRTFDC1	3.4515e-38	-0.302889	0.082	0.128	1.03252e-33	Differentiated neuronal-like
CBR4	8.03629e-38	-0.324582	0.174	0.232	2.40406e-33	Differentiated neuronal-like
PAK7	1.23617e-37	0.258654	0.346	0.275	3.69799e-33	Differentiated neuronal-like
CLASP1	1.2476e-37	-0.298399	0.346	0.403	3.73219e-33	Differentiated neuronal-like
WASF2	1.25395e-37	-0.30264	0.113	0.165	3.7512e-33	Differentiated neuronal-like
CXorf38	1.40507e-37	-0.370863	0.095	0.142	4.20326e-33	Differentiated neuronal-like
GAP43	2.46945e-37	-0.345987	0.218	0.276	7.38735e-33	Differentiated neuronal-like
ZNRF1	2.77939e-37	-0.320398	0.138	0.192	8.31455e-33	Differentiated neuronal-like
STXBP4	4.83079e-37	-0.252303	0.07	0.114	1.44513e-32	Differentiated neuronal-like
KMT2E	6.04938e-37	-0.272369	0.392	0.449	1.80967e-32	Differentiated neuronal-like
HNRNPA2B1	6.58418e-37	-0.295998	0.295	0.355	1.96966e-32	Differentiated neuronal-like
PCCA	6.77068e-37	-0.271367	0.433	0.484	2.02545e-32	Differentiated neuronal-like
PKN2	8.38985e-37	-0.29046	0.266	0.329	2.50982e-32	Differentiated neuronal-like
SMG1	1.03244e-36	0.256363	0.358	0.29	3.08853e-32	Differentiated neuronal-like
RP11-37B2.1	1.27059e-36	-0.321399	0.1	0.149	3.80096e-32	Differentiated neuronal-like
SKI	1.73591e-36	0.268919	0.189	0.135	5.19298e-32	Differentiated neuronal-like
ZC2HC1A	1.8052e-36	-0.31952	0.138	0.191	5.40025e-32	Differentiated neuronal-like
PRRC2B	2.18246e-36	-0.35031	0.229	0.284	6.52884e-32	Differentiated neuronal-like
TSNARE1	3.40563e-36	-0.279582	0.067	0.109	1.0188e-31	Differentiated neuronal-like
PDE9A	3.76e-36	-0.434652	0.201	0.255	1.1248e-31	Differentiated neuronal-like
IPO9-AS1	5.60161e-36	-0.301507	0.094	0.143	1.67572e-31	Differentiated neuronal-like
MARCKS	5.84962e-36	-0.30881	0.221	0.281	1.74991e-31	Differentiated neuronal-like
A2ML1-AS1	5.9602e-36	-0.305829	0.092	0.139	1.78299e-31	Differentiated neuronal-like
PRKD3	6.01865e-36	-0.273298	0.089	0.136	1.80048e-31	Differentiated neuronal-like
MICAL1	7.21534e-36	-0.256722	0.094	0.141	2.15847e-31	Differentiated neuronal-like
VASH1	9.81815e-36	-0.253168	0.078	0.122	2.9371e-31	Differentiated neuronal-like
ITGA9	1.27829e-35	-0.343923	0.14	0.193	3.82402e-31	Differentiated neuronal-like
SLC24A3	1.90208e-35	-0.398917	0.258	0.313	5.69006e-31	Differentiated neuronal-like
XPO1	2.98752e-35	-0.330856	0.235	0.293	8.93716e-31	Differentiated neuronal-like
ONECUT2	3.50679e-35	-0.267057	0.085	0.131	1.04906e-30	Differentiated neuronal-like
LINC00669	4.86741e-35	-0.424636	0.214	0.269	1.45609e-30	Differentiated neuronal-like
CTC-340A15.2	6.00783e-35	0.406202	0.194	0.141	1.79724e-30	Differentiated neuronal-like
BSN	6.60673e-35	0.266658	0.191	0.139	1.9764e-30	Differentiated neuronal-like
EHMT1	7.92999e-35	-0.339785	0.266	0.32	2.37226e-30	Differentiated neuronal-like
ATP2C1	8.09845e-35	-0.326086	0.27	0.328	2.42265e-30	Differentiated neuronal-like
IMMP2L	8.99208e-35	-0.34315	0.424	0.472	2.68998e-30	Differentiated neuronal-like
TET1	1.09544e-34	-0.323353	0.198	0.254	3.27701e-30	Differentiated neuronal-like
PRIM2	1.60161e-34	-0.32046	0.143	0.195	4.7912e-30	Differentiated neuronal-like
ARHGAP24	2.01456e-34	0.39419	0.291	0.235	6.02656e-30	Differentiated neuronal-like
KCTD7	2.38082e-34	-0.312243	0.172	0.228	7.12223e-30	Differentiated neuronal-like
FLJ27365	2.40055e-34	-0.37983	0.245	0.299	7.18123e-30	Differentiated neuronal-like
TLE2	2.5957e-34	-0.274897	0.098	0.145	7.76503e-30	Differentiated neuronal-like
SRSF6	3.17217e-34	-0.263304	0.126	0.177	9.48955e-30	Differentiated neuronal-like
RP11-418J17.1	3.98635e-34	-0.325143	0.093	0.139	1.19252e-29	Differentiated neuronal-like
FUT9	5.39943e-34	-0.314186	0.376	0.429	1.61524e-29	Differentiated neuronal-like
RPL3	6.45314e-34	0.297899	0.517	0.453	1.93046e-29	Differentiated neuronal-like
SBF2	6.55358e-34	-0.266234	0.411	0.466	1.9605e-29	Differentiated neuronal-like
KTN1	8.06758e-34	0.25359	0.284	0.222	2.41342e-29	Differentiated neuronal-like
DNAH12	8.38952e-34	-0.323396	0.157	0.209	2.50972e-29	Differentiated neuronal-like
RP11-39M21.1	1.04662e-33	-0.32328	0.13	0.181	3.13097e-29	Differentiated neuronal-like
PCBP1-AS1	1.48217e-33	-0.31124	0.246	0.303	4.4339e-29	Differentiated neuronal-like
ST7	1.53354e-33	-0.280985	0.115	0.164	4.58759e-29	Differentiated neuronal-like
PHF14	2.07082e-33	-0.276983	0.418	0.47	6.19486e-29	Differentiated neuronal-like
STMN1	2.54743e-33	-0.258277	0.344	0.402	7.62065e-29	Differentiated neuronal-like
TULP3	2.70947e-33	-0.292172	0.159	0.213	8.10538e-29	Differentiated neuronal-like
PHACTR1	3.58933e-33	-0.324789	0.37	0.423	1.07375e-28	Differentiated neuronal-like
MAP3K5	3.78993e-33	-0.381211	0.239	0.292	1.13376e-28	Differentiated neuronal-like
UBR5	5.13798e-33	-0.320017	0.255	0.309	1.53703e-28	Differentiated neuronal-like
RGS20	5.4168e-33	-0.26175	0.067	0.107	1.62044e-28	Differentiated neuronal-like
KIF3B	5.89127e-33	0.251886	0.189	0.138	1.76237e-28	Differentiated neuronal-like
CEP128	6.4559e-33	-0.31369	0.155	0.207	1.93128e-28	Differentiated neuronal-like
TNPO1	7.66445e-33	-0.302939	0.222	0.277	2.29282e-28	Differentiated neuronal-like
CCDC146	8.03312e-33	-0.282137	0.089	0.133	2.40311e-28	Differentiated neuronal-like
EDA	1.17025e-32	-0.372374	0.087	0.129	3.5008e-28	Differentiated neuronal-like
IFT88	1.40219e-32	-0.311575	0.128	0.176	4.19464e-28	Differentiated neuronal-like
KIAA1009	1.79067e-32	-0.261943	0.097	0.143	5.35677e-28	Differentiated neuronal-like
SERPINF1	1.87487e-32	-0.306137	0.068	0.107	5.60866e-28	Differentiated neuronal-like
EFNA5	2.3338e-32	-0.336656	0.338	0.39	6.98155e-28	Differentiated neuronal-like
AP3B1	2.61475e-32	-0.291668	0.178	0.231	7.82202e-28	Differentiated neuronal-like
PDCD6IP	2.74051e-32	-0.313638	0.16	0.211	8.19823e-28	Differentiated neuronal-like
DECR1	2.94991e-32	-0.273044	0.084	0.127	8.82464e-28	Differentiated neuronal-like
FKBP5	3.04648e-32	-0.290011	0.087	0.131	9.11354e-28	Differentiated neuronal-like
CPQ	4.06488e-32	-0.334374	0.162	0.213	1.21601e-27	Differentiated neuronal-like
DOCK7	4.2892e-32	-0.28184	0.177	0.231	1.28312e-27	Differentiated neuronal-like
ARHGEF10L	6.04217e-32	0.257281	0.24	0.185	1.80751e-27	Differentiated neuronal-like
RP11-120J1.1	6.57989e-32	-0.3146	0.088	0.13	1.96837e-27	Differentiated neuronal-like
ZNF438	6.59655e-32	-0.308727	0.122	0.169	1.97336e-27	Differentiated neuronal-like
DENND1A	9.43688e-32	-0.291362	0.283	0.336	2.82304e-27	Differentiated neuronal-like
LAMA1	1.19684e-31	-0.313864	0.09	0.133	3.58035e-27	Differentiated neuronal-like
CPSF6	1.3568e-31	-0.276179	0.172	0.225	4.05888e-27	Differentiated neuronal-like
RNF38	3.33134e-31	-0.298764	0.208	0.262	9.96572e-27	Differentiated neuronal-like
DARS	3.53449e-31	-0.264778	0.11	0.157	1.05734e-26	Differentiated neuronal-like
COG5	6.78576e-31	-0.27397	0.193	0.247	2.02996e-26	Differentiated neuronal-like
PTPRM	7.13165e-31	-0.395916	0.152	0.2	2.13343e-26	Differentiated neuronal-like
MIR181A1HG	8.25729e-31	0.309125	0.178	0.131	2.47017e-26	Differentiated neuronal-like
ACACA	9.303e-31	-0.28802	0.348	0.398	2.78299e-26	Differentiated neuronal-like
ZNF644	1.62081e-30	-0.286218	0.193	0.245	4.84866e-26	Differentiated neuronal-like
BBX	1.95925e-30	-0.282562	0.154	0.204	5.86109e-26	Differentiated neuronal-like
EIF3K	3.34178e-30	0.252492	0.197	0.146	9.99695e-26	Differentiated neuronal-like
HACE1	3.943e-30	-0.252479	0.116	0.162	1.17955e-25	Differentiated neuronal-like
AK9	4.5651e-30	-0.269655	0.104	0.149	1.36565e-25	Differentiated neuronal-like
ELMO1	4.85425e-30	0.281678	0.33	0.272	1.45215e-25	Differentiated neuronal-like
RANBP17	5.24179e-30	-0.309871	0.25	0.302	1.56808e-25	Differentiated neuronal-like
TNRC18	6.35135e-30	-0.292153	0.208	0.261	1.90001e-25	Differentiated neuronal-like
GAK	8.37848e-30	-0.369066	0.142	0.188	2.50642e-25	Differentiated neuronal-like
NARS2	9.01721e-30	-0.278212	0.119	0.166	2.6975e-25	Differentiated neuronal-like
MARCKSL1	1.56794e-29	-0.275255	0.197	0.25	4.69049e-25	Differentiated neuronal-like
GABRA2	1.73259e-29	-0.309641	0.097	0.14	5.18304e-25	Differentiated neuronal-like
C15orf41	2.04321e-29	-0.263841	0.165	0.216	6.11228e-25	Differentiated neuronal-like
CDH4	2.15721e-29	-0.347	0.122	0.167	6.45329e-25	Differentiated neuronal-like
ANKIB1	3.1733e-29	-0.277012	0.26	0.314	9.49292e-25	Differentiated neuronal-like
RP11-14N7.2	4.05865e-29	-0.252302	0.23	0.286	1.21414e-24	Differentiated neuronal-like
MAP2K1	4.20686e-29	-0.335648	0.16	0.207	1.25848e-24	Differentiated neuronal-like
EDIL3	4.88564e-29	-0.266345	0.126	0.173	1.46154e-24	Differentiated neuronal-like
AFF1	5.05818e-29	-0.289286	0.137	0.183	1.51315e-24	Differentiated neuronal-like
MLLT10	6.85316e-29	-0.279941	0.362	0.408	2.05012e-24	Differentiated neuronal-like
PIP4K2A	1.51692e-28	-0.279482	0.091	0.131	4.53787e-24	Differentiated neuronal-like
CDKAL1	2.20589e-28	-0.26875	0.396	0.443	6.59891e-24	Differentiated neuronal-like
MAPK8	2.53084e-28	-0.294103	0.329	0.378	7.57102e-24	Differentiated neuronal-like
MRAP2	3.20216e-28	-0.282413	0.078	0.116	9.57928e-24	Differentiated neuronal-like
ZNF254	3.29067e-28	-0.256924	0.18	0.23	9.84403e-24	Differentiated neuronal-like
TTLL5	7.58144e-28	-0.272331	0.162	0.211	2.26799e-23	Differentiated neuronal-like
NXN	8.43536e-28	-0.305083	0.244	0.294	2.52344e-23	Differentiated neuronal-like
ACTN1	1.18012e-27	-0.260002	0.08	0.118	3.53034e-23	Differentiated neuronal-like
RP11-444D3.1	1.33284e-27	-0.27938	0.122	0.166	3.98719e-23	Differentiated neuronal-like
STX6	1.60031e-27	-0.258863	0.123	0.167	4.78734e-23	Differentiated neuronal-like
ZFHX3	2.23493e-27	-0.263371	0.072	0.109	6.68579e-23	Differentiated neuronal-like
HS6ST1	2.57786e-27	-0.322601	0.15	0.195	7.71167e-23	Differentiated neuronal-like
KIAA0020	7.72131e-27	-0.304052	0.148	0.193	2.30983e-22	Differentiated neuronal-like
TCERG1L	7.87382e-27	-0.403547	0.141	0.184	2.35545e-22	Differentiated neuronal-like
TGFBR3	1.08904e-26	-0.261541	0.071	0.107	3.25788e-22	Differentiated neuronal-like
PDE3A	1.09497e-26	-0.346769	0.347	0.39	3.27559e-22	Differentiated neuronal-like
RP11-1055B8.7	1.30319e-26	-0.257158	0.099	0.139	3.89849e-22	Differentiated neuronal-like
LMO4	2.38183e-26	-0.327501	0.1	0.139	7.12524e-22	Differentiated neuronal-like
AC159540.1	2.67602e-26	-0.270034	0.198	0.247	8.0053e-22	Differentiated neuronal-like
TMTC2	3.39336e-26	-0.26443	0.522	0.557	1.01512e-21	Differentiated neuronal-like
AC004540.5	4.34883e-26	-0.28191	0.165	0.212	1.30095e-21	Differentiated neuronal-like
PCMTD1	4.41734e-26	-0.263749	0.189	0.237	1.32145e-21	Differentiated neuronal-like
RP11-141M1.3	4.66418e-26	-0.314167	0.108	0.148	1.39529e-21	Differentiated neuronal-like
SIPA1L2	7.59427e-26	-0.289455	0.114	0.156	2.27182e-21	Differentiated neuronal-like
EPC1	8.71969e-26	-0.259399	0.398	0.441	2.6085e-21	Differentiated neuronal-like
SETD7	9.61247e-26	-0.270959	0.108	0.149	2.87557e-21	Differentiated neuronal-like
GAS2	1.24598e-25	-0.25098	0.076	0.112	3.72735e-21	Differentiated neuronal-like
FAM13A	1.27451e-25	-0.275929	0.263	0.31	3.81271e-21	Differentiated neuronal-like
SKA2	4.37403e-25	-0.254772	0.121	0.164	1.30849e-20	Differentiated neuronal-like
PMS1	6.97497e-25	-0.267196	0.175	0.221	2.08656e-20	Differentiated neuronal-like
PLCL2	1.05256e-24	-0.297709	0.322	0.365	3.14874e-20	Differentiated neuronal-like
PCSK5	1.60656e-24	-0.421708	0.106	0.144	4.80601e-20	Differentiated neuronal-like
NKAIN1	1.82421e-24	-0.30988	0.251	0.297	5.45713e-20	Differentiated neuronal-like
PLXNB2	3.16979e-24	-0.309901	0.151	0.194	9.48242e-20	Differentiated neuronal-like
SMARCAD1	5.62962e-24	-0.253613	0.186	0.232	1.6841e-19	Differentiated neuronal-like
PIBF1	6.07346e-24	-0.25289	0.259	0.306	1.81688e-19	Differentiated neuronal-like
GCNT2	6.43488e-24	-0.254629	0.154	0.198	1.92499e-19	Differentiated neuronal-like
FGF13	9.48953e-24	-0.35903	0.104	0.141	2.83879e-19	Differentiated neuronal-like
SHROOM2	9.66353e-24	-0.257251	0.117	0.157	2.89085e-19	Differentiated neuronal-like
ZNF827	1.29852e-23	-0.284813	0.196	0.239	3.88451e-19	Differentiated neuronal-like
NAIP	1.43344e-23	-0.277641	0.241	0.286	4.28815e-19	Differentiated neuronal-like
AFAP1	1.69898e-23	-0.292788	0.2	0.244	5.0825e-19	Differentiated neuronal-like
HNRNPH1	2.16012e-23	-0.273131	0.323	0.37	6.46199e-19	Differentiated neuronal-like
LDB2	4.46054e-23	-0.308571	0.068	0.1	1.33437e-18	Differentiated neuronal-like
RP11-319G6.1	6.45416e-23	-0.269475	0.139	0.18	1.93076e-18	Differentiated neuronal-like
MYO9B	6.69311e-23	-0.251856	0.196	0.241	2.00224e-18	Differentiated neuronal-like
NAP1L4	8.21964e-23	-0.271521	0.16	0.201	2.4589e-18	Differentiated neuronal-like
PPCDC	1.89996e-22	-0.255599	0.142	0.183	5.68372e-18	Differentiated neuronal-like
LURAP1L	1.92627e-22	-0.289163	0.124	0.163	5.76243e-18	Differentiated neuronal-like
OSBPL1A	2.46123e-22	-0.267975	0.178	0.221	7.36277e-18	Differentiated neuronal-like
ROR2	2.56737e-22	-0.319842	0.092	0.126	7.68029e-18	Differentiated neuronal-like
VAV2	2.6301e-22	-0.25858	0.076	0.108	7.86795e-18	Differentiated neuronal-like
TLE1	2.99075e-22	-0.292122	0.113	0.149	8.94683e-18	Differentiated neuronal-like
ZCCHC11	3.8144e-22	-0.250939	0.311	0.355	1.14108e-17	Differentiated neuronal-like
CORO2B	4.90293e-22	-0.269588	0.291	0.333	1.46671e-17	Differentiated neuronal-like
SDK1	6.10313e-22	-0.372493	0.247	0.286	1.82575e-17	Differentiated neuronal-like
IGSF9B	6.76358e-22	0.262473	0.105	0.074	2.02332e-17	Differentiated neuronal-like
CMIP	8.68686e-22	-0.302428	0.215	0.255	2.59867e-17	Differentiated neuronal-like
ZNRF2	1.41007e-21	-0.27519	0.235	0.278	4.21821e-17	Differentiated neuronal-like
LRP6	3.04426e-21	-0.255244	0.145	0.185	9.10692e-17	Differentiated neuronal-like
ARHGEF4	2.10117e-20	-0.308181	0.143	0.18	6.28566e-16	Differentiated neuronal-like
BMPR1A	2.16076e-20	-0.266344	0.234	0.276	6.46391e-16	Differentiated neuronal-like
GALNT2	6.8141e-20	-0.271078	0.12	0.155	2.03844e-15	Differentiated neuronal-like
FHOD3	1.19213e-19	-0.254454	0.147	0.185	3.56626e-15	Differentiated neuronal-like
EYA2	8.13796e-19	-0.260929	0.084	0.115	2.43447e-14	Differentiated neuronal-like
ESYT2	8.26104e-19	-0.3698	0.194	0.23	2.47129e-14	Differentiated neuronal-like
NPAS3	1.46343e-18	-0.365783	0.132	0.166	4.37786e-14	Differentiated neuronal-like
AFF2	1.48234e-18	-0.256296	0.166	0.204	4.43441e-14	Differentiated neuronal-like
TBC1D22A	1.62406e-18	-0.287012	0.185	0.221	4.85839e-14	Differentiated neuronal-like
SPDYE2	1.69722e-18	-0.258208	0.269	0.306	5.07724e-14	Differentiated neuronal-like
PCDH15	1.8961e-18	-0.291133	0.221	0.26	5.6722e-14	Differentiated neuronal-like
PCDH7	2.0076e-18	-0.331823	0.228	0.264	6.00573e-14	Differentiated neuronal-like
ASTN1	2.76112e-18	-0.250077	0.14	0.175	8.25989e-14	Differentiated neuronal-like
BRE	2.90397e-18	-0.260906	0.321	0.356	8.68722e-14	Differentiated neuronal-like
MAGI3	4.87745e-18	-0.265424	0.234	0.272	1.45909e-13	Differentiated neuronal-like
MYT1L	1.21484e-17	-0.310067	0.477	0.495	3.6342e-13	Differentiated neuronal-like
SUSD4	1.22314e-17	-0.292879	0.078	0.106	3.65903e-13	Differentiated neuronal-like
PALLD	2.17324e-17	-0.251897	0.201	0.238	6.50124e-13	Differentiated neuronal-like
KIAA1217	3.32901e-17	0.288314	0.266	0.227	9.95873e-13	Differentiated neuronal-like
KB-1507C5.2	6.30255e-17	-0.250176	0.118	0.15	1.88541e-12	Differentiated neuronal-like
ZNF804B	9.81134e-17	-0.266585	0.141	0.176	2.93506e-12	Differentiated neuronal-like
APOLD1	1.44983e-16	-0.442038	0.1	0.128	4.33718e-12	Differentiated neuronal-like
ATRNL1	3.95658e-16	-0.262726	0.192	0.226	1.18361e-11	Differentiated neuronal-like
FAM19A1	9.06517e-16	-0.268764	0.09	0.119	2.71184e-11	Differentiated neuronal-like
CYP7B1	5.21647e-15	-0.283779	0.158	0.189	1.56051e-10	Differentiated neuronal-like
AHDC1	5.8913e-15	-0.270018	0.174	0.205	1.76238e-10	Differentiated neuronal-like
XKR4	1.16091e-14	-0.32699	0.32	0.348	3.47287e-10	Differentiated neuronal-like
PRICKLE2	1.67424e-14	-0.256389	0.186	0.218	5.0085e-10	Differentiated neuronal-like
SEMA3A	3.32161e-14	-0.269085	0.27	0.3	9.93659e-10	Differentiated neuronal-like
WWTR1	4.12276e-13	-0.271522	0.136	0.164	1.23332e-08	Differentiated neuronal-like
OPCML	3.92357e-12	-0.346981	0.33	0.356	1.17374e-07	Differentiated neuronal-like
HIVEP3	1.78259e-11	-0.272524	0.477	0.489	5.33261e-07	Differentiated neuronal-like
TGFB2	1.82352e-10	-0.252861	0.097	0.118	5.45506e-06	Differentiated neuronal-like
NELL1	2.95657e-09	-0.275257	0.092	0.111	8.84459e-05	Differentiated neuronal-like
GALNT18	1.94028e-08	-0.250551	0.148	0.169	0.000580435	Differentiated neuronal-like
DIP2C	2.9108e-08	-0.254423	0.335	0.349	0.000870767	Differentiated neuronal-like
LDLRAD4	8.64629e-08	-0.29025	0.331	0.342	0.00258654	Differentiated neuronal-like
DSCAML1	2.52634e-07	-0.41156	0.243	0.259	0.00755755	Differentiated neuronal-like
LSAMP	0.00317632	-0.269871	0.75	0.725	1	Differentiated neuronal-like
DCC.1	0	2.4746	0.907	0.455	0	Early CGNP-like
TRPM3.1	0	2.08358	0.596	0.311	0	Early CGNP-like
AC016768.1.1	0	1.72816	0.255	0.067	0	Early CGNP-like
ZEB1.1	0	1.69238	0.746	0.389	0	Early CGNP-like
TMEM108.1	0	1.5895	0.631	0.274	0	Early CGNP-like
FAP.1	0	1.56447	0.435	0.111	0	Early CGNP-like
BOC.1	0	1.54139	0.421	0.126	0	Early CGNP-like
RNF220.1	0	1.53229	0.579	0.26	0	Early CGNP-like
AC003090.1.1	0	1.52979	0.51	0.185	0	Early CGNP-like
GAB1.1	0	1.49725	0.63	0.302	0	Early CGNP-like
L3MBTL4.1	0	1.45328	0.469	0.172	0	Early CGNP-like
RP11-30J20.1.1	0	1.43311	0.501	0.192	0	Early CGNP-like
FOXP2.1	0	1.38888	0.533	0.215	0	Early CGNP-like
ADAMTS6.1	0	1.35644	0.337	0.098	0	Early CGNP-like
SLCO2B1.1	0	1.33575	0.302	0.081	0	Early CGNP-like
POU6F2.1	0	1.3006	0.394	0.192	0	Early CGNP-like
NTN1.1	0	1.24339	0.568	0.255	0	Early CGNP-like
GLI2.1	0	1.23179	0.369	0.123	0	Early CGNP-like
CDK6.1	0	1.22659	0.62	0.322	0	Early CGNP-like
DGKB.1	0	1.19787	0.519	0.29	0	Early CGNP-like
SLC8B1.1	0	1.19601	0.397	0.179	0	Early CGNP-like
CTD-2023N9.2.1	0	1.19138	0.224	0.046	0	Early CGNP-like
EYA1.1	0	1.18098	0.454	0.192	0	Early CGNP-like
CASC15.1	0	1.18004	0.758	0.426	0	Early CGNP-like
RP11-192P3.5.1	0	1.17105	0.336	0.113	0	Early CGNP-like
ADARB2.1	0	1.17012	0.684	0.388	0	Early CGNP-like
PTGDS.1	0	1.16974	0.209	0.054	0	Early CGNP-like
UBASH3B.1	0	1.1463	0.445	0.221	0	Early CGNP-like
HS3ST5.1	0	1.11002	0.351	0.126	0	Early CGNP-like
AKAP6.1	0	1.09924	0.778	0.54	0	Early CGNP-like
RFTN2.1	0	1.09672	0.283	0.077	0	Early CGNP-like
PLCH1.1	0	1.09485	0.421	0.197	0	Early CGNP-like
SPNS2.1	0	1.07722	0.254	0.08	0	Early CGNP-like
ELN.1	0	1.0746	0.267	0.083	0	Early CGNP-like
SEZ6L.1	0	1.07242	0.852	0.571	0	Early CGNP-like
STARD13.1	0	1.0541	0.445	0.184	0	Early CGNP-like
HHIP.1	0	1.05344	0.284	0.099	0	Early CGNP-like
PTPRK.1	0	1.03991	0.696	0.385	0	Early CGNP-like
MYO16.1	0	1.03881	0.509	0.268	0	Early CGNP-like
FLRT2.1	0	1.03246	0.312	0.111	0	Early CGNP-like
CRIP2.1	0	0.99756	0.282	0.083	0	Early CGNP-like
LRRC16A.1	0	0.98743	0.775	0.503	0	Early CGNP-like
MDFIC.1	0	0.958086	0.243	0.073	0	Early CGNP-like
CYYR1.1	0	0.936445	0.358	0.137	0	Early CGNP-like
ZBTB20.1	0	0.933312	0.891	0.736	0	Early CGNP-like
CXCR4.1	0	0.84749	0.174	0.034	0	Early CGNP-like
DACH1.1	0	0.809314	0.796	0.587	0	Early CGNP-like
SETBP1.1	0	0.805917	0.676	0.467	0	Early CGNP-like
HSD11B2.1	0	0.794017	0.169	0.035	0	Early CGNP-like
NCAM1.1	0	0.780529	0.762	0.579	0	Early CGNP-like
KLF12.1	0	0.761348	0.692	0.475	0	Early CGNP-like
NRXN1	0	-0.606043	0.904	0.973	0	Early CGNP-like
LRP1B.1	0	-0.816397	0.641	0.847	0	Early CGNP-like
ZFPM2.1	0	-0.830008	0.472	0.696	0	Early CGNP-like
DLGAP1.1	0	-0.911279	0.592	0.749	0	Early CGNP-like
TIAM1.1	0	-0.935827	0.5	0.691	0	Early CGNP-like
PDE1A.1	0	-0.978782	0.379	0.61	0	Early CGNP-like
CNTNAP2.1	0	-1.01072	0.602	0.821	0	Early CGNP-like
RBFOX3.1	0	-1.06509	0.489	0.694	0	Early CGNP-like
CADM2.1	0	-1.08501	0.412	0.682	0	Early CGNP-like
RYR2.1	0	-1.13782	0.296	0.549	0	Early CGNP-like
TENM1.1	0	-1.1386	0.216	0.467	0	Early CGNP-like
TMEFF2.1	0	-1.14298	0.191	0.451	0	Early CGNP-like
FGF14.1	0	-1.16478	0.513	0.743	0	Early CGNP-like
CNTN1.1	0	-1.19444	0.319	0.613	0	Early CGNP-like
CA10.1	0	-1.1985	0.202	0.458	0	Early CGNP-like
ZNF385D.1	0	-1.21264	0.467	0.683	0	Early CGNP-like
TLL1.1	0	-1.22448	0.178	0.443	0	Early CGNP-like
GABRD.1	0	-1.26887	0.087	0.32	0	Early CGNP-like
GRM1.1	0	-1.2693	0.143	0.391	0	Early CGNP-like
KCNK1.1	0	-1.28503	0.149	0.416	0	Early CGNP-like
TRIM9.1	0	-1.28768	0.187	0.441	0	Early CGNP-like
OXR1.1	0	-1.29372	0.304	0.587	0	Early CGNP-like
ZNF385B.1	0	-1.30374	0.204	0.476	0	Early CGNP-like
GPR158.1	0	-1.37532	0.206	0.477	0	Early CGNP-like
KCNQ3.1	0	-1.43358	0.224	0.482	0	Early CGNP-like
CHGB.1	0	-1.43528	0.19	0.459	0	Early CGNP-like
RBFOX1.1	0	-1.47056	0.744	0.837	0	Early CGNP-like
MEG3.1	0	-1.47846	0.52	0.794	0	Early CGNP-like
PCLO.1	0	-1.48789	0.232	0.558	0	Early CGNP-like
ARPP21.1	0	-1.5022	0.149	0.456	0	Early CGNP-like
RIMS1.1	0	-1.54094	0.444	0.741	0	Early CGNP-like
CDH18.1	0	-1.54764	0.373	0.665	0	Early CGNP-like
KCNIP4.1	0	-1.58978	0.397	0.654	0	Early CGNP-like
CADPS2.1	0	-1.59538	0.374	0.731	0	Early CGNP-like
FSTL5.1	0	-1.6026	0.267	0.578	0	Early CGNP-like
SCN2A.1	0	-1.64754	0.174	0.495	0	Early CGNP-like
PDE4B.1	0	-1.74286	0.333	0.665	0	Early CGNP-like
NRXN3.1	0	-1.81252	0.384	0.73	0	Early CGNP-like
KCNMB1	7.84879e-306	1.02877	0.135	0.022	2.34796e-301	Early CGNP-like
CHN2.1	1.71683e-305	-1.18246	0.187	0.424	5.13589e-301	Early CGNP-like
GABRB1.1	5.13726e-303	-1.17662	0.175	0.413	1.53681e-298	Early CGNP-like
SYT1.1	2.29178e-301	-0.726479	0.755	0.857	6.85586e-297	Early CGNP-like
DMD.1	4.97251e-299	-0.929681	0.493	0.669	1.48753e-294	Early CGNP-like
DGCR5.1	5.71336e-299	-1.09812	0.223	0.461	1.70915e-294	Early CGNP-like
ATP2B2.1	1.51305e-296	-1.21537	0.16	0.387	4.52628e-292	Early CGNP-like
KCNJ3.1	2.89545e-295	-1.029	0.234	0.478	8.66174e-291	Early CGNP-like
PARD3.1	1.49181e-294	0.894456	0.508	0.293	4.46275e-290	Early CGNP-like
NDST3.1	2.99922e-293	1.1454	0.439	0.24	8.97215e-289	Early CGNP-like
ATP1B1.1	2.13274e-292	-1.36119	0.164	0.391	6.38009e-288	Early CGNP-like
RP11-649A16.1.1	5.1053e-292	0.807884	0.752	0.587	1.52725e-287	Early CGNP-like
LINGO2.1	3.31516e-288	-1.17932	0.22	0.448	9.91731e-284	Early CGNP-like
GRIK2.1	4.30514e-288	-0.590059	0.76	0.865	1.28788e-283	Early CGNP-like
BTBD11.1	1.71316e-285	1.17251	0.251	0.09	5.12493e-281	Early CGNP-like
RP11-40F8.2.1	3.52113e-283	-1.17901	0.247	0.469	1.05335e-278	Early CGNP-like
GRM4.1	3.36447e-281	-1.35638	0.12	0.337	1.00648e-276	Early CGNP-like
PDE4DIP.1	4.53305e-281	-0.892407	0.321	0.545	1.35606e-276	Early CGNP-like
ZEB2.1	5.5312e-280	0.851944	0.231	0.075	1.65466e-275	Early CGNP-like
KAZN.1	3.32565e-278	-1.11413	0.292	0.516	9.94867e-274	Early CGNP-like
TSPAN7.1	5.80665e-278	-1.068	0.161	0.39	1.73706e-273	Early CGNP-like
ABLIM1.1	4.89566e-277	-1.03629	0.239	0.464	1.46454e-272	Early CGNP-like
VSTM4.1	1.45002e-276	0.752782	0.155	0.035	4.33775e-272	Early CGNP-like
PRLR.1	6.45929e-276	0.905599	0.389	0.188	1.9323e-271	Early CGNP-like
ALDH1A3	1.45917e-273	0.714094	0.144	0.03	4.3651e-269	Early CGNP-like
FAT2.1	1.60376e-271	-1.30064	0.106	0.315	4.79764e-267	Early CGNP-like
LHFP.1	2.01803e-270	-1.16549	0.206	0.426	6.03695e-266	Early CGNP-like
ETV1.1	1.25134e-268	-1.1176	0.173	0.392	3.7434e-264	Early CGNP-like
RP3-399L15.3.1	2.77552e-268	0.88709	0.35	0.159	8.30295e-264	Early CGNP-like
TNR.1	1.61281e-264	-1.2579	0.097	0.3	4.82472e-260	Early CGNP-like
SLC17A7.1	5.44292e-263	-1.05702	0.059	0.255	1.62825e-258	Early CGNP-like
PAK3.1	4.71256e-261	0.818238	0.424	0.219	1.40976e-256	Early CGNP-like
MGP.1	9.31644e-261	0.886859	0.316	0.135	2.78701e-256	Early CGNP-like
PCDH9.1	8.15987e-260	-0.848221	0.448	0.658	2.44102e-255	Early CGNP-like
GPC6.1	1.85052e-257	0.672582	0.697	0.496	5.53584e-253	Early CGNP-like
SEMA6D.1	6.86476e-256	0.695887	0.641	0.417	2.05359e-251	Early CGNP-like
CCSER1.1	2.10112e-255	0.594305	0.841	0.726	6.28549e-251	Early CGNP-like
GRID2.1	4.70038e-254	-1.00173	0.352	0.559	1.40612e-249	Early CGNP-like
FKBP10	6.10015e-254	0.637554	0.138	0.029	1.82486e-249	Early CGNP-like
RP11-776H12.1.1	3.11446e-253	0.902606	0.279	0.111	9.31691e-249	Early CGNP-like
DNM1.1	8.29039e-250	-1.05863	0.139	0.345	2.48007e-245	Early CGNP-like
ANKRD6.1	3.56825e-248	0.90671	0.417	0.223	1.06744e-243	Early CGNP-like
MICAL2.1	1.93019e-247	-1.10115	0.125	0.327	5.77415e-243	Early CGNP-like
SNAP25.1	2.18852e-247	-1.02302	0.279	0.48	6.54694e-243	Early CGNP-like
PRELID2.1	1.52486e-244	0.961287	0.204	0.067	4.56161e-240	Early CGNP-like
RGS7.1	1.8093e-242	-0.824718	0.392	0.587	5.41253e-238	Early CGNP-like
GSE1.1	9.21081e-241	0.836231	0.366	0.185	2.75541e-236	Early CGNP-like
TTC28.1	1.93066e-239	0.715357	0.609	0.419	5.77558e-235	Early CGNP-like
WBSCR17.1	4.35458e-239	-0.804593	0.436	0.62	1.30267e-234	Early CGNP-like
CBLN1.1	5.00059e-236	-0.895745	0.118	0.323	1.49593e-231	Early CGNP-like
KCND2.1	2.40395e-235	-0.824319	0.432	0.628	7.19143e-231	Early CGNP-like
CASC14.1	3.99623e-235	0.745401	0.216	0.073	1.19547e-230	Early CGNP-like
EBF2.1	4.30783e-235	0.889089	0.211	0.071	1.28869e-230	Early CGNP-like
TMEM178A.1	7.73034e-235	-0.932457	0.143	0.348	2.31253e-230	Early CGNP-like
TMEM163.1	5.6427e-234	-1.04687	0.165	0.367	1.68801e-229	Early CGNP-like
DOCK3.1	3.24122e-233	-0.853953	0.327	0.525	9.69611e-229	Early CGNP-like
NFIB.1	1.4391e-232	0.440692	0.931	0.872	4.30506e-228	Early CGNP-like
ANK3	2.0268e-232	-0.605933	0.543	0.742	6.06318e-228	Early CGNP-like
ATP8A2.1	6.48029e-232	-0.891172	0.245	0.453	1.93858e-227	Early CGNP-like
EFCAB4A	5.92538e-229	0.823919	0.154	0.041	1.77258e-224	Early CGNP-like
PDLIM3.1	5.7382e-228	0.854079	0.37	0.189	1.71658e-223	Early CGNP-like
SNAP25-AS1.1	1.90258e-226	-0.985162	0.234	0.44	5.69156e-222	Early CGNP-like
PTCH2.1	4.60302e-226	0.858789	0.238	0.093	1.37699e-221	Early CGNP-like
SEPT10.1	1.41137e-225	0.788751	0.337	0.161	4.22212e-221	Early CGNP-like
RP11-793A3.2	3.76264e-223	0.665489	0.134	0.031	1.12559e-218	Early CGNP-like
CDH12.1	1.70508e-221	-1.12001	0.433	0.595	5.10074e-217	Early CGNP-like
IGDCC4.1	1.13858e-219	0.736205	0.197	0.067	3.40606e-215	Early CGNP-like
APBA2.1	4.21605e-217	0.6775	0.579	0.392	1.26123e-212	Early CGNP-like
FGF12.1	9.97598e-217	-0.931731	0.275	0.469	2.98431e-212	Early CGNP-like
BMP5.1	1.42301e-216	0.712725	0.15	0.041	4.25693e-212	Early CGNP-like
FBXL7.1	2.14098e-216	0.748788	0.489	0.293	6.40473e-212	Early CGNP-like
C8orf34.1	7.87133e-216	-0.991798	0.212	0.406	2.35471e-211	Early CGNP-like
NEBL.1	1.22978e-215	-1.04606	0.097	0.278	3.67888e-211	Early CGNP-like
KITLG	5.86349e-215	0.68816	0.139	0.035	1.75406e-210	Early CGNP-like
HES6.1	1.64887e-214	0.867713	0.23	0.089	4.93259e-210	Early CGNP-like
SV2B.1	1.08578e-213	-0.852839	0.231	0.431	3.24812e-209	Early CGNP-like
INADL.1	1.34927e-213	-0.865926	0.296	0.489	4.03633e-209	Early CGNP-like
MEIS2.1	1.61508e-212	0.76007	0.503	0.31	4.83151e-208	Early CGNP-like
ROR1.1	1.31474e-210	0.902252	0.53	0.359	3.93305e-206	Early CGNP-like
BCL11A.1	1.00932e-209	0.707916	0.211	0.077	3.01939e-205	Early CGNP-like
SRGAP1.1	5.04128e-208	0.810354	0.437	0.259	1.5081e-203	Early CGNP-like
RHOJ	7.6369e-207	0.794964	0.155	0.046	2.28458e-202	Early CGNP-like
MFAP4	1.03845e-206	0.550607	0.123	0.028	3.10651e-202	Early CGNP-like
ETV6.1	4.56212e-206	0.869644	0.384	0.215	1.36476e-201	Early CGNP-like
COL25A1.1	1.07395e-205	0.920654	0.406	0.237	3.21273e-201	Early CGNP-like
CACNA1E.1	1.92778e-205	-0.965734	0.165	0.352	5.76695e-201	Early CGNP-like
TRPS1.1	3.1376e-205	0.835172	0.312	0.153	9.38614e-201	Early CGNP-like
SAMD12.1	4.17461e-205	-0.876042	0.216	0.409	1.24883e-200	Early CGNP-like
RP5-1101C3.1.1	9.54907e-205	-1.0134	0.103	0.282	2.8566e-200	Early CGNP-like
ITM2B.1	1.40152e-204	-0.898357	0.228	0.421	4.19265e-200	Early CGNP-like
PTCHD1.1	6.21464e-204	-0.915044	0.078	0.25	1.85911e-199	Early CGNP-like
C10orf11.1	7.30102e-204	1.19441	0.333	0.172	2.1841e-199	Early CGNP-like
ARHGAP11B.1	2.51332e-201	0.788932	0.261	0.113	7.51859e-197	Early CGNP-like
KCNIP1.1	2.84578e-199	0.975053	0.188	0.067	8.51314e-195	Early CGNP-like
CBFA2T2.1	1.60438e-198	0.691438	0.545	0.373	4.7995e-194	Early CGNP-like
SLC6A11	5.37994e-198	0.687477	0.108	0.023	1.60941e-193	Early CGNP-like
RHOBTB3.1	2.88117e-194	0.677225	0.266	0.116	8.61902e-190	Early CGNP-like
CACNA1C.1	4.33585e-194	-0.945229	0.23	0.413	1.29707e-189	Early CGNP-like
KIF26A	5.59551e-194	0.543195	0.119	0.028	1.6739e-189	Early CGNP-like
GALNT13.1	6.35819e-194	-0.777869	0.355	0.539	1.90205e-189	Early CGNP-like
COL4A5.1	1.48423e-193	0.817995	0.202	0.077	4.44009e-189	Early CGNP-like
LAMA2.1	1.71463e-192	0.631215	0.294	0.143	5.12931e-188	Early CGNP-like
KCNH8.1	3.21909e-192	-0.925745	0.21	0.391	9.6299e-188	Early CGNP-like
ZNF704.1	8.4077e-192	0.65415	0.581	0.408	2.51516e-187	Early CGNP-like
NTRK3.1	3.56015e-191	0.768254	0.631	0.48	1.06502e-186	Early CGNP-like
LRRC3B.1	5.60883e-191	-0.891825	0.052	0.206	1.67788e-186	Early CGNP-like
DTNA.1	1.5206e-190	-0.758596	0.371	0.547	4.54887e-186	Early CGNP-like
GABRB2.1	3.13116e-190	-0.978471	0.15	0.325	9.36686e-186	Early CGNP-like
SYNE1.1	4.68424e-190	-0.846274	0.283	0.461	1.40129e-185	Early CGNP-like
FRMD4B.1	2.34269e-188	0.679238	0.497	0.319	7.00817e-184	Early CGNP-like
RAPGEF5.1	3.5889e-187	-0.951742	0.079	0.24	1.07362e-182	Early CGNP-like
SSBP2.1	4.38517e-187	0.677879	0.598	0.446	1.31182e-182	Early CGNP-like
KALRN.1	1.00011e-186	0.665842	0.437	0.26	2.99184e-182	Early CGNP-like
COL27A1.1	2.54225e-186	-1.00032	0.057	0.207	7.60515e-182	Early CGNP-like
GPR173.1	3.35391e-186	0.735367	0.366	0.201	1.00332e-181	Early CGNP-like
NRXN2.1	3.32238e-184	-0.875783	0.176	0.352	9.93889e-180	Early CGNP-like
CELF4.1	3.92682e-184	-0.801613	0.336	0.513	1.17471e-179	Early CGNP-like
ANKS1B	7.90431e-184	-0.545326	0.619	0.755	2.36457e-179	Early CGNP-like
GLYATL2.1	8.69146e-184	0.63003	0.185	0.067	2.60005e-179	Early CGNP-like
THSD7A.1	1.5297e-183	0.593009	0.48	0.288	4.57609e-179	Early CGNP-like
ATP1A1.1	4.03139e-183	-0.83802	0.167	0.347	1.20599e-178	Early CGNP-like
APLP2.1	9.17291e-183	-0.835543	0.168	0.344	2.74408e-178	Early CGNP-like
CNKSR2.1	2.3394e-181	-0.760542	0.3	0.478	6.99831e-177	Early CGNP-like
SEL1L3.1	1.41523e-180	-0.819575	0.079	0.238	4.23365e-176	Early CGNP-like
PREX1.1	5.47583e-180	0.809732	0.212	0.087	1.63809e-175	Early CGNP-like
RP11-242P2.1.1	6.32868e-180	-0.977715	0.059	0.209	1.89322e-175	Early CGNP-like
RAB26.1	1.15662e-179	0.738907	0.236	0.102	3.46002e-175	Early CGNP-like
RP11-597D13.9.1	2.78865e-179	0.630789	0.192	0.072	8.34223e-175	Early CGNP-like
PDGFD.1	4.77882e-179	0.717534	0.157	0.052	1.42958e-174	Early CGNP-like
AC011306.2.1	9.48963e-179	0.663606	0.156	0.05	2.83882e-174	Early CGNP-like
ARHGAP26.1	1.66006e-178	-0.891906	0.136	0.306	4.96606e-174	Early CGNP-like
PDGFRB	2.25449e-177	0.465295	0.101	0.022	6.74432e-173	Early CGNP-like
VPS37B.1	4.18587e-176	0.700241	0.226	0.098	1.2522e-171	Early CGNP-like
JARID2.1	1.10383e-175	-0.758817	0.352	0.517	3.30211e-171	Early CGNP-like
TENM3.1	9.51178e-175	0.631799	0.662	0.518	2.84545e-170	Early CGNP-like
RP11-611E13.2.1	1.45348e-174	-0.819303	0.293	0.472	4.3481e-170	Early CGNP-like
PTPRR.1	2.45251e-174	-0.831804	0.083	0.24	7.33668e-170	Early CGNP-like
NFIA.1	4.06397e-174	0.530744	0.901	0.847	1.21574e-169	Early CGNP-like
TWIST2.1	4.48611e-174	0.719425	0.148	0.047	1.34202e-169	Early CGNP-like
PREX2.1	1.6181e-173	0.641547	0.193	0.075	4.84053e-169	Early CGNP-like
GREB1L.1	2.87171e-172	0.842625	0.448	0.291	8.59072e-168	Early CGNP-like
CDH10.1	4.30432e-172	0.625287	0.194	0.075	1.28764e-167	Early CGNP-like
BAZ2B.1	7.81095e-172	0.664383	0.526	0.368	2.33665e-167	Early CGNP-like
PDE5A.1	3.21141e-170	1.05922	0.469	0.318	9.60694e-166	Early CGNP-like
MAPK10.1	4.72183e-170	0.633537	0.602	0.456	1.41254e-165	Early CGNP-like
SYP.1	6.62895e-170	-0.739957	0.256	0.437	1.98305e-165	Early CGNP-like
TOX3.1	9.0944e-169	0.635698	0.268	0.126	2.72059e-164	Early CGNP-like
CAMK2B.1	1.54321e-168	-0.771987	0.084	0.237	4.61651e-164	Early CGNP-like
KIF26B.1	1.70355e-168	-0.810659	0.242	0.414	5.09616e-164	Early CGNP-like
CA11.1	1.19176e-167	-0.819527	0.08	0.233	3.56516e-163	Early CGNP-like
AUTS2.1	1.7006e-167	0.368632	0.929	0.884	5.08735e-163	Early CGNP-like
RP11-436K8.1.1	2.06973e-167	0.698213	0.346	0.187	6.19161e-163	Early CGNP-like
LHX1.1	2.42888e-167	0.714264	0.29	0.147	7.26601e-163	Early CGNP-like
XKR6.1	9.24482e-167	-0.693577	0.393	0.552	2.76559e-162	Early CGNP-like
SOX11.1	1.64541e-166	0.647417	0.318	0.163	4.92224e-162	Early CGNP-like
PCNT.1	1.69605e-166	0.828652	0.345	0.197	5.07374e-162	Early CGNP-like
CREB5.1	1.12635e-165	-0.866775	0.13	0.292	3.36947e-161	Early CGNP-like
SATB2.1	2.48703e-165	0.772425	0.39	0.233	7.43994e-161	Early CGNP-like
PDE10A.1	6.63149e-165	-0.884424	0.258	0.423	1.98381e-160	Early CGNP-like
CTNND2.1	2.02954e-164	0.528868	0.781	0.68	6.07137e-160	Early CGNP-like
GPHN.1	2.22675e-163	-0.492119	0.659	0.771	6.66133e-159	Early CGNP-like
CBLN3.1	2.34896e-163	-0.728807	0.038	0.171	7.02691e-159	Early CGNP-like
KIAA1244.1	6.96714e-163	-0.750163	0.111	0.27	2.08422e-158	Early CGNP-like
PCDH11X.1	1.18944e-160	-0.918184	0.216	0.386	3.55821e-156	Early CGNP-like
OLFM1.1	4.28654e-160	-0.76049	0.089	0.24	1.28232e-155	Early CGNP-like
FAM198B.1	4.75393e-160	0.575933	0.141	0.046	1.42214e-155	Early CGNP-like
RUNX1T1.1	6.32324e-160	-0.697676	0.249	0.431	1.8916e-155	Early CGNP-like
TMEM59L.1	6.89448e-160	-0.7218	0.158	0.326	2.06248e-155	Early CGNP-like
AC002454.1	1.3153e-159	0.617065	0.132	0.041	3.93473e-155	Early CGNP-like
LINC00599.1	3.57706e-159	-0.721717	0.155	0.325	1.07008e-154	Early CGNP-like
CRB1.1	3.81398e-159	0.753074	0.281	0.145	1.14095e-154	Early CGNP-like
NRG2.1	1.98542e-157	-0.814905	0.085	0.23	5.93939e-153	Early CGNP-like
CSRNP3.1	2.1188e-157	0.666672	0.271	0.134	6.33839e-153	Early CGNP-like
IL16.1	2.8883e-157	-0.828841	0.057	0.192	8.64035e-153	Early CGNP-like
PARD3B.1	3.24745e-157	0.340717	0.298	0.156	9.71476e-153	Early CGNP-like
CNTN5.1	3.28503e-157	-1.06342	0.315	0.463	9.82717e-153	Early CGNP-like
MAML2.1	3.33719e-157	0.800076	0.604	0.474	9.98321e-153	Early CGNP-like
AC026150.5.1	7.46077e-157	0.538081	0.166	0.061	2.23189e-152	Early CGNP-like
SPOCK2.1	8.0933e-157	-0.726869	0.09	0.242	2.42111e-152	Early CGNP-like
CAMKK2.1	8.37132e-156	-0.807398	0.122	0.276	2.50428e-151	Early CGNP-like
FRY.1	4.05588e-154	-0.75481	0.181	0.343	1.21332e-149	Early CGNP-like
FGFR1.1	2.15407e-152	-0.754415	0.123	0.279	6.44392e-148	Early CGNP-like
RNF130.1	2.54585e-152	0.534154	0.67	0.532	7.6159e-148	Early CGNP-like
RAPGEF4.1	6.98585e-152	-0.810032	0.126	0.278	2.08982e-147	Early CGNP-like
KIRREL3.1	2.71221e-150	-0.843877	0.275	0.434	8.11357e-146	Early CGNP-like
ADRBK2.1	2.40718e-149	0.711694	0.272	0.141	7.20108e-145	Early CGNP-like
CA4.1	2.6674e-149	-0.710441	0.032	0.152	7.97952e-145	Early CGNP-like
MYRIP.1	5.08689e-149	-0.760988	0.242	0.403	1.52174e-144	Early CGNP-like
DNM3.1	1.30251e-148	-0.676261	0.274	0.443	3.89645e-144	Early CGNP-like
CHN1.1	2.89642e-148	0.620644	0.252	0.123	8.66465e-144	Early CGNP-like
TEX15	6.31528e-148	0.492316	0.105	0.029	1.88922e-143	Early CGNP-like
MSI2.1	3.40003e-147	0.547845	0.564	0.411	1.01712e-142	Early CGNP-like
METAP1D.1	8.89926e-147	0.593919	0.192	0.081	2.66221e-142	Early CGNP-like
TENM2.1	9.63452e-147	-0.843624	0.272	0.43	2.88217e-142	Early CGNP-like
VSNL1.1	9.76463e-147	-0.751667	0.099	0.245	2.92109e-142	Early CGNP-like
EBF3.1	4.02375e-146	0.556358	0.246	0.117	1.2037e-141	Early CGNP-like
PRR16.1	4.44377e-146	-0.831568	0.071	0.204	1.32935e-141	Early CGNP-like
ERBB4.1	9.41459e-146	-0.693077	0.545	0.681	2.81638e-141	Early CGNP-like
KCNA1.1	2.95205e-145	-0.651353	0.038	0.159	8.83106e-141	Early CGNP-like
DAB1.1	2.06768e-144	-0.675449	0.356	0.513	6.18548e-140	Early CGNP-like
EP400.1	2.59634e-144	0.769223	0.313	0.181	7.76696e-140	Early CGNP-like
RP11-454P21.1.1	4.64857e-144	0.707305	0.313	0.175	1.39062e-139	Early CGNP-like
MAML3.1	2.49222e-143	0.41877	0.857	0.775	7.45548e-139	Early CGNP-like
TEAD1.1	6.50808e-143	0.650875	0.399	0.253	1.94689e-138	Early CGNP-like
NETO2.1	3.76711e-142	-0.775344	0.126	0.275	1.12693e-137	Early CGNP-like
KDM4C.1	4.08946e-142	-0.686885	0.284	0.44	1.22336e-137	Early CGNP-like
KCNN2.1	1.72849e-141	-0.755984	0.067	0.197	5.17076e-137	Early CGNP-like
CALM1.1	9.9173e-141	-0.723282	0.275	0.434	2.96676e-136	Early CGNP-like
MTUS2.1	1.40036e-140	-0.77639	0.114	0.258	4.18917e-136	Early CGNP-like
ZNF521	1.85452e-140	-0.613887	0.404	0.557	5.54779e-136	Early CGNP-like
BCHE.1	2.57573e-140	0.528021	0.164	0.064	7.70528e-136	Early CGNP-like
CDH7.1	5.10002e-140	-0.706297	0.125	0.272	1.52567e-135	Early CGNP-like
GRIK3.1	6.08234e-140	0.631427	0.135	0.047	1.81953e-135	Early CGNP-like
MAN2A1	1.57226e-139	0.57617	0.136	0.048	4.70341e-135	Early CGNP-like
DKK3.1	3.10256e-139	-0.65594	0.053	0.177	9.28131e-135	Early CGNP-like
HECTD4.1	4.50054e-139	-0.637207	0.381	0.53	1.34634e-134	Early CGNP-like
RP11-118M9.3.1	8.7824e-139	0.686226	0.171	0.07	2.62726e-134	Early CGNP-like
SH3GL3.1	1.10334e-138	-0.696763	0.105	0.247	3.30064e-134	Early CGNP-like
WRN.1	1.12295e-138	0.662396	0.272	0.145	3.3593e-134	Early CGNP-like
RARB.1	1.13431e-138	0.697245	0.254	0.131	3.3933e-134	Early CGNP-like
PRKD1.1	3.5685e-138	0.704892	0.309	0.175	1.06752e-133	Early CGNP-like
FOXN3.1	9.97891e-138	-0.660339	0.424	0.565	2.98519e-133	Early CGNP-like
APBA1.1	1.36502e-137	-0.685317	0.213	0.372	4.08347e-133	Early CGNP-like
NRG1	1.65314e-136	-0.348225	0.62	0.786	4.94538e-132	Early CGNP-like
CACHD1.1	1.97615e-136	0.545614	0.19	0.082	5.91165e-132	Early CGNP-like
HECW1.1	2.00252e-136	-0.687168	0.212	0.37	5.99055e-132	Early CGNP-like
APP.1	3.95256e-136	0.476421	0.702	0.591	1.18241e-131	Early CGNP-like
GABBR2.1	1.93516e-135	-0.740903	0.163	0.311	5.78902e-131	Early CGNP-like
UFL1-AS1.1	2.13551e-135	0.650788	0.18	0.077	6.38837e-131	Early CGNP-like
PLXNA2.1	3.28289e-135	-0.794282	0.076	0.204	9.82078e-131	Early CGNP-like
PPP2R2C.1	1.4099e-134	0.661809	0.417	0.272	4.21772e-130	Early CGNP-like
KAT6B.1	1.69377e-134	0.596966	0.487	0.345	5.0669e-130	Early CGNP-like
KIAA0922.1	3.09536e-134	0.634474	0.244	0.123	9.25977e-130	Early CGNP-like
TMEM144	4.97207e-134	0.506212	0.127	0.044	1.4874e-129	Early CGNP-like
SLC35F4.1	4.13168e-133	-0.792097	0.096	0.228	1.23599e-128	Early CGNP-like
SPOCK1.1	1.03995e-132	-0.589027	0.453	0.6	3.111e-128	Early CGNP-like
MMP24.1	2.30846e-132	-0.708136	0.128	0.271	6.90574e-128	Early CGNP-like
DAAM1.1	1.27907e-131	0.624227	0.491	0.355	3.82634e-127	Early CGNP-like
MICAL3.1	1.64302e-131	-0.680009	0.263	0.413	4.91509e-127	Early CGNP-like
PCBP3.1	1.83369e-131	0.600658	0.543	0.406	5.48548e-127	Early CGNP-like
MPP7.1	5.3238e-131	-0.757757	0.111	0.246	1.59262e-126	Early CGNP-like
BRINP3.1	1.34301e-130	-0.735465	0.092	0.225	4.01762e-126	Early CGNP-like
LYRM2.1	3.16729e-130	0.612915	0.193	0.087	9.47494e-126	Early CGNP-like
CBFA2T3.1	1.78412e-129	0.729406	0.205	0.098	5.3372e-125	Early CGNP-like
FAM46A.1	2.6048e-129	0.576263	0.191	0.085	7.79226e-125	Early CGNP-like
MSRA	2.99301e-129	-0.47163	0.679	0.785	8.95358e-125	Early CGNP-like
OR4N2	5.57139e-129	0.464079	0.105	0.032	1.66668e-124	Early CGNP-like
GRIN1.1	7.04981e-129	-0.6041	0.063	0.186	2.10895e-124	Early CGNP-like
MAP1LC3A.1	1.14048e-128	-0.628692	0.211	0.369	3.41175e-124	Early CGNP-like
FHIT.1	3.64866e-128	0.70248	0.396	0.261	1.0915e-123	Early CGNP-like
PKIB.1	6.0173e-128	-0.694169	0.118	0.256	1.80008e-123	Early CGNP-like
KCNC1.1	7.35455e-128	-0.68617	0.052	0.168	2.20011e-123	Early CGNP-like
PHACTR3.1	1.01744e-127	-0.745171	0.148	0.287	3.04366e-123	Early CGNP-like
IGSF11.1	1.26878e-127	0.648977	0.201	0.095	3.79556e-123	Early CGNP-like
BRINP1	3.30563e-127	-0.624093	0.296	0.453	9.88881e-123	Early CGNP-like
METRN.1	6.91484e-127	0.586228	0.165	0.069	2.06857e-122	Early CGNP-like
PBX1.1	7.19701e-127	0.583816	0.511	0.374	2.15299e-122	Early CGNP-like
FBLN1.1	9.81475e-127	0.56871	0.186	0.084	2.93608e-122	Early CGNP-like
PTPRJ.1	6.17479e-126	-0.69907	0.15	0.293	1.84719e-121	Early CGNP-like
PHYHIP.1	4.371e-124	-0.542281	0.033	0.139	1.30758e-119	Early CGNP-like
DPP6	4.77265e-124	-0.484538	0.575	0.702	1.42774e-119	Early CGNP-like
ARHGAP44.1	6.12012e-124	-0.658731	0.156	0.299	1.83083e-119	Early CGNP-like
CLIP2.1	4.36672e-123	0.610408	0.454	0.312	1.3063e-118	Early CGNP-like
LINC00478.1	5.76866e-123	0.489453	0.701	0.588	1.72569e-118	Early CGNP-like
TMEM132B.1	2.09903e-122	-0.733802	0.101	0.229	6.27926e-118	Early CGNP-like
SLC1A3	3.33105e-122	0.388756	0.131	0.048	9.96485e-118	Early CGNP-like
DPH6-AS1.1	2.38439e-121	0.566131	0.165	0.071	7.13291e-117	Early CGNP-like
ADAMTS16.1	5.01494e-121	-0.707766	0.049	0.158	1.50022e-116	Early CGNP-like
RELL1.1	7.52801e-121	-0.627506	0.125	0.261	2.252e-116	Early CGNP-like
CADM1.1	9.73853e-121	-0.466696	0.518	0.641	2.91328e-116	Early CGNP-like
RAB37.1	1.7101e-120	-0.659535	0.088	0.214	5.11577e-116	Early CGNP-like
IRAK3.1	2.18047e-120	0.57564	0.213	0.105	6.52288e-116	Early CGNP-like
DYNC1I1.1	1.60932e-119	-0.579508	0.19	0.338	4.81428e-115	Early CGNP-like
FRMD4A.1	3.08327e-119	0.417279	0.623	0.466	9.22361e-115	Early CGNP-like
LARGE.1	3.93181e-119	-0.607507	0.384	0.522	1.1762e-114	Early CGNP-like
PLCL1.1	1.10849e-118	-0.605145	0.281	0.432	3.31605e-114	Early CGNP-like
CHD7.1	1.55421e-118	0.445765	0.601	0.459	4.64943e-114	Early CGNP-like
SPHKAP.1	2.18325e-118	-0.616855	0.265	0.417	6.53118e-114	Early CGNP-like
RERE.1	2.48249e-118	0.446807	0.684	0.573	7.42636e-114	Early CGNP-like
FRYL.1	2.3594e-117	0.610247	0.416	0.288	7.05815e-113	Early CGNP-like
RP11-6N13.1.1	2.43392e-117	0.791421	0.349	0.224	7.28106e-113	Early CGNP-like
DIP2B.1	2.92358e-117	-0.603293	0.322	0.463	8.74588e-113	Early CGNP-like
MCC.1	5.3498e-117	0.693273	0.301	0.18	1.60039e-112	Early CGNP-like
COL21A1.1	6.55393e-117	0.628402	0.16	0.07	1.96061e-112	Early CGNP-like
ANGPTL2	1.12354e-116	0.5126	0.133	0.051	3.36108e-112	Early CGNP-like
EPS8.1	1.72111e-116	-0.69944	0.143	0.277	5.1487e-112	Early CGNP-like
PLCB1.1	3.14944e-116	-0.502462	0.394	0.539	9.42154e-112	Early CGNP-like
VAT1L.1	2.34067e-115	-0.651034	0.217	0.36	7.00213e-111	Early CGNP-like
WSCD2.1	2.3866e-115	-0.688252	0.041	0.142	7.1395e-111	Early CGNP-like
TYRO3.1	1.49528e-114	-0.537398	0.05	0.158	4.47312e-110	Early CGNP-like
SCG2.1	3.86863e-114	-0.545343	0.045	0.151	1.1573e-109	Early CGNP-like
IQSEC3.1	3.52743e-113	-0.515095	0.037	0.138	1.05523e-108	Early CGNP-like
MEG8.1	8.63264e-113	-0.624889	0.087	0.206	2.58246e-108	Early CGNP-like
PRNP.1	2.90715e-112	-0.524244	0.047	0.153	8.69673e-108	Early CGNP-like
ST3GAL5.1	2.5302e-111	-0.548243	0.058	0.168	7.56908e-107	Early CGNP-like
ENO2.1	3.37992e-111	-0.622523	0.141	0.272	1.0111e-106	Early CGNP-like
IGDCC3.1	5.5404e-111	0.599744	0.21	0.107	1.65741e-106	Early CGNP-like
GFOD1.1	9.29001e-111	-0.634524	0.082	0.199	2.77911e-106	Early CGNP-like
THSD7B.1	1.06495e-110	0.973254	0.234	0.129	3.18579e-106	Early CGNP-like
PDZRN4.1	1.45468e-110	0.83679	0.169	0.078	4.35168e-106	Early CGNP-like
ITGBL1.1	6.10066e-110	0.784321	0.179	0.087	1.82501e-105	Early CGNP-like
SIPA1L3.1	2.14683e-109	0.592655	0.442	0.314	6.42223e-105	Early CGNP-like
LINC00685.1	4.61595e-109	-0.655007	0.161	0.296	1.38086e-104	Early CGNP-like
LINC00632.1	1.87599e-108	-0.693012	0.212	0.343	5.61202e-104	Early CGNP-like
OSBPL6.1	2.78546e-108	-0.572457	0.068	0.179	8.3327e-104	Early CGNP-like
SEMA6A.1	1.35405e-107	0.400192	0.53	0.381	4.05063e-103	Early CGNP-like
ADAM22.1	1.49749e-107	-0.582374	0.297	0.432	4.47974e-103	Early CGNP-like
KIF1B	1.69655e-107	-0.396636	0.607	0.717	5.07522e-103	Early CGNP-like
KCNB2.1	3.02892e-107	0.776783	0.51	0.391	9.06101e-103	Early CGNP-like
ADAMTS7.1	3.47691e-107	0.478448	0.149	0.065	1.04012e-102	Early CGNP-like
MIPOL1.1	5.93472e-107	0.604664	0.247	0.139	1.77537e-102	Early CGNP-like
CLSTN3.1	1.43283e-106	-0.595003	0.088	0.204	4.2863e-102	Early CGNP-like
RUNDC3B.1	1.6457e-106	-0.556471	0.185	0.325	4.92312e-102	Early CGNP-like
RP11-116O11.1	1.97701e-106	0.476671	0.115	0.042	5.91423e-102	Early CGNP-like
SV2A.1	2.47561e-106	-0.526746	0.075	0.187	7.4058e-102	Early CGNP-like
EML6.1	5.02688e-106	-0.656395	0.126	0.248	1.50379e-101	Early CGNP-like
CHRM3	9.23532e-106	-0.713353	0.19	0.321	2.76275e-101	Early CGNP-like
MEF2A.1	1.63429e-105	-0.611776	0.27	0.401	4.88899e-101	Early CGNP-like
NKAIN2.1	2.47431e-105	-0.770712	0.257	0.391	7.4019e-101	Early CGNP-like
CHL1.1	6.42028e-105	-0.634191	0.085	0.2	1.92063e-100	Early CGNP-like
TGFB2.1	8.51408e-105	0.588704	0.178	0.086	2.54699e-100	Early CGNP-like
CNTN3.1	9.99694e-105	0.535769	0.145	0.063	2.99059e-100	Early CGNP-like
SLC4A10.1	1.44048e-104	-0.587582	0.14	0.269	4.30921e-100	Early CGNP-like
DOK6.1	3.80819e-104	-0.599492	0.161	0.293	1.13922e-99	Early CGNP-like
JAM3.1	5.57504e-104	0.583483	0.327	0.207	1.66777e-99	Early CGNP-like
ARHGAP42.1	1.64007e-103	0.506814	0.213	0.111	4.90626e-99	Early CGNP-like
SEPW1.1	1.67263e-103	-0.577973	0.159	0.29	5.00367e-99	Early CGNP-like
SPSB4.1	5.34185e-103	0.671657	0.152	0.069	1.59801e-98	Early CGNP-like
ARHGAP29.1	5.02351e-102	-0.560725	0.065	0.171	1.50278e-97	Early CGNP-like
RABGAP1L.1	3.56328e-101	-0.433326	0.561	0.672	1.06595e-96	Early CGNP-like
LHX8.1	5.24596e-101	0.454019	0.139	0.059	1.56933e-96	Early CGNP-like
SCN1B.1	5.46778e-101	-0.56593	0.08	0.189	1.63569e-96	Early CGNP-like
ZFYVE28.1	7.75612e-101	-0.577821	0.093	0.208	2.32024e-96	Early CGNP-like
ESR2.1	1.02757e-100	0.531631	0.322	0.202	3.07398e-96	Early CGNP-like
NPNT.1	1.28149e-100	-0.471156	0.023	0.108	3.83359e-96	Early CGNP-like
L1CAM.1	1.53425e-100	-0.513466	0.066	0.172	4.58971e-96	Early CGNP-like
CHGA.1	1.68591e-100	0.750794	0.138	0.06	5.04339e-96	Early CGNP-like
TTLL11.1	2.47934e-100	-0.603741	0.168	0.293	7.41693e-96	Early CGNP-like
SERPINF1.1	3.04588e-100	0.557936	0.152	0.069	9.11176e-96	Early CGNP-like
SLC1A2.1	3.16507e-100	-0.6292	0.127	0.246	9.4683e-96	Early CGNP-like
ABCA5.1	5.14046e-100	-0.568736	0.125	0.245	1.53777e-95	Early CGNP-like
RAD51B.1	7.75113e-100	0.615935	0.353	0.236	2.31875e-95	Early CGNP-like
GOLGA7B.1	1.02096e-99	-0.423451	0.024	0.108	3.05421e-95	Early CGNP-like
ZNF385D-AS2.1	1.16434e-99	-0.699268	0.087	0.196	3.48314e-95	Early CGNP-like
GALNTL6.1	1.50307e-99	-0.908264	0.27	0.393	4.49644e-95	Early CGNP-like
[truncated: 5,258 more rows]
