# Supplementary material for: Compartments in medulloblastoma with extensive nodularity are connected through differentiation along the granular precursor lineage
Source: Nat Commun. 2024 Jan 8;15:269. doi: 10.1038/s41467-023-44117-x (PMC10774372; doi:10.1038/s41467-023-44117-x)
Supplement: Supplementary file 10 — Supplementary Data 7 [file 41467_2023_44117_MOESM10_ESM.xlsx]

## Sheet: Suppl. Data 7 Genes smRNA-FISH
Supplementary Data 7: Gene probes used for smRNA-FISH (RNAscope). The differentially expressed genes status was derived using Wilcoxon Rank Sum with a minimum p-value limit of 0.05 after adjustment for multiple comparisons.
Gene/Transcript	Inclusion criteria	Product name	Catalog number	p_val	avg_log2FC	p_val_adj	Exclusion
RBFOX3	Differentiated neuronal-like	Hs-RBFOX3-T1	415591-T1	0	0.761325	0
DIAPH3	Early CGNP-like, proliferating	Hs-DIAPH3-T3	533521-T3	0	2.45861	0
CNTN2	Migrating CGNP-like	Hs-CNTN2-O1-T4	456581-T4	4.40212e-41	0.092	1.3169e-36
NRXN3	Differentiated neuronal-like	Hs-NRXN3-T5	525431-T5	0	1.61659	0
LAMA2	Astrocytic-like/ stromal cells	Hs-LAMA2-T11	530661-T11	3.06044e-297	3.81454	9.15532e-293
PBX3	Early CGNP-like, proliferating	Hs-PBX3-T8	853101-T8	4.3562e-70	0.659349	1.30316e-65
	Early CGNP-like			1.47799e-75	0.497294	4.42142e-71
	Migrating CGNP-like			2.39103e-76	0.601382	7.15276e-72
PLEKHA7	Early CGNP-like, proliferating	ACD New Probe {NPR-0006288}	853111-T9	3.83053e-26	0.419488	1.1459e-21
TRPM3	Early CGNP-like, proliferating	Hs-TRPM3-T10	530591-T10	7.14251e-65	0.96453	2.13668e-60
	Early CGNP-like			0	2.08358	0
	Astrocytic-like			6.63007e-22	0.925041	1.98339e-17
GLI1	SHH pathway	Hs-GLI1-T2	310991-T2
PTCH1	SHH pathway	Hs-PTCH1-T6	405781-T6
LRRTM4	Migrating CGNP-like	Hs-LRRTM4-T7	853091-T7	excluded			Patient-specific expression in smRNA-FISH
FOS	Immune cells	Hs-FOS-T12	319901-T12	excluded			Expression level discrepancies with snRNA-seq
