# Supplementary material for: Compartments in medulloblastoma with extensive nodularity are connected through differentiation along the granular precursor lineage
Source: Nat Commun. 2024 Jan 8;15:269. doi: 10.1038/s41467-023-44117-x (PMC10774372; doi:10.1038/s41467-023-44117-x)
Supplement: Supplementary file 11 — Supplementary Data 8 [file 41467_2023_44117_MOESM11_ESM.xlsx]

## Sheet: Suppl. Data 8 MC panel
Supplementary Data 8: A 100 gene panel for Molecular Cartography to investigate MBEN biology. Genes were either chosen based on their expression in an atlas of human fetal cerebellar development (see: Okonechnikov et al., Neurooncology, 2023), based on biological function or for cross-methods validation with smRNA-FISH using RNAscope.
Gene	Functional unit/ inclusion criteria
SV2B	Cerebellar development/ healthy cerebellum
ESRRG	Cerebellar development/ healthy cerebellum
NCAM2	Cerebellar development/ healthy cerebellum
EOMES	Cerebellar development/ healthy cerebellum
TRPC3	Cerebellar development/ healthy cerebellum
PTPRO	Cerebellar development/ healthy cerebellum
GRIA2	Cerebellar development/ healthy cerebellum
GRM8	Cerebellar development/ healthy cerebellum
ERBB4	Cerebellar development/ healthy cerebellum
IGDCC3	Cerebellar development/ healthy cerebellum
TMEM108	Cerebellar development/ healthy cerebellum
SLC35F3	Cerebellar development/ healthy cerebellum
LMX1A	Cerebellar development/ healthy cerebellum
BMPR1B	Cerebellar development/ healthy cerebellum
TUBB4A	Cerebellar development/ healthy cerebellum
GLRA1	Cerebellar development/ healthy cerebellum
TMEM132D	Cerebellar development/ healthy cerebellum
RIT2	Cerebellar development/ healthy cerebellum
KHDRBS2	Cerebellar development/ healthy cerebellum
TLL1	Cerebellar development/ healthy cerebellum
DRAXIN	Cerebellar development/ healthy cerebellum
FOXP2	Cerebellar development/ healthy cerebellum
NNAT	Cerebellar development/ healthy cerebellum
RALYL	Cerebellar development/ healthy cerebellum
LHX9	Cerebellar development/ healthy cerebellum
MEIS2	Cerebellar development/ healthy cerebellum
SEMA6A	Cerebellar development/ healthy cerebellum
ASTN1	Cerebellar development/ healthy cerebellum
GRIN2B	Cerebellar development/ healthy cerebellum
EZH2	Cerebellar development/ healthy cerebellum
TNC	Cerebellar development/ healthy cerebellum
CD44	Cerebellar development/ healthy cerebellum
CFAP44	Cerebellar development/ healthy cerebellum
FOXJ1	Cerebellar development/ healthy cerebellum
EPHA5	Cerebellar development/ healthy cerebellum
HS6ST3	Cerebellar development/ healthy cerebellum
GYPA	Cerebellar development/ healthy cerebellum
HBG1	Cerebellar development/ healthy cerebellum
EGFR	Cerebellar development/ healthy cerebellum
GPC5	Cerebellar development/ healthy cerebellum
COL1A2	Cerebellar development/ healthy cerebellum
DCN	Cerebellar development/ healthy cerebellum
IGFBP7	Cerebellar development/ healthy cerebellum
MIR4435-2HG	Cerebellar development/ healthy cerebellum
CNTNAP5	Cerebellar development/ healthy cerebellum
CA10	Cerebellar development/ healthy cerebellum
OLIG2	Cerebellar development/ healthy cerebellum
MOG	Cerebellar development/ healthy cerebellum
ZFHX3	Cerebellar development/ healthy cerebellum
DSCAM	Cerebellar development/ healthy cerebellum
NCKAP5	Cerebellar development/ healthy cerebellum
QKI	Cerebellar development/ healthy cerebellum
LAMA2	Cross-method validation (RNAscope)
GLI1	Cross-method validation (RNAscope)
TRPM3	Cross-method validation (RNAscope)
PTCH1	Cross-method validation (RNAscope)
DIAPH3	Cross-method validation (RNAscope)
PLEKHA7	Cross-method validation (RNAscope)
PBX3	Cross-method validation (RNAscope)
CNTN2	Cross-method validation (RNAscope)
RBFOX3	Cross-method validation (RNAscope)
NRXN3	Cross-method validation (RNAscope)
KI67	Proliferation marker
TOP2A	Proliferation marker
GLI2	SHH-pathway
BOC	SHH-pathway
HHIP	SHH-pathway
GABRA5	Medulloblastoma biology genes and tumor effector genes
EPHA8	Medulloblastoma biology genes and tumor effector genes
TULP1	Medulloblastoma biology genes and tumor effector genes
MYC	Medulloblastoma biology genes and tumor effector genes
DCAF4	Medulloblastoma biology genes and tumor effector genes
POU5F1B	Medulloblastoma biology genes and tumor effector genes
KIRREL2	Medulloblastoma biology genes and tumor effector genes
MYCN	Medulloblastoma biology genes and tumor effector genes
GFI1	Medulloblastoma biology genes and tumor effector genes
GFI1B	Medulloblastoma biology genes and tumor effector genes
DDX31	Medulloblastoma biology genes and tumor effector genes
OTX2	Medulloblastoma biology genes and tumor effector genes
PRDM6	Medulloblastoma biology genes and tumor effector genes
SRC	Medulloblastoma biology genes and tumor effector genes
AQP4	Astrocytic markergene
NPAS3	Astrocytic markergene
IGF1	see Yao et al, 2020, Cell: secreted by astrocytic-like malignant cells
IL4	see Yao et al, 2020, Cell: secreted by microglia
TMEM119	Immune cells/monocytes
ITGAM	Immune cells/monocytes
AIF1	Immune cells/monocytes
PTPRC	Immune cells/monocytes
CCR7	Immune cells/monocytes
CD4	Immune cells/monocytes
CD19	Immune cells/monocytes
CD37	Immune cells/monocytes
NCAM1	Immune cells/monocytes
CD83	Immune cells/monocytes
CD163	Immune cells/monocytes
FCGR3A	Immune cells/monocytes
CTLA4	Immune cells/monocytes
CD69	Immune cells/monocytes
CD14	Immune cells/monocytes
