# Supplementary material for: Compartments in medulloblastoma with extensive nodularity are connected through differentiation along the granular precursor lineage
Source: Nat Commun. 2024 Jan 8;15:269. doi: 10.1038/s41467-023-44117-x (PMC10774372; doi:10.1038/s41467-023-44117-x)
Supplement: Supplementary file 13 — Supplementary Data 10 [file 41467_2023_44117_MOESM13_ESM.xlsx]

## Sheet: Suppl. Data 10 GE-a monocytes
Supplementary Data 10: Gene enrichment analysis shows differences between CD16- and CD163-positive monocytes. The enrichment was performed on cluster specific genes via a hypergeometric test with a minimum p-value limit of 0.01. The top 50 hits were selected per group.
Cluster	GeneSet	P.val	NumDEG	NumRefGenes
CD163-positive	FAN_EMBRYONIC_CTX_BIG_GROUPS_MICROGLIA	4.88498e-14	8	370
CD163-positive	ZHONG_PFC_MAJOR_TYPES_MICROGLIA	2.26374e-13	8	437
CD163-positive	CUI_DEVELOPING_HEART_C8_MACROPHAGE	5.14366e-13	7	274
CD163-positive	GAO_LARGE_INTESTINE_24W_C11_PANETH_LIKE_CELL	2.01983e-12	7	324
CD163-positive	DESCARTES_FETAL_CEREBELLUM_MICROGLIA	7.78533e-12	8	641
CD163-positive	AIZARANI_LIVER_C23_KUPFFER_CELLS_3	1.28206e-11	6	220
CD163-positive	DURANTE_ADULT_OLFACTORY_NEUROEPITHELIUM_DENDRITIC_CELLS	2.80319e-11	5	116
CD163-positive	MANNO_MIDBRAIN_NEUROTYPES_HMGL	2.21094e-10	7	576
CD163-positive	HU_FETAL_RETINA_MICROGLIA	6.36741e-10	6	381
CD163-positive	BUSSLINGER_ESOPHAGEAL_DENDRITIC_CELLS	1.14561e-09	5	213
CD163-positive	AIZARANI_LIVER_C6_KUPFFER_CELLS_2	1.68679e-09	5	227
CD163-positive	TRAVAGLINI_LUNG_CLASSICAL_MONOCYTE_CELL	4.72763e-09	5	269
CD163-positive	DESCARTES_FETAL_MUSCLE_MYELOID_CELLS	7.47773e-09	4	129
CD163-positive	TRAVAGLINI_LUNG_EREG_DENDRITIC_CELL	1.22939e-08	6	578
CD163-positive	DESCARTES_FETAL_EYE_MICROGLIA	1.60579e-08	4	150
CD163-positive	RUBENSTEIN_SKELETAL_MUSCLE_MYELOID_CELLS	2.1739e-08	5	346
CD163-positive	HAY_BONE_MARROW_NEUTROPHIL	1.03819e-07	5	448
CD163-positive	FAN_OVARY_CL13_MONOCYTE_MACROPHAGE	1.17091e-07	5	457
CD163-positive	DESCARTES_FETAL_INTESTINE_MYELOID_CELLS	1.27105e-07	4	226
CD163-positive	DESCARTES_FETAL_CEREBRUM_MICROGLIA	2.11641e-07	5	504
CD163-positive	DESCARTES_MAIN_FETAL_MYELOID_CELLS	2.28074e-07	3	96
CD163-positive	TRAVAGLINI_LUNG_TREM2_DENDRITIC_CELL	4.50041e-07	5	571
CD163-positive	AIZARANI_LIVER_C18_NK_NKT_CELLS_5	5.62345e-07	3	120
CD163-positive	FAN_EMBRYONIC_CTX_BIG_GROUPS_BRAIN_IMMUNE	1.27402e-06	3	147
CD163-positive	CUI_DEVELOPING_HEART_C9_B_T_CELL	1.53616e-06	3	154
CD163-positive	CUI_DEVELOPING_HEART_C7_MAST_CELL	1.57666e-06	3	155
CD163-positive	TRAVAGLINI_LUNG_OLR1_CLASSICAL_MONOCYTE_CELL	1.90448e-06	5	725
CD163-positive	RUBENSTEIN_SKELETAL_MUSCLE_T_CELLS	2.8743e-06	3	180
CD163-positive	DESCARTES_FETAL_ADRENAL_MYELOID_CELLS	3.00457e-06	3	182
CD163-positive	AIZARANI_LIVER_C2_KUPFFER_CELLS_1	4.29767e-06	3	199
CD163-positive	DESCARTES_FETAL_PANCREAS_MYELOID_CELLS	7.94091e-06	3	232
CD163-positive	FAN_OVARY_CL4_T_LYMPHOCYTE_NK_CELL_1	9.87364e-06	3	245
CD163-positive	DURANTE_ADULT_OLFACTORY_NEUROEPITHELIUM_MAST_CELLS	1.00339e-05	2	74
CD163-positive	DESCARTES_FETAL_STOMACH_MYELOID_CELLS	1.04501e-05	2	75
CD163-positive	LAKE_ADULT_KIDNEY_C30_IMMUNE_CELLS_MACROPHAGES	1.14649e-05	1	9
CD163-positive	DURANTE_ADULT_OLFACTORY_NEUROEPITHELIUM_MACROPHAGES	1.27031e-05	2	80
CD163-positive	MENON_FETAL_KIDNEY_10_IMMUNE_CELLS	1.36875e-05	2	82
CD163-positive	TRAVAGLINI_LUNG_ADVENTITIAL_FIBROBLAST_CELL	2.07099e-05	3	295
CD163-positive	AIZARANI_LIVER_C28_NK_NKT_CELLS_6	2.34371e-05	2	98
CD163-positive	GAO_LARGE_INTESTINE_ADULT_CI_MESENCHYMAL_CELLS	4.57181e-05	3	360
CD163-positive	MANNO_MIDBRAIN_NEUROTYPES_HRGL1	4.72494e-05	3	363
CD163-positive	FAN_EMBRYONIC_CTX_BRAIN_EFFECTOR_T_CELL	5.47982e-05	2	130
CD163-positive	DESCARTES_FETAL_HEART_MYELOID_CELLS	5.86779e-05	2	133
CD163-positive	DESCARTES_FETAL_KIDNEY_STROMAL_CELLS	7.60082e-05	2	145
CD163-positive	DESCARTES_FETAL_PLACENTA_MYELOID_CELLS	7.60082e-05	2	145
CD163-positive	FAN_OVARY_CL18_B_LYMPHOCYTE	8.50381e-05	3	421
CD163-positive	AIZARANI_LIVER_C1_NK_NKT_CELLS_1	9.45949e-05	2	156
CD163-positive	FAN_EMBRYONIC_CTX_BRAIN_NAIVE_LIKE_T_CELL	9.64194e-05	2	157
CD163-positive	FAN_OVARY_CL12_T_LYMPHOCYTE_NK_CELL_2	0.000102032	2	160
CD163-positive	AIZARANI_LIVER_C3_NK_NKT_CELLS_2	0.00010395	2	161
CD16-positive	DURANTE_ADULT_OLFACTORY_NEUROEPITHELIUM_DENDRITIC_CELLS	2.0095e-14	6	116
CD16-positive	CUI_DEVELOPING_HEART_C8_MACROPHAGE	4.78506e-14	7	274
CD16-positive	GAO_LARGE_INTESTINE_24W_C11_PANETH_LIKE_CELL	1.88849e-13	7	324
CD16-positive	FAN_EMBRYONIC_CTX_BIG_GROUPS_MICROGLIA	5.60219e-13	7	370
CD16-positive	ZHONG_PFC_MAJOR_TYPES_MICROGLIA	2.19114e-12	7	437
CD16-positive	AIZARANI_LIVER_C6_KUPFFER_CELLS_2	2.47524e-12	6	227
CD16-positive	MANNO_MIDBRAIN_NEUROTYPES_HMGL	2.11665e-11	7	576
CD16-positive	RUBENSTEIN_SKELETAL_MUSCLE_MYELOID_CELLS	5.01319e-11	6	346
CD16-positive	DESCARTES_FETAL_CEREBELLUM_MICROGLIA	5.10555e-11	7	641
CD16-positive	HU_FETAL_RETINA_MICROGLIA	9.97169e-11	6	381
CD16-positive	BUSSLINGER_ESOPHAGEAL_DENDRITIC_CELLS	2.65014e-10	5	213
CD16-positive	AIZARANI_LIVER_C23_KUPFFER_CELLS_3	3.22772e-10	5	220
CD16-positive	DESCARTES_FETAL_INTESTINE_MYELOID_CELLS	3.80306e-10	5	226
CD16-positive	AIZARANI_LIVER_C18_NK_NKT_CELLS_5	1.66384e-09	4	120
CD16-positive	TRAVAGLINI_LUNG_EREG_DENDRITIC_CELL	1.96047e-09	6	578
CD16-positive	AIZARANI_LIVER_C2_KUPFFER_CELLS_1	2.16498e-08	4	199
CD16-positive	FAN_OVARY_CL13_MONOCYTE_MACROPHAGE	2.76755e-08	5	457
CD16-positive	DURANTE_ADULT_OLFACTORY_NEUROEPITHELIUM_MACROPHAGES	4.64338e-08	3	80
CD16-positive	DESCARTES_FETAL_CEREBRUM_MICROGLIA	5.02352e-08	5	504
CD16-positive	DESCARTES_MAIN_FETAL_MYELOID_CELLS	9.74656e-08	3	96
CD16-positive	TRAVAGLINI_LUNG_CLASSICAL_MONOCYTE_CELL	9.92743e-08	4	269
CD16-positive	DESCARTES_FETAL_MUSCLE_MYELOID_CELLS	3.22569e-07	3	129
CD16-positive	TRAVAGLINI_LUNG_OLR1_CLASSICAL_MONOCYTE_CELL	4.61287e-07	5	725
CD16-positive	DESCARTES_FETAL_PLACENTA_MYELOID_CELLS	5.17261e-07	3	145
CD16-positive	FAN_EMBRYONIC_CTX_BIG_GROUPS_BRAIN_IMMUNE	5.46662e-07	3	147
CD16-positive	DESCARTES_FETAL_EYE_MICROGLIA	5.93089e-07	3	150
CD16-positive	CUI_DEVELOPING_HEART_C9_B_T_CELL	6.59511e-07	3	154
CD16-positive	RUBENSTEIN_SKELETAL_MUSCLE_T_CELLS	1.23659e-06	3	180
CD16-positive	DESCARTES_FETAL_ADRENAL_MYELOID_CELLS	1.29284e-06	3	182
CD16-positive	HAY_BONE_MARROW_NEUTROPHIL	1.29929e-06	4	448
CD16-positive	RUBENSTEIN_SKELETAL_MUSCLE_NK_CELLS	3.03348e-06	3	225
CD16-positive	FAN_OVARY_CL4_T_LYMPHOCYTE_NK_CELL_1	4.27017e-06	3	245
CD16-positive	TRAVAGLINI_LUNG_TREM2_DENDRITIC_CELL	4.40895e-06	4	571
CD16-positive	DURANTE_ADULT_OLFACTORY_NEUROEPITHELIUM_MAST_CELLS	5.5019e-06	2	74
CD16-positive	DESCARTES_FETAL_STOMACH_MYELOID_CELLS	5.7305e-06	2	75
CD16-positive	MENON_FETAL_KIDNEY_10_IMMUNE_CELLS	7.50972e-06	2	82
CD16-positive	DURANTE_ADULT_OLFACTORY_NEUROEPITHELIUM_NK_CELLS	7.79046e-06	2	83
CD16-positive	LAKE_ADULT_KIDNEY_C30_IMMUNE_CELLS_MACROPHAGES	7.82056e-06	1	9
CD16-positive	AIZARANI_LIVER_C28_NK_NKT_CELLS_6	1.28742e-05	2	98
CD16-positive	AIZARANI_LIVER_C31_KUPFFER_CELLS_5	2.31224e-05	2	119
CD16-positive	FAN_EMBRYONIC_CTX_BRAIN_EFFECTOR_T_CELL	3.0173e-05	2	130
CD16-positive	DESCARTES_FETAL_HEART_MYELOID_CELLS	3.23165e-05	2	133
CD16-positive	FAN_OVARY_CL18_B_LYMPHOCYTE	3.73106e-05	3	421
CD16-positive	BUSSLINGER_GASTRIC_IMMUNE_CELLS	3.81812e-05	5	1489
CD16-positive	BUSSLINGER_DUODENAL_IMMUNE_CELLS	4.55565e-05	4	908
CD16-positive	CUI_DEVELOPING_HEART_C7_MAST_CELL	5.11896e-05	2	155
CD16-positive	AIZARANI_LIVER_C1_NK_NKT_CELLS_1	5.21874e-05	2	156
CD16-positive	FAN_EMBRYONIC_CTX_BRAIN_NAIVE_LIKE_T_CELL	5.31979e-05	2	157
CD16-positive	FAN_OVARY_CL12_T_LYMPHOCYTE_NK_CELL_2	5.63072e-05	2	160
CD16-positive	AIZARANI_LIVER_C3_NK_NKT_CELLS_2	5.73697e-05	2	161
