# Supplementary material for: Compartments in medulloblastoma with extensive nodularity are connected through differentiation along the granular precursor lineage
Source: Nat Commun. 2024 Jan 8;15:269. doi: 10.1038/s41467-023-44117-x (PMC10774372; doi:10.1038/s41467-023-44117-x)
Supplement: Supplementary file 15 — Source Data [file 41467_2023_44117_MOESM15_ESM.xlsx]

## Sheet: Fig 1b
tSNE1	tSNE2	Cohort
41.477	-11.0576	MBEN
42.0529	-11.5179	MBEN
39.1408	-8.7021	MBEN
39.7309	-7.50143	MBEN
40.8645	-10.2471	MBEN
39.9556	-6.40366	MBEN
40.8549	-9.84917	MBEN
41.5233	-9.65029	MBEN
43.2158	-5.73171	MBEN
46.6081	-8.45783	Reference
-25.5684	-6.29709	Reference
52.3724	-6.34758	Reference
-18.3764	1.98052	Reference
-31.019	-0.257723	Reference
-29.3265	-9.19498	Reference
-28.3544	-6.74788	Reference
-18.5167	11.0193	Reference
41.0929	-7.81389	Reference
9.43616	15.5852	Reference
-34.2633	-7.05862	Reference
-24.7028	16.3399	Reference
-20.5077	7.50212	Reference
-23.3234	-4.01306	Reference
11.6702	13.6332	Reference
43.4533	-5.11109	Reference
-30.9089	-7.46626	Reference
-17.9486	-0.0590343	Reference
43.3453	-10.2516	Reference
10.3067	14.3312	Reference
-16.5673	-4.72704	Reference
46.1308	-2.5043	Reference
41.8864	-7.03583	Reference
-17.9944	15.768	Reference
42.3194	-8.96764	Reference
-26.4766	-0.692742	Reference
-16.6929	11.5024	Reference
-22.4808	-6.26133	Reference
-25.9316	15.0837	Reference
11.1288	11.5232	Reference
-28.7688	-8.42961	Reference
-20.3336	8.09197	Reference
-27.2859	-0.959273	Reference
51.3564	-6.34709	Reference
8.55748	14.7887	Reference
49.6082	-4.40682	Reference
-22.0138	-9.22934	Reference
-34.4672	-6.60038	Reference
51.3528	-3.7563	Reference
54.3361	-6.24807	Reference
51.3913	-4.95258	Reference
54.1443	-1.7644	Reference
52.4866	-6.62843	Reference
-33.0658	-7.02631	Reference
-21.5096	-7.33568	Reference
50.0732	-3.49401	Reference
52.0048	-7.12329	Reference
52.4359	-7.57392	Reference
-20.771	-8.04316	Reference
-31.7138	-9.73454	Reference
49.6951	-2.1409	Reference
51.8994	-5.4834	Reference
53.0385	-5.75572	Reference
53.7674	-6.26162	Reference
-34.0138	-8.19494	Reference
-28.5435	-0.444562	Reference
-20.5779	-3.36788	Reference
-25.4292	-0.990754	Reference
-25.2559	6.60321	Reference
-25.944	14.1619	Reference
-29.95	-2.28709	Reference
-19.0158	-0.736999	Reference
-31.103	0.0721751	Reference
-17.2939	11.749	Reference
-24.1926	16.2423	Reference
-17.9128	3.28549	Reference
-26.6885	-7.45465	Reference
51.0699	-2.06856	Reference
52.3381	-1.74892	Reference
51.9708	-6.08302	Reference
-15.6683	14.0381	Reference
9.65077	12.9111	Reference
-23.9543	-4.19982	Reference
-29.6565	-0.0466983	Reference
-16.8645	12.3482	Reference
10.6343	13.566	Reference
11.0946	14.1181	Reference
-26.9712	-6.01952	Reference
-33.8527	-4.68418	Reference
10.954	13.7258	Reference
-28.5521	-3.8349	Reference
-22.6707	-5.87686	Reference
-30.4385	-5.88484	Reference
10.3651	14.0314	Reference
10.2397	13.6937	Reference
50.9292	-4.5149	Reference
52.6665	-7.06908	Reference
12.1597	14.8816	Reference
-17.6884	-6.49458	Reference
9.85861	11.8518	Reference
-18.02	14.8245	Reference
43.5959	-7.59796	Reference
-18.0936	3.69343	Reference
53.1259	-1.03281	Reference
47.6487	-4.66279	Reference
-24.2714	16.6094	Reference
12.1797	13.5876	Reference
-16.7833	0.694257	Reference
44.0294	-10.6151	Reference
51.5274	-7.01881	Reference
-24.6993	9.42774	Reference
46.7736	-1.40047	Reference
-16.3595	0.617608	Reference
-30.8553	-9.41533	Reference
11.3242	12.086	Reference
-27.3762	15.653	Reference
-18.7229	10.8565	Reference
-25.4628	12.5525	Reference
-25.5444	-0.18508	Reference
39.9355	-9.85357	Reference
-24.1525	-1.0442	Reference
45.8073	-2.29782	Reference
-22.1822	-0.876158	Reference
-26.8881	16.1944	Reference
-30.5452	-7.79249	Reference
-23.9621	11.1265	Reference
-25.9295	5.7999	Reference
-17.0153	2.4946	Reference
45.1178	-5.87318	Reference
-27.3309	4.30549	Reference
-16.0299	11.1508	Reference
53.0718	-4.88356	Reference
-27.1857	0.0311095	Reference
-31.9528	-6.81554	Reference
11.4263	12.7912	Reference
-24.317	1.13211	Reference
52.8854	-2.49535	Reference
52.2333	-2.85756	Reference
54.2391	-1.8347	Reference
51.6011	-6.65859	Reference
-20.7122	-0.182489	Reference
-29.7783	-8.5253	Reference
-30.6799	-6.60546	Reference
41.7618	-9.98256	Reference
-25.3917	15.978	Reference
-30.2876	-8.42151	Reference
-24.6635	16.9392	Reference
43.2046	-9.20831	Reference
52.4203	-4.79085	Reference
-27.9231	5.62075	Reference
-29.1856	3.91542	Reference
54.0268	-7.50849	Reference
-29.2124	3.5887	Reference
41.6963	-5.06687	Reference
-21.6969	-3.41152	Reference
-22.0739	4.69734	Reference
-28.1585	-7.45929	Reference
40.4877	-4.86354	Reference
40.611	-10.1759	Reference
42.4265	-11.32	Reference
-18.7256	-3.4129	Reference
-16.1825	14.1096	Reference
-16.7215	14.7753	Reference
-31.3262	-4.23844	Reference
-28.6361	-6.13741	Reference
-27.0458	-8.15327	Reference
-23.1024	5.3076	Reference
-25.9405	3.68351	Reference
-31.4717	-8.64743	Reference
50.1664	-4.24004	Reference
-26.0792	12.636	Reference
-27.8252	-5.22434	Reference
-33.3232	-9.21963	Reference
50.1054	-4.3458	Reference
-30.4268	-1.49587	Reference
-32.2987	-4.08082	Reference
10.2641	12.4736	Reference
46.8846	-3.85785	Reference
44.6666	-10.3458	Reference
54.6943	-5.33124	Reference
-19.9908	9.08493	Reference
-18.6631	15.2173	Reference
-28.9848	-10.2365	Reference
46.7879	-3.90904	Reference
-29.4303	-4.49805	Reference
11.5332	14.9972	Reference
-18.2958	13.6561	Reference
-16.3913	-5.29751	Reference
54.0618	-1.92956	Reference
-22.8443	-4.87511	Reference
-29.4529	-1.16605	Reference
44.6291	-8.96454	Reference
-28.8514	-5.13791	Reference
-25.2507	-1.07566	Reference
-26.5755	12.6194	Reference
-20.4097	12.3722	Reference
39.1854	-7.16836	Reference
43.8309	-2.36193	Reference
10.6996	12.3634	Reference
-23.8839	15.1062	Reference
-21.6934	3.59694	Reference
-31.9798	-8.17016	Reference
-30.3336	-3.93757	Reference
-25.9655	4.34042	Reference
-18.414	-4.79685	Reference
50.3744	-6.01936	Reference
-16.317	-6.20098	Reference
-30.879	-5.27876	Reference
-16.1523	-6.02453	Reference
-20.2736	9.117	Reference
10.5407	15.4716	Reference
-20.385	12.3523	Reference
-17.2181	0.385069	Reference
-30.9933	-10.7678	Reference
-27.2404	1.61646	Reference
-17.2262	12.7744	Reference
-18.4706	0.534349	Reference
-29.4735	-7.26851	Reference
-30.0161	1.12286	Reference
-23.541	17.7196	Reference
-31.0632	-7.40989	Reference
-30.1388	-10.548	Reference
45.5384	-9.30255	Reference
44.7411	-2.06621	Reference
-22.2221	-5.46651	Reference
50.0169	-0.679448	Reference
48.0389	-3.57667	Reference
-23.5564	7.82202	Reference
-23.3321	-8.03363	Reference
-16.3411	-6.3479	Reference
-32.6928	-5.49353	Reference
-16.9592	13.4879	Reference
-25.8572	16.5439	Reference
-20.7984	-3.27479	Reference
-29.1252	3.98715	Reference
-32.8323	-7.21747	Reference
-18.9598	12.2852	Reference
-26.6945	15.5079	Reference
-19.8281	9.56989	Reference
-27.5585	-10.2078	Reference
43.994	-9.61586	Reference
-24.8736	13.5135	Reference
42.6899	-10.7664	Reference
-24.0028	16.8262	Reference
-28.3852	1.55622	Reference
9.63382	14.1089	Reference
-26.9957	1.8514	Reference
-23.6024	13.553	Reference
-22.2872	0.473314	Reference
-33.0415	-7.64313	Reference
-16.1357	0.852218	Reference
-30.2366	-9.03899	Reference
46.7211	-3.44183	Reference
47.0914	-10.6912	Reference
40.2497	-8.01838	Reference
42.0024	-7.87118	Reference
39.6422	-5.94368	Reference
42.4428	-9.98793	Reference
42.7757	-3.29147	Reference
43.6135	-6.95162	Reference
45.3883	-5.50329	Reference
40.1449	-5.82912	Reference
47.1178	-2.32633	Reference
42.8858	-8.58468	Reference
39.8036	-6.29242	Reference
-22.9248	-7.05177	Reference
-26.2082	5.45205	Reference
44.8902	-6.89849	Reference
-24.93	17.5277	Reference
41.8679	-4.56137	Reference
-22.7308	4.78247	Reference
-19.9193	-3.33188	Reference
-29.6802	-6.99855	Reference
-21.7987	-6.31432	Reference
-26.9407	-2.25944	Reference
-26.9804	-1.48478	Reference
-22.498	5.76559	Reference
39.878	-6.80654	Reference
40.3833	-12.7856	Reference
51.9318	-4.16012	Reference
54.9677	-6.91637	Reference
45.8662	-8.39787	Reference
41.4511	-7.95817	Reference
-29.2894	-0.329008	Reference
-17.3983	11.8075	Reference
-17.1533	9.84875	Reference
-28.6996	-7.70568	Reference
52.8216	-6.31455	Reference
53.1932	-3.88475	Reference
-23.643	-6.7275	Reference
-20.1004	-5.0889	Reference
45.128	-3.57428	Reference
-20.0706	-3.895	Reference
40.4946	-12.6264	Reference
39.3059	-4.85995	Reference
48.7063	-7.9058	Reference
45.5667	-1.06035	Reference
-25.6415	13.7713	Reference
9.11623	12.8591	Reference
-31.1827	-6.04863	Reference
40.4602	-12.6559	Reference
-26.316	-9.15945	Reference
-15.7471	14.3445	Reference
-29.8006	-7.89502	Reference
-30.057	-6.89074	Reference
-20.3513	-1.7466	Reference
9.65705	13.6028	Reference
-23.6243	13.6713	Reference
-21.5439	-6.65509	Reference
-26.0447	13.8003	Reference
-18.9489	-4.85017	Reference
-18.1015	-6.43876	Reference
-19.7081	14.7903	Reference
-22.483	16.1425	Reference
51.0941	-7.51471	Reference
-25.7715	14.8708	Reference
-32.3317	-5.30148	Reference
48.3281	-8.74767	Reference
-25.8915	15.4862	Reference
41.4355	-10.299	Reference
41.4822	-8.21386	Reference
-21.7724	5.7771	Reference
-17.4282	-4.39948	Reference
-33.5334	-2.95894	Reference
-21.2314	-6.90228	Reference
44.7351	-8.75871	Reference
-18.9319	-0.0344178	Reference
40.859	-8.78753	Reference
-30.7798	-8.34633	Reference
-26.7236	13.908	Reference
-23.8329	2.99994	Reference
-18.1552	13.1523	Reference
46.7608	-9.46876	Reference
-15.5931	-4.03235	Reference
-27.475	3.12895	Reference
-22.7201	14.5714	Reference
-23.7734	-3.31807	Reference
49.0541	-6.36272	Reference
51.1706	-7.67749	Reference
49.7128	-4.07879	Reference
-19.1586	0.666205	Reference
-31.5517	-5.07894	Reference
-16.7928	-7.19827	Reference
53.0969	-7.13306	Reference
-26.1843	13.1051	Reference
-20.7178	-4.91504	Reference
-17.3955	12.0406	Reference
-19.7554	14.3711	Reference
-18.1856	1.00343	Reference
-25.9999	1.15156	Reference
-17.102	15.3014	Reference
-22.2419	2.12787	Reference
-19.1429	1.61569	Reference
-22.2271	0.270437	Reference
-20.2104	-1.71701	Reference
47.6136	-5.73473	Reference
-23.5098	11.4293	Reference
41.7644	-10.8811	Reference
-19.4433	-6.20324	Reference
-23.8227	12.8754	Reference
-16.7107	-8.06764	Reference
-33.8657	-6.1974	Reference
-16.8998	-4.38896	Reference
-25.9636	-1.44141	Reference
-28.5827	2.839	Reference
-19.8678	-0.524459	Reference
-28.1389	-9.0275	Reference
-23.1773	14.0328	Reference
-21.2724	4.63899	Reference
45.0857	-9.37376	Reference
11.3671	12.8158	Reference
10.6005	13.1085	Reference
46.6784	-9.05334	Reference
48.9139	-0.903765	Reference
-24.1264	16.0494	Reference
-25.5664	7.46337	Reference
-29.7629	-5.10027	Reference
-22.1568	3.84474	Reference
-29.4761	-5.85785	Reference
45.2858	-1.72556	Reference
43.7507	-8.32277	Reference
-30.2353	-5.92136	Reference
-17.5762	13.0751	Reference
-22.7127	5.18944	Reference
-23.0737	-0.786716	Reference
-22.6628	4.28021	Reference
-27.062	2.19572	Reference
10.8517	13.1921	Reference
-29.9728	-7.94537	Reference
-17.419	10.2618	Reference
-18.0429	12.0319	Reference
-16.9886	-2.56824	Reference
49.0655	-2.15915	Reference
-18.7768	-4.39431	Reference
-22.9251	4.4365	Reference
-19.7222	-3.44687	Reference
-21.1681	-2.16722	Reference
-29.3453	-0.489797	Reference
-17.6824	1.29891	Reference
10.113	12.7204	Reference
8.36596	13.697	Reference

## Sheet: Fig 1c SF2 a,b,c,d,e
Sample ID	Pathogenic variant (SHH-Pathway)	Gender	Age	M stage	Recurrence	PFS	Death	OS	Radicality	Treatment
MB263	SMO	F	2	M2	0	63	0	63	GTR	HIT SKK
MB266	SMO	M	1	M0	0	60	0	60	GTR	HIT SKK
MB287	No	F	2	M0	0	68	0	68	GTR	HIT SKK
MB295	No	M	2	M3	0	58	0	58	GTR	HIT SKK
MB299	No	M	0.5	M0	1	16	0	58	GTR	HIT SKK
MB88	SUFU	M	2	M0	1	8	0	92	GTR	HIT SKK
MBAK1	SUFU	M	0.5	M0	1	8	0	28	STR	HIT SKK
MBAK2	SUFU	M	0.83	M0	0	36	0	36	GTR	HIT SKK
MBAK3	PTCH1	M	2	M0	0	24	0	24	STR	HIT SKK

## Sheet: Fig 2a SF4 c,d,f
UMAP_1	UMAP_2	Sample ID	Technique	Cell type
-4.16015	6.7059	ICGC_MB88	10x	Tumor
-0.456585	14.6508	ICGC_MB88	10x	Fibroblast/pers
3.28681	-3.36673	ICGC_MB88	10x	Tumor
-1.08943	-0.944344	ICGC_MB88	10x	Tumor
2.34105	9.46944	ICGC_MB88	10x	Oligo
1.19591	1.08033	ICGC_MB88	10x	Tumor
-5.48056	9.89128	ICGC_MB88	10x	Astrocytes
12.6736	0.643994	ICGC_MB88	10x	Mircroglia
3.55814	-5.33299	ICGC_MB88	10x	Tumor
2.92547	-4.27184	ICGC_MB88	10x	Tumor
-5.18032	2.54753	ICGC_MB88	10x	Tumor
3.00474	-4.00579	ICGC_MB88	10x	Tumor
0.804454	2.14326	ICGC_MB88	10x	Tumor
2.42921	-3.57183	ICGC_MB88	10x	Tumor
1.63445	-5.08468	ICGC_MB88	10x	Tumor
1.51544	-6.91946	ICGC_MB88	10x	Tumor
2.23955	-5.18718	ICGC_MB88	10x	Tumor
-2.73703	6.32085	ICGC_MB88	10x	Tumor
-3.18966	5.1426	ICGC_MB88	10x	Tumor
-3.61592	6.17257	ICGC_MB88	10x	Tumor
2.58397	9.69787	ICGC_MB88	10x	Oligo
0.216836	-1.93811	ICGC_MB88	10x	Tumor
2.68047	-3.78808	ICGC_MB88	10x	Tumor
-0.640826	2.99723	ICGC_MB88	10x	Tumor
2.19703	-7.66721	ICGC_MB88	10x	Tumor
-3.96903	3.18345	ICGC_MB88	10x	Tumor
0.949959	-4.05921	ICGC_MB88	10x	Tumor
2.02259	-7.57863	ICGC_MB88	10x	Tumor
-5.00061	1.8496	ICGC_MB88	10x	Tumor
1.38999	0.432629	ICGC_MB88	10x	Tumor
2.79576	-6.6005	ICGC_MB88	10x	Tumor
2.45974	9.74184	ICGC_MB88	10x	Oligo
-0.0689215	14.8596	ICGC_MB88	10x	Fibroblast/pers
0.334656	1.11219	ICGC_MB88	10x	Tumor
3.23889	-4.03151	ICGC_MB88	10x	Tumor
3.28168	-4.09101	ICGC_MB88	10x	Tumor
-4.41916	5.86149	ICGC_MB88	10x	Tumor
1.89486	-0.987984	ICGC_MB88	10x	Tumor
1.71566	-7.28922	ICGC_MB88	10x	Tumor
3.43822	-6.62098	ICGC_MB88	10x	Tumor
2.90111	-3.71304	ICGC_MB88	10x	Tumor
1.58897	-0.854542	ICGC_MB88	10x	Tumor
0.0615679	-0.740234	ICGC_MB88	10x	Tumor
0.108388	-5.303	ICGC_MB88	10x	Tumor
-4.37814	5.77842	ICGC_MB88	10x	Tumor
-5.20037	2.11969	ICGC_MB88	10x	Tumor
1.46223	1.76221	ICGC_MB88	10x	Tumor
0.502608	14.5513	ICGC_MB88	10x	Fibroblast/pers
3.22203	-3.15858	ICGC_MB88	10x	Tumor
-0.0426172	0.832195	ICGC_MB88	10x	Tumor
1.49809	-1.88807	ICGC_MB88	10x	Tumor
1.79125	2.47341	ICGC_MB88	10x	Tumor
1.27698	-4.65084	ICGC_MB88	10x	Tumor
0.686999	-5.85291	ICGC_MB88	10x	Tumor
-2.79231	6.00496	ICGC_MB88	10x	Tumor
2.37924	-3.75914	ICGC_MB88	10x	Tumor
-4.55908	6.67238	ICGC_MB88	10x	Tumor
1.82971	-3.36346	ICGC_MB88	10x	Tumor
1.04559	-3.73099	ICGC_MB88	10x	Tumor
-2.92192	6.2954	ICGC_MB88	10x	Tumor
-2.7953	6.52453	ICGC_MB88	10x	Tumor
0.410758	14.7946	ICGC_MB88	10x	Fibroblast/pers
2.43373	-4.46276	ICGC_MB88	10x	Tumor
1.09882	-5.35126	ICGC_MB88	10x	Tumor
-1.18254	-0.0540017	ICGC_MB88	10x	Tumor
0.852771	-1.86847	ICGC_MB88	10x	Tumor
-4.35069	7.70896	ICGC_MB88	10x	Tumor
-2.72618	5.7533	ICGC_MB88	10x	Tumor
-3.56044	6.84524	ICGC_MB88	10x	Tumor
1.35586	-6.59262	ICGC_MB88	10x	Tumor
2.64833	-7.08732	ICGC_MB88	10x	Tumor
0.842967	-4.92004	ICGC_MB88	10x	Tumor
1.66813	-5.19916	ICGC_MB88	10x	Tumor
0.057514	14.6063	ICGC_MB88	10x	Fibroblast/pers
0.792911	-5.41897	ICGC_MB88	10x	Tumor
1.53702	-0.625676	ICGC_MB88	10x	Tumor
3.37512	-4.52864	ICGC_MB88	10x	Tumor
1.60634	-6.31258	ICGC_MB88	10x	Tumor
1.30197	-0.752178	ICGC_MB88	10x	Tumor
2.86949	-5.50562	ICGC_MB88	10x	Tumor
1.28787	-1.38849	ICGC_MB88	10x	Tumor
2.92835	-3.64127	ICGC_MB88	10x	Tumor
3.20725	-3.57529	ICGC_MB88	10x	Tumor
2.1494	-4.82625	ICGC_MB88	10x	Tumor
2.40587	-2.88939	ICGC_MB88	10x	Tumor
-1.36029	-1.29071	ICGC_MB88	10x	Tumor
-2.34063	5.80753	ICGC_MB88	10x	Tumor
1.95148	-4.75994	ICGC_MB88	10x	Tumor
-3.61001	7.05452	ICGC_MB88	10x	Tumor
2.77391	-2.23192	ICGC_MB88	10x	Tumor
0.803294	2.57441	ICGC_MB88	10x	Tumor
1.39907	-6.45854	ICGC_MB88	10x	Tumor
1.27057	1.47888	ICGC_MB88	10x	Tumor
1.89291	2.80279	ICGC_MB88	10x	Tumor
2.79306	-4.58618	ICGC_MB88	10x	Tumor
-0.944994	0.324755	ICGC_MB88	10x	Tumor
-5.10388	9.48893	ICGC_MB88	10x	Tumor
0.00369809	-0.118496	ICGC_MB88	10x	Tumor
1.43245	-7.73415	ICGC_MB88	10x	Tumor
2.75492	-3.39317	ICGC_MB88	10x	Tumor
2.88438	-4.90254	ICGC_MB88	10x	Tumor
1.42342	-5.21352	ICGC_MB88	10x	Tumor
1.33812	-6.43989	ICGC_MB88	10x	Tumor
0.0036001	3.32266	ICGC_MB88	10x	Tumor
1.55446	2.67475	ICGC_MB88	10x	Tumor
1.6807	-2.36516	ICGC_MB88	10x	Tumor
2.04076	1.83717	ICGC_MB88	10x	Tumor
3.15526	-4.80808	ICGC_MB88	10x	Tumor
3.40631	-4.81799	ICGC_MB88	10x	Tumor
2.65057	-7.25906	ICGC_MB88	10x	Tumor
1.80141	-4.27305	ICGC_MB88	10x	Tumor
-4.33609	2.78717	ICGC_MB88	10x	Tumor
3.14693	-7.00579	ICGC_MB88	10x	Tumor
2.346	-3.26253	ICGC_MB88	10x	Tumor
1.3706	-0.899538	ICGC_MB88	10x	Tumor
3.13327	-6.29181	ICGC_MB88	10x	Tumor
2.64712	-4.7127	ICGC_MB88	10x	Tumor
-0.398996	-0.450579	ICGC_MB88	10x	Tumor
3.03524	-2.54531	ICGC_MB88	10x	Tumor
0.437036	1.1604	ICGC_MB88	10x	Tumor
1.43932	-0.448498	ICGC_MB88	10x	Tumor
-4.08868	3.35699	ICGC_MB88	10x	Tumor
2.2451	-2.71564	ICGC_MB88	10x	Tumor
2.44143	9.57665	ICGC_MB88	10x	Oligo
0.433003	-1.50677	ICGC_MB88	10x	Tumor
0.729493	-4.78074	ICGC_MB88	10x	Tumor
-1.6838	5.05178	ICGC_MB88	10x	Tumor
-3.79297	6.56112	ICGC_MB88	10x	Tumor
2.53208	-5.38716	ICGC_MB88	10x	Tumor
2.63522	-4.60337	ICGC_MB88	10x	Tumor
1.72389	1.36356	ICGC_MB88	10x	Tumor
-3.62634	6.90831	ICGC_MB88	10x	Tumor
-0.703574	-1.67403	ICGC_MB88	10x	Tumor
2.59231	-3.7311	ICGC_MB88	10x	Tumor
1.57128	-2.68926	ICGC_MB88	10x	Tumor
1.2715	-2.31552	ICGC_MB88	10x	Tumor
3.02294	-4.44534	ICGC_MB88	10x	Tumor
-0.0983173	-0.91561	ICGC_MB88	10x	Tumor
3.38267	-3.51215	ICGC_MB88	10x	Tumor
-0.402902	-0.929425	ICGC_MB88	10x	Tumor
-5.02695	1.73691	ICGC_MB88	10x	Tumor
-3.31174	6.17143	ICGC_MB88	10x	Tumor
1.74126	2.28188	ICGC_MB88	10x	Tumor
0.672471	-7.68175	ICGC_MB88	10x	Tumor
2.03306	-4.94801	ICGC_MB88	10x	Tumor
-3.35069	6.27769	ICGC_MB88	10x	Tumor
0.581465	0.638071	ICGC_MB88	10x	Tumor
-0.890247	-1.76777	ICGC_MB88	10x	Tumor
1.76189	1.41422	ICGC_MB88	10x	Tumor
0.886569	-1.1646	ICGC_MB88	10x	Tumor
2.34641	-4.30428	ICGC_MB88	10x	Tumor
3.04596	-3.23948	ICGC_MB88	10x	Tumor
2.09217	-6.47759	ICGC_MB88	10x	Tumor
-5.31241	10.0275	ICGC_MB88	10x	Tumor
0.932996	1.21385	ICGC_MB88	10x	Tumor
-0.635101	-0.240697	ICGC_MB88	10x	Tumor
0.179709	1.84587	ICGC_MB88	10x	Tumor
-0.345118	-2.21869	ICGC_MB88	10x	Tumor
-3.84873	1.5833	ICGC_MB88	10x	Tumor
3.46118	-4.09161	ICGC_MB88	10x	Tumor
1.92841	-5.5489	ICGC_MB88	10x	Tumor
0.124519	-0.0942525	ICGC_MB88	10x	Tumor
-3.21756	6.46082	ICGC_MB88	10x	Tumor
0.95275	1.56868	ICGC_MB88	10x	Tumor
12.4777	0.10871	ICGC_MB88	10x	Mircroglia
2.65703	9.75906	ICGC_MB88	10x	Oligo
0.349682	-0.196635	ICGC_MB88	10x	Tumor
2.0672	-4.27129	ICGC_MB88	10x	Tumor
3.05474	-4.42775	ICGC_MB88	10x	Tumor
1.14057	1.68293	ICGC_MB88	10x	Tumor
-0.98473	3.00118	ICGC_MB88	10x	Tumor
1.99251	-4.68853	ICGC_MB88	10x	Tumor
2.69756	-5.11589	ICGC_MB88	10x	Tumor
2.01701	-3.03898	ICGC_MB88	10x	Tumor
-5.53983	3.66955	ICGC_MB88	10x	Tumor
1.46314	-6.60341	ICGC_MB88	10x	Tumor
-1.06768	-1.03692	ICGC_MB88	10x	Tumor
1.97022	-5.91811	ICGC_MB88	10x	Tumor
2.82072	-5.25597	ICGC_MB88	10x	Tumor
1.95825	-5.45204	ICGC_MB88	10x	Tumor
2.21756	-8.001	ICGC_MB88	10x	Tumor
1.94925	-5.85861	ICGC_MB88	10x	Tumor
2.17295	-4.95655	ICGC_MB88	10x	Tumor
3.21324	-5.22203	ICGC_MB88	10x	Tumor
-5.17557	2.67674	ICGC_MB88	10x	Tumor
1.01857	-6.56039	ICGC_MB88	10x	Tumor
2.14725	-5.86762	ICGC_MB88	10x	Tumor
0.866583	-5.85908	ICGC_MB88	10x	Tumor
12.7645	-0.126048	ICGC_MB88	10x	Mircroglia
1.22272	-3.89724	ICGC_MB88	10x	Tumor
1.99124	-3.61041	ICGC_MB88	10x	Tumor
1.8466	-6.89129	ICGC_MB88	10x	Tumor
1.6159	1.74058	ICGC_MB88	10x	Tumor
1.35847	-2.53434	ICGC_MB88	10x	Tumor
2.70628	-4.99189	ICGC_MB88	10x	Tumor
2.06627	-4.71763	ICGC_MB88	10x	Tumor
0.942526	-8.27191	ICGC_MB88	10x	Tumor
2.27561	9.43801	ICGC_MB88	10x	Oligo
2.63391	-6.13891	ICGC_MB88	10x	Tumor
1.50255	-3.44609	ICGC_MB88	10x	Tumor
2.61666	-5.86721	ICGC_MB88	10x	Tumor
2.80696	-3.51596	ICGC_MB88	10x	Tumor
-0.600598	-0.926863	ICGC_MB88	10x	Tumor
2.31471	-2.88206	ICGC_MB88	10x	Tumor
0.912792	-0.669699	ICGC_MB88	10x	Tumor
2.25588	-5.09146	ICGC_MB88	10x	Tumor
3.30842	-5.81983	ICGC_MB88	10x	Tumor
-2.24843	5.74983	ICGC_MB88	10x	Tumor
12.8623	0.421312	ICGC_MB88	10x	Mircroglia
2.31825	-3.91569	ICGC_MB88	10x	Tumor
2.56023	-2.33968	ICGC_MB88	10x	Tumor
2.84387	-5.9682	ICGC_MB88	10x	Tumor
1.49346	-6.97366	ICGC_MB88	10x	Tumor
2.83006	-5.1547	ICGC_MB88	10x	Tumor
3.30536	-5.55358	ICGC_MB88	10x	Tumor
1.60531	1.26011	ICGC_MB88	10x	Tumor
2.63855	-6.43074	ICGC_MB88	10x	Tumor
2.47176	-3.54444	ICGC_MB88	10x	Tumor
1.20807	-6.88223	ICGC_MB88	10x	Tumor
-5.32576	1.7497	ICGC_MB88	10x	Tumor
2.97344	-4.47948	ICGC_MB88	10x	Tumor
2.45804	9.63432	ICGC_MB88	10x	Oligo
0.572876	-1.72658	ICGC_MB88	10x	Tumor
-5.41223	3.40712	ICGC_MB88	10x	Tumor
2.27953	9.60391	ICGC_MB88	10x	Oligo
1.1261	-0.880322	ICGC_MB88	10x	Tumor
2.19592	-6.86293	ICGC_MB88	10x	Tumor
0.845893	-2.4662	ICGC_MB88	10x	Tumor
0.457845	-6.97215	ICGC_MB88	10x	Tumor
1.02601	2.29653	ICGC_MB88	10x	Tumor
2.59566	-7.96615	ICGC_MB88	10x	Tumor
2.07108	-7.71829	ICGC_MB88	10x	Tumor
-0.990404	-1.74896	ICGC_MB88	10x	Tumor
1.87724	-4.97347	ICGC_MB88	10x	Tumor
0.356485	-1.27978	ICGC_MB88	10x	Tumor
1.26236	-5.17776	ICGC_MB88	10x	Tumor
2.31128	9.4791	ICGC_MB88	10x	Oligo
-3.23584	6.3975	ICGC_MB88	10x	Tumor
3.05704	-4.74845	ICGC_MB88	10x	Tumor
0.214973	-1.29485	ICGC_MB88	10x	Tumor
0.922604	-1.76726	ICGC_MB88	10x	Tumor
-3.81362	5.78593	ICGC_MB88	10x	Tumor
-2.48632	4.9927	ICGC_MB88	10x	Tumor
1.50152	-3.89622	ICGC_MB88	10x	Tumor
2.12222	-4.96203	ICGC_MB88	10x	Tumor
1.10205	-5.6174	ICGC_MB88	10x	Tumor
2.25833	-3.38166	ICGC_MB88	10x	Tumor
-5.58453	9.69138	ICGC_MB88	10x	Astrocytes
-2.83724	6.23362	ICGC_MB88	10x	Tumor
-5.29219	4.07076	ICGC_MB88	10x	Tumor
2.56748	-3.51258	ICGC_MB88	10x	Tumor
2.45695	-4.14069	ICGC_MB88	10x	Tumor
-3.63653	6.62852	ICGC_MB88	10x	Tumor
-5.19478	2.88148	ICGC_MB88	10x	Tumor
-3.56775	6.47114	ICGC_MB88	10x	Tumor
2.82584	-5.14415	ICGC_MB88	10x	Tumor
1.1001	-1.22102	ICGC_MB88	10x	Tumor
2.39538	-4.45307	ICGC_MB88	10x	Tumor
0.798782	-1.03889	ICGC_MB88	10x	Tumor
0.774557	-1.45439	ICGC_MB88	10x	Tumor
-0.497226	2.82815	ICGC_MB88	10x	Tumor
3.22266	-2.78952	ICGC_MB88	10x	Tumor
3.09693	-5.26795	ICGC_MB88	10x	Tumor
3.30174	-3.51614	ICGC_MB88	10x	Tumor
2.49971	-4.59405	ICGC_MB88	10x	Tumor
-5.16421	2.16011	ICGC_MB88	10x	Tumor
12.2024	-0.530419	ICGC_MB88	10x	Mircroglia
-3.7845	5.76122	ICGC_MB88	10x	Tumor
-4.8753	2.11136	ICGC_MB88	10x	Tumor
0.857131	-6.93094	ICGC_MB88	10x	Tumor
1.69098	1.35622	ICGC_MB88	10x	Tumor
-3.02482	6.36366	ICGC_MB88	10x	Tumor
1.91943	-2.87303	ICGC_MB88	10x	Tumor
1.31345	1.78791	ICGC_MB88	10x	Tumor
-3.30869	6.07724	ICGC_MB88	10x	Tumor
-4.83835	1.65623	ICGC_MB88	10x	Tumor
1.13527	-2.48256	ICGC_MB88	10x	Tumor
-0.279583	-1.37996	ICGC_MB88	10x	Tumor
0.439209	2.6194	ICGC_MB88	10x	Tumor
2.66014	9.75773	ICGC_MB88	10x	Oligo
2.49968	9.6573	ICGC_MB88	10x	Oligo
1.68004	-2.00818	ICGC_MB88	10x	Tumor
1.84212	-2.35698	ICGC_MB88	10x	Tumor
2.26075	-5.02494	ICGC_MB88	10x	Tumor
2.14863	-2.61836	ICGC_MB88	10x	Tumor
-4.64229	5.3446	ICGC_MB88	10x	Tumor
1.16641	-7.17956	ICGC_MB88	10x	Tumor
2.63843	-5.89751	ICGC_MB88	10x	Tumor
0.799163	-3.27572	ICGC_MB88	10x	Tumor
3.49812	-5.8315	ICGC_MB88	10x	Tumor
0.935882	-1.17294	ICGC_MB88	10x	Tumor
2.88303	-5.83663	ICGC_MB88	10x	Tumor
-5.51947	3.03907	ICGC_MB88	10x	Tumor
2.91032	-5.28501	ICGC_MB88	10x	Tumor
2.7075	-4.79452	ICGC_MB88	10x	Tumor
-3.2233	6.743	ICGC_MB88	10x	Tumor
2.92454	-3.16419	ICGC_MB88	10x	Tumor
2.58746	-3.69603	ICGC_MB88	10x	Tumor
0.928853	-2.00578	ICGC_MB88	10x	Tumor
-4.86975	1.57674	ICGC_MB88	10x	Tumor
-0.925641	1.81998	ICGC_MB88	10x	Tumor
0.874714	-5.83393	ICGC_MB88	10x	Tumor
1.48515	-2.06504	ICGC_MB88	10x	Tumor
1.32801	1.6974	ICGC_MB88	10x	Tumor
2.51989	-3.93622	ICGC_MB88	10x	Tumor
-5.21407	9.45279	ICGC_MB88	10x	Tumor
2.57418	9.70895	ICGC_MB88	10x	Oligo
2.36775	-7.54157	ICGC_MB88	10x	Tumor
0.632615	-1.68187	ICGC_MB88	10x	Tumor
0.989158	1.88659	ICGC_MB88	10x	Tumor
1.23133	-6.18081	ICGC_MB88	10x	Tumor
-1.22861	1.05844	ICGC_MB88	10x	Tumor
0.915018	-3.35799	ICGC_MB88	10x	Tumor
-3.43276	6.92448	ICGC_MB88	10x	Tumor
0.960631	-5.92065	ICGC_MB88	10x	Tumor
1.75776	-7.11399	ICGC_MB88	10x	Tumor
-3.47956	7.12553	ICGC_MB88	10x	Tumor
0.61076	1.21971	ICGC_MB88	10x	Tumor
0.153903	-6.02976	ICGC_MB88	10x	Tumor
-4.12873	6.57513	ICGC_MB88	10x	Tumor
-3.81507	5.34564	ICGC_MB88	10x	Tumor
2.60281	-3.11839	ICGC_MB88	10x	Tumor
-4.41295	5.65478	ICGC_MB88	10x	Tumor
-0.01542	0.262165	ICGC_MB88	10x	Tumor
0.761651	-6.70534	ICGC_MB88	10x	Tumor
0.931138	-0.431092	ICGC_MB88	10x	Tumor
0.742771	-1.13443	ICGC_MB88	10x	Tumor
1.01395	1.95135	ICGC_MB88	10x	Tumor
12.6287	0.507412	ICGC_MB88	10x	Mircroglia
1.98659	-7.49558	ICGC_MB88	10x	Tumor
1.7176	1.76971	ICGC_MB88	10x	Tumor
-3.67828	6.04571	ICGC_MB88	10x	Tumor
2.49868	-8.18633	ICGC_MB88	10x	Tumor
3.39732	-5.40827	ICGC_MB88	10x	Tumor
-0.996834	-0.478846	ICGC_MB88	10x	Tumor
3.07075	-3.8447	ICGC_MB88	10x	Tumor
0.54045	-7.43171	ICGC_MB88	10x	Tumor
-3.76404	6.22086	ICGC_MB88	10x	Tumor
1.48727	2.07835	ICGC_MB88	10x	Tumor
1.9415	-3.29762	ICGC_MB88	10x	Tumor
2.16213	-8.23152	ICGC_MB88	10x	Tumor
1.30674	1.28153	ICGC_MB88	10x	Tumor
2.48047	-2.93002	ICGC_MB88	10x	Tumor
2.46468	-3.50764	ICGC_MB88	10x	Tumor
1.14952	-3.277	ICGC_MB88	10x	Tumor
0.999431	-4.34032	ICGC_MB88	10x	Tumor
1.58254	2.04525	ICGC_MB88	10x	Tumor
0.744698	-1.80774	ICGC_MB88	10x	Tumor
1.40823	-5.21277	ICGC_MB88	10x	Tumor
-2.52508	5.50585	ICGC_MB88	10x	Tumor
2.72399	-4.92806	ICGC_MB88	10x	Tumor
-5.47958	1.90684	ICGC_MB88	10x	Tumor
1.84693	-5.41692	ICGC_MB88	10x	Tumor
0.744289	-1.57539	ICGC_MB88	10x	Tumor
2.08071	-4.24096	ICGC_MB88	10x	Tumor
1.25494	0.578553	ICGC_MB88	10x	Tumor
-3.55074	6.9526	ICGC_MB88	10x	Tumor
2.75001	-3.38337	ICGC_MB88	10x	Tumor
3.74623	-6.45723	ICGC_MB88	10x	Tumor
0.510358	-0.945003	ICGC_MB88	10x	Tumor
1.95963	-6.14771	ICGC_MB88	10x	Tumor
12.4102	0.194598	ICGC_MB88	10x	Mircroglia
-3.25212	6.21503	ICGC_MB88	10x	Tumor
3.62424	-6.8004	ICGC_MB88	10x	Tumor
-5.20767	3.21961	ICGC_MB88	10x	Tumor
2.24949	-1.92267	ICGC_MB88	10x	Tumor
-0.271519	-1.28949	ICGC_MB88	10x	Tumor
2.7431	-7.08972	ICGC_MB88	10x	Tumor
1.66828	-4.13066	ICGC_MB88	10x	Tumor
2.4337	-4.34552	ICGC_MB88	10x	Tumor
0.303433	-1.54456	ICGC_MB88	10x	Tumor
0.295701	-0.284659	ICGC_MB88	10x	Tumor
0.34222	-4.17074	ICGC_MB88	10x	Tumor
1.07222	-2.84655	ICGC_MB88	10x	Tumor
0.844108	-7.86832	ICGC_MB88	10x	Tumor
0.0269105	-0.600326	ICGC_MB88	10x	Tumor
2.96804	-3.23023	ICGC_MB88	10x	Tumor
2.45635	9.61281	ICGC_MB88	10x	Oligo
2.90265	-4.93177	ICGC_MB88	10x	Tumor
2.71154	9.66609	ICGC_MB88	10x	Oligo
-0.104734	14.771	ICGC_MB88	10x	Fibroblast/pers
2.65592	-7.72298	ICGC_MB88	10x	Tumor
1.21622	1.9701	ICGC_MB88	10x	Tumor
-0.445937	-1.89493	ICGC_MB88	10x	Tumor
1.56365	-4.54743	ICGC_MB88	10x	Tumor
2.41618	9.68636	ICGC_MB88	10x	Oligo
1.23498	-0.0771042	ICGC_MB88	10x	Tumor
2.69149	-5.31208	ICGC_MB88	10x	Tumor
1.41577	-3.89006	ICGC_MB88	10x	Tumor
-3.84338	5.62477	ICGC_MB88	10x	Tumor
2.46511	-3.79441	ICGC_MB88	10x	Tumor
2.10849	-6.88002	ICGC_MB88	10x	Tumor
1.1752	-6.55824	ICGC_MB88	10x	Tumor
-4.87234	5.32262	ICGC_MB88	10x	Tumor
1.44565	-1.91864	ICGC_MB88	10x	Tumor
2.5112	-4.4375	ICGC_MB88	10x	Tumor
-2.46568	6.11918	ICGC_MB88	10x	Tumor
2.06248	-7.74691	ICGC_MB88	10x	Tumor
-1.01687	-1.52028	ICGC_MB88	10x	Tumor
1.37157	-3.42718	ICGC_MB88	10x	Tumor
-0.142929	-0.604165	ICGC_MB88	10x	Tumor
-0.789805	-0.565757	ICGC_MB88	10x	Tumor
3.0327	-5.93958	ICGC_MB88	10x	Tumor
0.818906	-5.58304	ICGC_MB88	10x	Tumor
-3.36241	5.97163	ICGC_MB88	10x	Tumor
-3.61045	6.78731	ICGC_MB88	10x	Tumor
2.56753	-4.07661	ICGC_MB88	10x	Tumor
1.94602	2.34053	ICGC_MB88	10x	Tumor
1.82108	2.407	ICGC_MB88	10x	Tumor
0.789123	0.823113	ICGC_MB88	10x	Tumor
2.91442	-4.55717	ICGC_MB88	10x	Tumor
-0.392674	1.77008	ICGC_MB88	10x	Tumor
1.45738	-5.0588	ICGC_MB88	10x	Tumor
-3.806	6.16648	ICGC_MB88	10x	Tumor
1.06438	1.14225	ICGC_MB88	10x	Tumor
2.18984	-5.54131	ICGC_MB88	10x	Tumor
3.44781	-3.32833	ICGC_MB88	10x	Tumor
0.280119	1.50418	ICGC_MB88	10x	Tumor
2.83241	-4.09885	ICGC_MB88	10x	Tumor
0.631061	-1.40356	ICGC_MB88	10x	Tumor
-2.83825	6.65845	ICGC_MB88	10x	Tumor
1.56399	1.46724	ICGC_MB88	10x	Tumor
3.31485	-3.55381	ICGC_MB88	10x	Tumor
-5.59593	10.1009	ICGC_MB88	10x	Astrocytes
-0.360267	3.21797	ICGC_MB88	10x	Tumor
1.61831	2.08493	ICGC_MB88	10x	Tumor
1.54277	-4.94472	ICGC_MB88	10x	Tumor
3.33815	-5.37725	ICGC_MB88	10x	Tumor
2.48057	-6.3454	ICGC_MB88	10x	Tumor
2.64073	-4.26188	ICGC_MB88	10x	Tumor
0.103699	-0.870728	ICGC_MB88	10x	Tumor
1.06198	-6.66062	ICGC_MB88	10x	Tumor
-1.21788	-0.157287	ICGC_MB88	10x	Tumor
2.94484	-3.19042	ICGC_MB88	10x	Tumor
1.45527	-2.27968	ICGC_MB88	10x	Tumor
2.84723	-4.33644	ICGC_MB88	10x	Tumor
2.00104	-5.44778	ICGC_MB88	10x	Tumor
3.06833	-5.24185	ICGC_MB88	10x	Tumor
0.484716	1.53975	ICGC_MB88	10x	Tumor
3.36449	-5.25706	ICGC_MB88	10x	Tumor
1.5796	2.44353	ICGC_MB88	10x	Tumor
1.18098	-8.34648	ICGC_MB88	10x	Tumor
-0.964548	-0.609068	ICGC_MB88	10x	Tumor
0.262237	-1.43742	ICGC_MB88	10x	Tumor
1.9497	-4.36413	ICGC_MB88	10x	Tumor
-0.163851	14.9741	ICGC_MB88	10x	Fibroblast/pers
1.5198	2.82961	ICGC_MB88	10x	Tumor
3.18915	-3.09276	ICGC_MB88	10x	Tumor
-4.35913	5.73866	ICGC_MB88	10x	Tumor
1.44249	2.35132	ICGC_MB88	10x	Tumor
1.42511	-2.04049	ICGC_MB88	10x	Tumor
0.347822	-6.39012	ICGC_MB88	10x	Tumor
2.67161	-5.16875	ICGC_MB88	10x	Tumor
0.856862	0.273005	ICGC_MB88	10x	Tumor
0.74149	-2.8318	ICGC_MB88	10x	Tumor
-4.87077	3.62653	ICGC_MB88	10x	Tumor
0.863939	-5.1408	ICGC_MB88	10x	Tumor
2.10882	-3.41269	ICGC_MB88	10x	Tumor
0.192282	1.4328	ICGC_MB88	10x	Tumor
2.53862	9.65207	ICGC_MB88	10x	Oligo
0.0136303	-1.04579	ICGC_MB88	10x	Tumor
-3.64459	5.2334	ICGC_MB88	10x	Tumor
-4.42997	6.90623	ICGC_MB88	10x	Tumor
1.01477	-1.89109	ICGC_MB88	10x	Tumor
2.46071	-3.59124	ICGC_MB88	10x	Tumor
2.05627	-5.69364	ICGC_MB88	10x	Tumor
0.417088	-1.35084	ICGC_MB88	10x	Tumor
1.45486	-5.73115	ICGC_MB88	10x	Tumor
3.24824	-5.49309	ICGC_MB88	10x	Tumor
1.61388	3.11679	ICGC_MB88	10x	Tumor
1.5539	-4.24269	ICGC_MB88	10x	Tumor
0.673595	-6.5972	ICGC_MB88	10x	Tumor
1.59642	-7.30754	ICGC_MB88	10x	Tumor
-0.953151	-0.278134	ICGC_MB88	10x	Tumor
2.53887	-5.58256	ICGC_MB88	10x	Tumor
-0.148193	1.59399	ICGC_MB88	10x	Tumor
2.47405	-3.45579	ICGC_MB88	10x	Tumor
0.886985	-4.37745	ICGC_MB88	10x	Tumor
1.85668	-5.90247	ICGC_MB88	10x	Tumor
-3.06916	5.42837	ICGC_MB88	10x	Tumor
-3.02083	6.28169	ICGC_MB88	10x	Tumor
1.30609	-4.95563	ICGC_MB88	10x	Tumor
2.88537	-2.97474	ICGC_MB88	10x	Tumor
1.59639	1.90337	ICGC_MB88	10x	Tumor
2.84404	-2.75255	ICGC_MB88	10x	Tumor
1.36123	1.69937	ICGC_MB88	10x	Tumor
0.0976938	1.29074	ICGC_MB88	10x	Tumor
2.54714	9.61178	ICGC_MB88	10x	Oligo
1.12865	0.261789	ICGC_MB88	10x	Tumor
2.19579	-4.87728	ICGC_MB88	10x	Tumor
0.511641	1.71809	ICGC_MB88	10x	Tumor
3.27507	-5.46701	ICGC_MB88	10x	Tumor
1.34032	1.99106	ICGC_MB88	10x	Tumor
-5.29918	9.82444	ICGC_MB88	10x	Astrocytes
1.55481	-8.04008	ICGC_MB88	10x	Tumor
-3.57466	6.34749	ICGC_MB88	10x	Tumor
0.915974	0.300263	ICGC_MB88	10x	Tumor
0.2533	14.8399	ICGC_MB88	10x	Fibroblast/pers
-3.32671	6.81394	ICGC_MB88	10x	Tumor
1.31791	-0.749455	ICGC_MB88	10x	Tumor
-5.7681	9.50447	ICGC_MB88	10x	Astrocytes
-2.65536	6.38341	ICGC_MB88	10x	Tumor
3.14379	-6.94672	ICGC_MB88	10x	Tumor
2.86261	-6.8477	ICGC_MB88	10x	Tumor
3.27454	-4.94573	ICGC_MB88	10x	Tumor
2.4319	-4.32119	ICGC_MB88	10x	Tumor
0.459486	-7.25978	ICGC_MB88	10x	Tumor
-1.28946	-1.10351	ICGC_MB88	10x	Tumor
0.704254	-6.12457	ICGC_MB88	10x	Tumor
-4.13588	3.74899	ICGC_MB88	10x	Tumor
2.86557	-3.69885	ICGC_MB88	10x	Tumor
-0.657401	-1.55697	ICGC_MB88	10x	Tumor
1.49964	-4.85055	ICGC_MB88	10x	Tumor
-0.975969	0.538275	ICGC_MB88	10x	Tumor
-3.85943	6.45148	ICGC_MB88	10x	Tumor
2.72957	-5.17346	ICGC_MB88	10x	Tumor
1.22885	-2.76435	ICGC_MB88	10x	Tumor
0.960851	-5.7417	ICGC_MB88	10x	Tumor
-3.544	6.2294	ICGC_MB88	10x	Tumor
-0.349128	-1.0841	ICGC_MB88	10x	Tumor
-0.973467	-0.403058	ICGC_MB88	10x	Tumor
-4.0084	6.47301	ICGC_MB88	10x	Tumor
1.72927	-5.68973	ICGC_MB88	10x	Tumor
1.94183	-3.83288	ICGC_MB88	10x	Tumor
3.36639	-3.26034	ICGC_MB88	10x	Tumor
-2.73108	6.80466	ICGC_MB88	10x	Tumor
1.48256	1.54696	ICGC_MB88	10x	Tumor
0.197149	14.8931	ICGC_MB88	10x	Fibroblast/pers
0.369623	0.523913	ICGC_MB88	10x	Tumor
2.62473	9.5477	ICGC_MB88	10x	Oligo
2.29725	-3.93189	ICGC_MB88	10x	Tumor
3.28699	-5.6929	ICGC_MB88	10x	Tumor
0.603855	-1.03395	ICGC_MB88	10x	Tumor
12.2696	-0.201301	ICGC_MB88	10x	Mircroglia
2.6327	-3.21429	ICGC_MB88	10x	Tumor
-3.34761	6.46251	ICGC_MB88	10x	Tumor
3.48768	-3.44613	ICGC_MB88	10x	Tumor
2.85624	-6.61469	ICGC_MB88	10x	Tumor
1.81006	-7.69753	ICGC_MB88	10x	Tumor
3.55094	-3.0946	ICGC_MB88	10x	Tumor
1.76896	-6.43478	ICGC_MB88	10x	Tumor
-5.36751	2.9052	ICGC_MB88	10x	Tumor
-0.359364	-1.75668	ICGC_MB88	10x	Tumor
1.04432	-3.67684	ICGC_MB88	10x	Tumor
1.62534	1.97303	ICGC_MB88	10x	Tumor
0.756391	-6.19253	ICGC_MB88	10x	Tumor
3.07691	-3.77402	ICGC_MB88	10x	Tumor
2.76426	-4.21048	ICGC_MB88	10x	Tumor
-5.44991	2.92629	ICGC_MB88	10x	Tumor
2.68476	-4.59686	ICGC_MB88	10x	Tumor
3.12389	-3.15601	ICGC_MB88	10x	Tumor
-2.2414	6.10129	ICGC_MB88	10x	Tumor
2.01457	-5.62767	ICGC_MB88	10x	Tumor
-3.54303	6.19954	ICGC_MB88	10x	Tumor
1.13609	-2.01963	ICGC_MB88	10x	Tumor
1.92356	-5.26688	ICGC_MB88	10x	Tumor
1.95377	-6.50914	ICGC_MB88	10x	Tumor
0.905732	-6.8209	ICGC_MB88	10x	Tumor
-1.05136	-0.585548	ICGC_MB88	10x	Tumor
-5.15457	3.29417	ICGC_MB88	10x	Tumor
-3.3905	6.28965	ICGC_MB88	10x	Tumor
2.9854	-6.89334	ICGC_MB88	10x	Tumor
0.368322	1.73124	ICGC_MB88	10x	Tumor
2.37242	-3.25952	ICGC_MB88	10x	Tumor
-3.17301	6.84394	ICGC_MB88	10x	Tumor
2.41184	9.58975	ICGC_MB88	10x	Oligo
3.21525	-3.72762	ICGC_MB88	10x	Tumor
3.35752	-5.76682	ICGC_MB88	10x	Tumor
3.02538	-5.89571	ICGC_MB88	10x	Tumor
1.48964	1.85187	ICGC_MB88	10x	Tumor
2.71931	-2.99711	ICGC_MB88	10x	Tumor
3.46802	-4.06944	ICGC_MB88	10x	Tumor
2.79163	-4.29863	ICGC_MB88	10x	Tumor
0.656359	-5.31603	ICGC_MB88	10x	Tumor
0.987193	-5.81791	ICGC_MB88	10x	Tumor
0.578852	2.1606	ICGC_MB88	10x	Tumor
0.840006	-0.408708	ICGC_MB88	10x	Tumor
2.57267	9.66979	ICGC_MB88	10x	Oligo
0.69663	-2.09849	ICGC_MB88	10x	Tumor
1.60683	-5.46774	ICGC_MB88	10x	Tumor
0.251481	1.1623	ICGC_MB88	10x	Tumor
1.48149	-5.77189	ICGC_MB88	10x	Tumor
0.29607	3.01079	ICGC_MB88	10x	Tumor
0.795737	0.978361	ICGC_MB88	10x	Tumor
3.12414	-6.61911	ICGC_MB88	10x	Tumor
1.54553	-1.56246	ICGC_MB88	10x	Tumor
0.108787	-1.93259	ICGC_MB88	10x	Tumor
1.65451	-5.76308	ICGC_MB88	10x	Tumor
2.55118	-2.47353	ICGC_MB88	10x	Tumor
1.83222	2.41006	ICGC_MB88	10x	Tumor
3.05982	-3.20052	ICGC_MB88	10x	Tumor
-3.31519	6.46551	ICGC_MB88	10x	Tumor
2.38593	9.69589	ICGC_MB88	10x	Oligo
0.677698	-2.78011	ICGC_MB88	10x	Tumor
-2.69016	6.16054	ICGC_MB88	10x	Tumor
3.54102	-6.685	ICGC_MB88	10x	Tumor
-3.11832	6.19854	ICGC_MB88	10x	Tumor
-5.29371	2.81444	ICGC_MB88	10x	Tumor
0.590608	-0.772739	ICGC_MB88	10x	Tumor
2.74335	-3.64551	ICGC_MB88	10x	Tumor
-0.621621	-1.29849	ICGC_MB88	10x	Tumor
-1.30724	-0.0169348	ICGC_MB88	10x	Tumor
1.91882	-3.26852	ICGC_MB88	10x	Tumor
2.20559	-4.65983	ICGC_MB88	10x	Tumor
-0.690479	14.7519	ICGC_MB88	10x	Fibroblast/pers
-2.41182	6.08524	ICGC_MB88	10x	Tumor
2.09459	-3.6991	ICGC_MB88	10x	Tumor
-5.05933	4.21705	ICGC_MB88	10x	Tumor
-5.28736	2.00044	ICGC_MB88	10x	Tumor
2.62316	-3.67511	ICGC_MB88	10x	Tumor
1.73771	-1.36864	ICGC_MB88	10x	Tumor
-2.95891	6.09	ICGC_MB88	10x	Tumor
-5.63129	9.97601	ICGC_MB88	10x	Astrocytes
-5.37295	2.19799	ICGC_MB88	10x	Tumor
-5.25398	9.53972	ICGC_MB88	10x	Astrocytes
-5.4662	5.56011	ICGC_MB88	10x	Tumor
-5.25332	2.24985	ICGC_MB88	10x	Tumor
1.15946	-0.0525895	ICGC_MB88	10x	Tumor
-2.20494	5.93666	ICGC_MB88	10x	Tumor
1.839	-3.97458	ICGC_MB88	10x	Tumor
2.77085	-3.8405	ICGC_MB88	10x	Tumor
1.58237	-5.98706	ICGC_MB88	10x	Tumor
1.90983	-2.6361	ICGC_MB88	10x	Tumor
1.90373	-1.97362	ICGC_MB88	10x	Tumor
1.72921	-5.76181	ICGC_MB88	10x	Tumor
1.86147	-4.63035	ICGC_MB88	10x	Tumor
0.653723	-1.24474	ICGC_MB88	10x	Tumor
1.53487	-1.90508	ICGC_MB88	10x	Tumor
1.76098	-2.94013	ICGC_MB88	10x	Tumor
12.4243	0.46015	ICGC_MB88	10x	Mircroglia
2.16446	-5.65615	ICGC_MB88	10x	Tumor
2.80979	-4.52123	ICGC_MB88	10x	Tumor
1.67633	-2.03735	ICGC_MB88	10x	Tumor
2.32383	-5.3416	ICGC_MB88	10x	Tumor
2.27056	-6.34738	ICGC_MB88	10x	Tumor
0.52814	-2.46183	ICGC_MB88	10x	Tumor
3.26483	-2.85729	ICGC_MB88	10x	Tumor
-3.2622	3.56317	ICGC_MB88	10x	Tumor
-2.08768	5.99199	ICGC_MB88	10x	Tumor
1.53501	-1.92028	ICGC_MB88	10x	Tumor
0.770428	2.41622	ICGC_MB88	10x	Tumor
1.21264	-1.34231	ICGC_MB88	10x	Tumor
2.31961	-2.89655	ICGC_MB88	10x	Tumor
0.933454	-5.6464	ICGC_MB88	10x	Tumor
2.43343	9.58441	ICGC_MB88	10x	Oligo
2.58983	9.74004	ICGC_MB88	10x	Oligo
2.41492	-2.82963	ICGC_MB88	10x	Tumor
-5.6383	2.90442	ICGC_MB88	10x	Tumor
1.23604	-5.12419	ICGC_MB88	10x	Tumor
1.75285	-7.51653	ICGC_MB88	10x	Tumor
-3.10802	6.63655	ICGC_MB88	10x	Tumor
1.67787	0.292013	ICGC_MB88	10x	Tumor
-3.08691	6.6737	ICGC_MB88	10x	Tumor
3.0894	-3.37511	ICGC_MB88	10x	Tumor
1.42378	2.14399	ICGC_MB88	10x	Tumor
1.13495	-4.80593	ICGC_MB88	10x	Tumor
0.901303	1.34852	ICGC_MB88	10x	Tumor
-3.70115	5.23862	ICGC_MB88	10x	Tumor
2.50799	-7.09076	ICGC_MB88	10x	Tumor
3.39529	-6.64786	ICGC_MB88	10x	Tumor
2.14147	-3.44737	ICGC_MB88	10x	Tumor
1.61527	-4.83467	ICGC_MB88	10x	Tumor
2.95648	-5.91939	ICGC_MB88	10x	Tumor
1.4856	-4.45063	ICGC_MB88	10x	Tumor
2.23931	9.31277	ICGC_MB88	10x	Oligo
-5.34153	2.99453	ICGC_MB88	10x	Tumor
2.30196	-5.63091	ICGC_MB88	10x	Tumor
1.40825	-1.02192	ICGC_MB88	10x	Tumor
12.0519	-0.67481	ICGC_MB88	10x	Mircroglia
2.43545	-7.55411	ICGC_MB88	10x	Tumor
-4.67042	5.09319	ICGC_MB88	10x	Tumor
-5.47414	9.42245	ICGC_MB88	10x	Tumor
1.94251	-3.92108	ICGC_MB88	10x	Tumor
0.485773	3.16246	ICGC_MB88	10x	Tumor
0.555912	-5.77763	ICGC_MB88	10x	Tumor
3.317	-3.76267	ICGC_MB88	10x	Tumor
1.98886	-2.96634	ICGC_MB88	10x	Tumor
2.22701	-5.51995	ICGC_MB88	10x	Tumor
1.47263	-3.85115	ICGC_MB88	10x	Tumor
2.01982	-3.29325	ICGC_MB88	10x	Tumor
2.4938	9.55241	ICGC_MB88	10x	Oligo
1.50813	-4.9031	ICGC_MB88	10x	Tumor
0.350518	14.4142	ICGC_MB88	10x	Fibroblast/pers
0.30132	-1.06936	ICGC_MB88	10x	Tumor
13.0668	0.29499	ICGC_MB88	10x	Mircroglia
1.84656	-7.23916	ICGC_MB88	10x	Tumor
0.0805796	3.3823	ICGC_MB88	10x	Tumor
1.35415	-1.20197	ICGC_MB88	10x	Tumor
2.64284	-5.4714	ICGC_MB88	10x	Tumor
-4.53579	6.37882	ICGC_MB88	10x	Tumor
1.28954	-4.33569	ICGC_MB88	10x	Tumor
-5.74782	3.07629	ICGC_MB88	10x	Tumor
-5.42946	1.96654	ICGC_MB88	10x	Tumor
1.7959	-7.50588	ICGC_MB88	10x	Tumor
3.19304	-4.47376	ICGC_MB88	10x	Tumor
-1.00208	-0.633545	ICGC_MB88	10x	Tumor
2.49804	-5.51986	ICGC_MB88	10x	Tumor
2.81314	-4.42692	ICGC_MB88	10x	Tumor
3.29322	-3.0017	ICGC_MB88	10x	Tumor
2.53118	-5.43698	ICGC_MB88	10x	Tumor
2.95995	-5.87817	ICGC_MB88	10x	Tumor
0.895485	-6.607	ICGC_MB88	10x	Tumor
0.414366	2.88061	ICGC_MB88	10x	Tumor
-0.899308	-1.31167	ICGC_MB88	10x	Tumor
-2.99427	6.33523	ICGC_MB88	10x	Tumor
-4.16889	6.6452	ICGC_MB88	10x	Tumor
-3.02624	6.61162	ICGC_MB88	10x	Tumor
0.266593	-0.884797	ICGC_MB88	10x	Tumor
-4.85199	1.48956	ICGC_MB88	10x	Tumor
1.40046	-5.78042	ICGC_MB88	10x	Tumor
3.0165	-5.8991	ICGC_MB88	10x	Tumor
0.428818	-1.38122	ICGC_MB88	10x	Tumor
2.7385	-4.44093	ICGC_MB88	10x	Tumor
-1.01611	-0.154942	ICGC_MB88	10x	Tumor
2.74745	-7.08742	ICGC_MB88	10x	Tumor
-0.520927	-2.07446	ICGC_MB88	10x	Tumor
-4.44056	2.35572	ICGC_MB88	10x	Tumor
-5.16299	9.98746	ICGC_MB88	10x	Astrocytes
2.00155	-4.42491	ICGC_MB88	10x	Tumor
1.13044	-4.88664	ICGC_MB88	10x	Tumor
3.84537	-6.09658	ICGC_MB287	10x	Tumor
1.96349	-5.05733	ICGC_MB287	10x	Tumor
0.545031	-1.19472	ICGC_MB287	10x	Tumor
1.22396	2.62159	ICGC_MB287	10x	Tumor
-0.552067	2.90625	ICGC_MB287	10x	Tumor
3.05499	-6.26811	ICGC_MB287	10x	Tumor
-3.70052	6.43033	ICGC_MB287	10x	Tumor
0.199393	0.455403	ICGC_MB287	10x	Tumor
-3.65425	4.83942	ICGC_MB287	10x	Tumor
1.05401	1.63936	ICGC_MB287	10x	Tumor
2.10566	-4.09102	ICGC_MB287	10x	Tumor
1.58518	1.44638	ICGC_MB287	10x	Tumor
2.90953	-5.65138	ICGC_MB287	10x	Tumor
0.813505	0.726768	ICGC_MB287	10x	Tumor
-0.337788	3.43324	ICGC_MB287	10x	Tumor
-0.084612	3.15811	ICGC_MB287	10x	Tumor
2.8797	-1.90407	ICGC_MB287	10x	Tumor
-5.28949	5.32105	ICGC_MB287	10x	Tumor
0.875962	1.70362	ICGC_MB287	10x	Tumor
-1.23787	5.25612	ICGC_MB287	10x	Tumor
11.9997	-0.771903	ICGC_MB287	10x	Mircroglia
0.206646	14.9092	ICGC_MB287	10x	Fibroblast/pers
1.1376	-5.87861	ICGC_MB287	10x	Tumor
1.98835	-5.47171	ICGC_MB287	10x	Tumor
13.3426	0.830134	ICGC_MB287	10x	Mircroglia
-1.05454	5.09705	ICGC_MB287	10x	Tumor
2.49093	-7.24328	ICGC_MB287	10x	Tumor
-1.01415	3.77306	ICGC_MB287	10x	Tumor
1.23352	3.02362	ICGC_MB287	10x	Tumor
-3.64517	4.31127	ICGC_MB287	10x	Tumor
2.94947	-6.94767	ICGC_MB287	10x	Tumor
-5.56119	4.86566	ICGC_MB287	10x	Tumor
1.59928	-0.595063	ICGC_MB287	10x	Tumor
-0.272725	-0.0225166	ICGC_MB287	10x	Tumor
3.64605	-7.02009	ICGC_MB287	10x	Tumor
1.31848	-7.86778	ICGC_MB287	10x	Tumor
0.216281	-1.55694	ICGC_MB287	10x	Tumor
0.926201	-4.63339	ICGC_MB287	10x	Tumor
-4.61258	4.99067	ICGC_MB287	10x	Tumor
13.232	0.741245	ICGC_MB287	10x	Mircroglia
2.82402	-3.53759	ICGC_MB287	10x	Tumor
-1.48971	-1.31507	ICGC_MB287	10x	Tumor
3.03465	-6.87352	ICGC_MB287	10x	Tumor
1.29818	-7.679	ICGC_MB287	10x	Tumor
-0.898033	2.05641	ICGC_MB287	10x	Tumor
-4.21609	6.19041	ICGC_MB287	10x	Tumor
-5.24855	2.33128	ICGC_MB287	10x	Tumor
-3.54874	5.90091	ICGC_MB287	10x	Tumor
3.71737	-7.18774	ICGC_MB287	10x	Tumor
1.38828	-4.52456	ICGC_MB287	10x	Tumor
-2.15939	6.08443	ICGC_MB287	10x	Tumor
2.3206	9.44905	ICGC_MB287	10x	Oligo
1.80084	2.87116	ICGC_MB287	10x	Tumor
-2.35491	5.59026	ICGC_MB287	10x	Tumor
0.087967	-0.286016	ICGC_MB287	10x	Tumor
-5.37274	5.30061	ICGC_MB287	10x	Tumor
2.39068	9.40457	ICGC_MB287	10x	Oligo
-5.22711	5.19146	ICGC_MB287	10x	Tumor
-2.03014	5.81611	ICGC_MB287	10x	Tumor
-1.10084	4.13529	ICGC_MB287	10x	Tumor
-0.43735	-0.610037	ICGC_MB287	10x	Tumor
-1.05565	3.97376	ICGC_MB287	10x	Tumor
2.84327	-6.20987	ICGC_MB287	10x	Tumor
0.549229	-6.28684	ICGC_MB287	10x	Tumor
0.45455	-6.48875	ICGC_MB287	10x	Tumor
-4.12661	3.38801	ICGC_MB287	10x	Tumor
-0.111189	0.880326	ICGC_MB287	10x	Tumor
-0.657568	2.18402	ICGC_MB287	10x	Tumor
1.20582	-7.75569	ICGC_MB287	10x	Tumor
0.364986	1.93583	ICGC_MB287	10x	Tumor
0.744633	-3.09949	ICGC_MB287	10x	Tumor
-0.880046	2.80013	ICGC_MB287	10x	Tumor
-4.69555	6.2734	ICGC_MB287	10x	Tumor
-3.68618	6.36941	ICGC_MB287	10x	Tumor
3.15122	-5.7037	ICGC_MB287	10x	Tumor
0.568554	0.936344	ICGC_MB287	10x	Tumor
0.823005	0.640201	ICGC_MB287	10x	Tumor
0.0776282	-1.62021	ICGC_MB287	10x	Tumor
1.19689	-6.18327	ICGC_MB287	10x	Tumor
-2.32071	5.72248	ICGC_MB287	10x	Tumor
0.438905	-7.88351	ICGC_MB287	10x	Tumor
-0.38302	-1.75743	ICGC_MB287	10x	Tumor
-1.35971	-0.372357	ICGC_MB287	10x	Tumor
0.70432	-6.99874	ICGC_MB287	10x	Tumor
-0.0585357	15.0607	ICGC_MB287	10x	Fibroblast/pers
0.606886	-5.61149	ICGC_MB287	10x	Tumor
-0.89629	2.71771	ICGC_MB287	10x	Tumor
1.77101	0.105577	ICGC_MB287	10x	Tumor
-2.8114	6.10813	ICGC_MB287	10x	Tumor
1.40923	-7.87956	ICGC_MB287	10x	Tumor
-0.349182	-1.36355	ICGC_MB287	10x	Tumor
11.8809	-0.950048	ICGC_MB287	10x	Mircroglia
-4.33908	5.70358	ICGC_MB287	10x	Tumor
0.145506	2.51368	ICGC_MB287	10x	Tumor
-5.36422	5.23652	ICGC_MB287	10x	Tumor
0.77764	0.697572	ICGC_MB287	10x	Tumor
1.57361	-4.04137	ICGC_MB287	10x	Tumor
0.0551947	2.32192	ICGC_MB287	10x	Tumor
3.06991	-8.05385	ICGC_MB287	10x	Tumor
-0.114746	-1.0854	ICGC_MB287	10x	Tumor
-5.81661	2.98082	ICGC_MB287	10x	Tumor
-5.12857	9.95896	ICGC_MB287	10x	Astrocytes
1.558	-5.99482	ICGC_MB287	10x	Tumor
0.204142	-1.09075	ICGC_MB287	10x	Tumor
-1.03131	1.89202	ICGC_MB287	10x	Tumor
-0.808983	1.65627	ICGC_MB287	10x	Tumor
1.69105	2.41246	ICGC_MB287	10x	Tumor
2.59603	9.66877	ICGC_MB287	10x	Oligo
-5.09037	6.34191	ICGC_MB287	10x	Tumor
-2.96676	5.21773	ICGC_MB287	10x	Tumor
-2.34612	6.20062	ICGC_MB287	10x	Tumor
1.58433	-7.18179	ICGC_MB287	10x	Tumor
-5.64408	9.89243	ICGC_MB287	10x	Astrocytes
2.48009	-5.64891	ICGC_MB287	10x	Tumor
1.51927	-4.65275	ICGC_MB287	10x	Tumor
-0.407668	3.06008	ICGC_MB287	10x	Tumor
0.399648	-0.143697	ICGC_MB287	10x	Tumor
2.81393	-4.88104	ICGC_MB287	10x	Tumor
1.311	-0.174001	ICGC_MB287	10x	Tumor
2.14807	-3.58816	ICGC_MB287	10x	Tumor
-4.67634	5.51359	ICGC_MB287	10x	Tumor
2.1959	-3.05637	ICGC_MB287	10x	Tumor
-1.59839	5.56614	ICGC_MB287	10x	Tumor
0.180457	2.67134	ICGC_MB287	10x	Tumor
-3.57523	4.54088	ICGC_MB287	10x	Tumor
-1.10967	5.04301	ICGC_MB287	10x	Tumor
1.28426	0.649071	ICGC_MB287	10x	Tumor
-1.82205	5.85728	ICGC_MB287	10x	Tumor
-4.24647	2.94496	ICGC_MB287	10x	Tumor
-0.605092	2.4367	ICGC_MB287	10x	Tumor
0.990082	-1.31955	ICGC_MB287	10x	Tumor
-1.74348	5.2983	ICGC_MB287	10x	Tumor
1.70195	-0.555596	ICGC_MB287	10x	Tumor
-1.2169	-1.23438	ICGC_MB287	10x	Tumor
-0.472601	1.69506	ICGC_MB287	10x	Tumor
-3.53326	4.52558	ICGC_MB287	10x	Tumor
0.542777	-1.92273	ICGC_MB287	10x	Tumor
2.16716	-3.76157	ICGC_MB287	10x	Tumor
1.73461	-2.64146	ICGC_MB287	10x	Tumor
-2.97306	5.66948	ICGC_MB287	10x	Tumor
1.58664	-5.58323	ICGC_MB287	10x	Tumor
-0.484511	1.0944	ICGC_MB287	10x	Tumor
-1.68337	5.56406	ICGC_MB287	10x	Tumor
-3.96716	5.53833	ICGC_MB287	10x	Tumor
-5.55333	5.70826	ICGC_MB287	10x	Tumor
1.90272	-5.83403	ICGC_MB287	10x	Tumor
-0.459514	0.364242	ICGC_MB287	10x	Tumor
1.30967	1.74745	ICGC_MB287	10x	Tumor
0.227488	-1.38229	ICGC_MB287	10x	Tumor
0.762488	1.9836	ICGC_MB287	10x	Tumor
1.32311	-6.15375	ICGC_MB287	10x	Tumor
-5.59048	2.06404	ICGC_MB287	10x	Tumor
-0.996943	-1.5967	ICGC_MB287	10x	Tumor
2.48462	-7.29748	ICGC_MB287	10x	Tumor
-5.68079	9.55727	ICGC_MB287	10x	Astrocytes
-5.33765	4.60141	ICGC_MB287	10x	Tumor
-0.962633	-1.07281	ICGC_MB287	10x	Tumor
0.432685	3.26016	ICGC_MB287	10x	Tumor
0.431033	-1.50093	ICGC_MB287	10x	Tumor
-5.49062	9.58484	ICGC_MB287	10x	Astrocytes
1.22293	3.31409	ICGC_MB287	10x	Tumor
-2.9747	5.91503	ICGC_MB287	10x	Tumor
-1.51271	5.0954	ICGC_MB287	10x	Tumor
0.614895	-1.5437	ICGC_MB287	10x	Tumor
-0.0476849	-0.0484998	ICGC_MB287	10x	Tumor
-2.0277	5.95401	ICGC_MB287	10x	Tumor
-4.45097	4.1781	ICGC_MB287	10x	Tumor
1.52145	1.72159	ICGC_MB287	10x	Tumor
0.964857	1.38783	ICGC_MB287	10x	Tumor
3.24026	-2.66039	ICGC_MB287	10x	Tumor
0.455949	-5.234	ICGC_MB287	10x	Tumor
-5.60061	5.60753	ICGC_MB287	10x	Tumor
-3.19437	5.11385	ICGC_MB287	10x	Tumor
1.10901	3.1374	ICGC_MB287	10x	Tumor
3.17228	-5.85389	ICGC_MB287	10x	Tumor
0.274582	3.06916	ICGC_MB287	10x	Tumor
-5.38387	5.6996	ICGC_MB287	10x	Tumor
-0.698119	1.40363	ICGC_MB287	10x	Tumor
-2.36715	5.61532	ICGC_MB287	10x	Tumor
1.36576	-4.97323	ICGC_MB287	10x	Tumor
1.45779	-5.86042	ICGC_MB287	10x	Tumor
-3.89411	4.66521	ICGC_MB287	10x	Tumor
1.5862	3.11037	ICGC_MB287	10x	Tumor
0.349478	-1.04813	ICGC_MB287	10x	Tumor
-5.69868	4.5636	ICGC_MB287	10x	Tumor
-5.61678	2.75384	ICGC_MB287	10x	Tumor
-5.49421	2.80856	ICGC_MB287	10x	Tumor
-5.44001	5.19639	ICGC_MB287	10x	Tumor
-0.796908	-0.922361	ICGC_MB287	10x	Tumor
-1.54713	-1.19206	ICGC_MB287	10x	Tumor
0.250931	-5.65813	ICGC_MB287	10x	Tumor
2.42368	-8.0938	ICGC_MB287	10x	Tumor
1.84896	2.50255	ICGC_MB287	10x	Tumor
2.94298	-3.98189	ICGC_MB287	10x	Tumor
1.0142	2.45862	ICGC_MB287	10x	Tumor
-4.84206	5.3522	ICGC_MB287	10x	Tumor
1.748	-7.01162	ICGC_MB287	10x	Tumor
2.53099	-4.16	ICGC_MB287	10x	Tumor
-2.46742	5.15185	ICGC_MB287	10x	Tumor
3.33693	-2.50039	ICGC_MB287	10x	Tumor
0.669107	-2.47521	ICGC_MB287	10x	Tumor
-4.39277	6.53637	ICGC_MB287	10x	Tumor
1.47786	0.868858	ICGC_MB287	10x	Tumor
2.53382	9.57244	ICGC_MB287	10x	Oligo
-5.41031	5.50996	ICGC_MB287	10x	Tumor
1.12733	-1.22197	ICGC_MB287	10x	Tumor
-5.28269	10.1299	ICGC_MB287	10x	Astrocytes
-2.83912	5.79201	ICGC_MB287	10x	Tumor
-1.28007	-0.894708	ICGC_MB287	10x	Tumor
-1.13526	-0.638822	ICGC_MB287	10x	Tumor
1.33747	-1.01609	ICGC_MB287	10x	Tumor
2.65891	9.75323	ICGC_MB287	10x	Oligo
-2.49996	4.22862	ICGC_MB287	10x	Tumor
-5.44915	5.18227	ICGC_MB287	10x	Tumor
-1.00949	-1.19914	ICGC_MB287	10x	Tumor
-0.920426	-1.24058	ICGC_MB287	10x	Tumor
-2.90104	4.6833	ICGC_MB287	10x	Tumor
-1.67444	5.53667	ICGC_MB287	10x	Tumor
1.0504	-0.286686	ICGC_MB287	10x	Tumor
-4.61193	3.37	ICGC_MB287	10x	Tumor
0.197847	1.44999	ICGC_MB287	10x	Tumor
-5.26619	4.98759	ICGC_MB287	10x	Tumor
-3.89985	6.43975	ICGC_MB287	10x	Tumor
2.74889	-6.2822	ICGC_MB287	10x	Tumor
-0.975518	2.28738	ICGC_MB287	10x	Tumor
2.04811	2.6298	ICGC_MB287	10x	Tumor
0.72992	14.615	ICGC_MB287	10x	Fibroblast/pers
-1.70303	5.41334	ICGC_MB287	10x	Tumor
1.53697	-7.04465	ICGC_MB287	10x	Tumor
0.14165	14.7107	ICGC_MB287	10x	Fibroblast/pers
-4.67747	5.13396	ICGC_MB287	10x	Tumor
1.36529	-4.27763	ICGC_MB287	10x	Tumor
-1.85179	4.55138	ICGC_MB287	10x	Tumor
-4.01028	4.39833	ICGC_MB287	10x	Tumor
3.20916	-4.76802	ICGC_MB287	10x	Tumor
-0.738241	1.98682	ICGC_MB287	10x	Tumor
1.30971	-1.51255	ICGC_MB287	10x	Tumor
-1.16286	4.01485	ICGC_MB287	10x	Tumor
-5.44399	5.26102	ICGC_MB287	10x	Tumor
-0.618031	-2.02962	ICGC_MB287	10x	Tumor
-4.75301	5.35723	ICGC_MB287	10x	Tumor
2.32317	-7.72591	ICGC_MB287	10x	Tumor
-2.25985	4.50387	ICGC_MB287	10x	Tumor
0.0792919	-6.71015	ICGC_MB287	10x	Tumor
2.18994	-6.62848	ICGC_MB287	10x	Tumor
-1.60982	-0.522767	ICGC_MB287	10x	Tumor
1.9492	-4.70527	ICGC_MB287	10x	Tumor
0.748752	-1.1802	ICGC_MB287	10x	Tumor
-1.36135	-1.38677	ICGC_MB287	10x	Tumor
0.818637	-1.75403	ICGC_MB287	10x	Tumor
-0.777833	-0.89746	ICGC_MB287	10x	Tumor
0.792079	0.51899	ICGC_MB287	10x	Tumor
0.408928	-0.357888	ICGC_MB287	10x	Tumor
0.598975	14.5507	ICGC_MB287	10x	Fibroblast/pers
-4.58431	3.03777	ICGC_MB287	10x	Tumor
-5.79385	2.82473	ICGC_MB287	10x	Tumor
-5.31173	5.50236	ICGC_MB287	10x	Tumor
-0.481665	3.18657	ICGC_MB287	10x	Tumor
-2.26992	5.86353	ICGC_MB287	10x	Tumor
2.46446	-2.4612	ICGC_MB287	10x	Tumor
-5.28492	1.99663	ICGC_MB287	10x	Tumor
-5.5068	5.57372	ICGC_MB287	10x	Tumor
-1.31473	5.50923	ICGC_MB287	10x	Tumor
-1.13864	5.04426	ICGC_MB287	10x	Tumor
1.46306	0.902356	ICGC_MB287	10x	Tumor
-4.02486	1.44159	ICGC_MB287	10x	Tumor
-3.05586	6.68659	ICGC_MB287	10x	Tumor
-3.12171	4.4114	ICGC_MB287	10x	Tumor
2.79561	-3.24113	ICGC_MB287	10x	Tumor
2.07857	-5.89674	ICGC_MB287	10x	Tumor
0.620302	0.949001	ICGC_MB287	10x	Tumor
-4.30965	5.62408	ICGC_MB287	10x	Tumor
2.52039	-6.23378	ICGC_MB287	10x	Tumor
3.27423	-3.22633	ICGC_MB287	10x	Tumor
1.72471	1.987	ICGC_MB287	10x	Tumor
0.905825	14.4916	ICGC_MB287	10x	Fibroblast/pers
0.627541	-0.980144	ICGC_MB287	10x	Tumor
-4.94044	5.97847	ICGC_MB287	10x	Tumor
2.32988	9.42377	ICGC_MB287	10x	Oligo
1.8089	-4.48794	ICGC_MB287	10x	Tumor
3.24884	-5.8407	ICGC_MB287	10x	Tumor
-4.09293	5.70365	ICGC_MB287	10x	Tumor
-3.23979	5.60532	ICGC_MB287	10x	Tumor
-5.0254	6.29692	ICGC_MB287	10x	Tumor
0.673367	14.8104	ICGC_MB287	10x	Fibroblast/pers
-0.902747	1.86253	ICGC_MB287	10x	Tumor
2.31834	-2.33523	ICGC_MB287	10x	Tumor
-5.60265	5.75483	ICGC_MB287	10x	Tumor
1.22361	1.99904	ICGC_MB287	10x	Tumor
0.881518	0.325616	ICGC_MB287	10x	Tumor
3.43973	-3.15046	ICGC_MB287	10x	Tumor
-5.51545	2.49179	ICGC_MB287	10x	Tumor
-2.33278	5.99952	ICGC_MB287	10x	Tumor
-0.933904	-1.44824	ICGC_MB287	10x	Tumor
1.27837	-8.242	ICGC_MB287	10x	Tumor
-0.502298	-0.394491	ICGC_MB287	10x	Tumor
-0.256273	-0.441186	ICGC_MB287	10x	Tumor
-3.88724	6.83684	ICGC_MB287	10x	Tumor
2.20531	-6.55887	ICGC_MB287	10x	Tumor
-2.77604	5.89099	ICGC_MB287	10x	Tumor
-3.72211	4.64615	ICGC_MB287	10x	Tumor
1.65334	1.70513	ICGC_MB287	10x	Tumor
0.200892	1.21335	ICGC_MB287	10x	Tumor
-4.0872	6.11302	ICGC_MB287	10x	Tumor
-0.133901	14.9222	ICGC_MB287	10x	Fibroblast/pers
0.25838	-6.39781	ICGC_MB287	10x	Tumor
-0.267948	-0.880824	ICGC_MB287	10x	Tumor
0.841117	-2.68241	ICGC_MB287	10x	Tumor
2.63121	-1.98423	ICGC_MB287	10x	Tumor
-4.87899	7.49279	ICGC_MB287	10x	Tumor
0.895531	1.71291	ICGC_MB287	10x	Tumor
3.37448	-2.71754	ICGC_MB287	10x	Tumor
-0.970875	-0.94967	ICGC_MB287	10x	Tumor
-1.26083	5.04435	ICGC_MB287	10x	Tumor
1.38408	-0.708328	ICGC_MB287	10x	Tumor
0.238987	-1.26243	ICGC_MB287	10x	Tumor
-1.73481	5.61352	ICGC_MB287	10x	Tumor
-5.44554	8.85271	ICGC_MB287	10x	Tumor
1.27723	-2.06796	ICGC_MB287	10x	Tumor
-0.280483	2.56348	ICGC_MB287	10x	Tumor
1.12696	0.679029	ICGC_MB287	10x	Tumor
1.10632	-1.48407	ICGC_MB287	10x	Tumor
2.75787	-5.79922	ICGC_MB287	10x	Tumor
1.75417	-4.78885	ICGC_MB287	10x	Tumor
1.65286	-5.82556	ICGC_MB287	10x	Tumor
-5.51316	3.75404	ICGC_MB287	10x	Tumor
0.0447693	0.204714	ICGC_MB287	10x	Tumor
1.26231	2.92373	ICGC_MB287	10x	Tumor
3.08909	-6.3261	ICGC_MB287	10x	Tumor
1.5062	-6.03387	ICGC_MB287	10x	Tumor
-5.27319	9.9882	ICGC_MB287	10x	Astrocytes
-0.602617	14.3604	ICGC_MB287	10x	Fibroblast/pers
-0.0730769	-0.778988	ICGC_MB287	10x	Tumor
1.74713	-2.01735	ICGC_MB287	10x	Tumor
-5.53582	10.077	ICGC_MB287	10x	Astrocytes
-2.67018	6.05224	ICGC_MB287	10x	Tumor
1.10281	2.01512	ICGC_MB287	10x	Tumor
-3.42247	6.07572	ICGC_MB287	10x	Tumor
1.58985	-5.26125	ICGC_MB287	10x	Tumor
1.48947	-6.82215	ICGC_MB287	10x	Tumor
-0.0401378	-7.33003	ICGC_MB287	10x	Tumor
-0.104829	-7.72968	ICGC_MB287	10x	Tumor
-0.633261	2.72367	ICGC_MB287	10x	Tumor
1.29091	3.28591	ICGC_MB287	10x	Tumor
1.92835	-4.03424	ICGC_MB287	10x	Tumor
0.29715	-7.85472	ICGC_MB287	10x	Tumor
1.25388	0.351234	ICGC_MB287	10x	Tumor
-0.11402	-1.00064	ICGC_MB287	10x	Tumor
3.44314	-6.87237	ICGC_MB287	10x	Tumor
1.28157	1.5454	ICGC_MB287	10x	Tumor
0.0147894	14.3187	ICGC_MB287	10x	Fibroblast/pers
1.5693	-6.67206	ICGC_MB287	10x	Tumor
2.19701	-5.46011	ICGC_MB287	10x	Tumor
1.85744	2.23522	ICGC_MB287	10x	Tumor
2.7755	9.80798	ICGC_MB287	10x	Oligo
-0.115013	-0.718746	ICGC_MB287	10x	Tumor
1.66034	2.60291	ICGC_MB287	10x	Tumor
-5.48657	9.70902	ICGC_MB287	10x	Astrocytes
-5.20103	9.84467	ICGC_MB287	10x	Astrocytes
-0.87678	1.86998	ICGC_MB287	10x	Tumor
-4.50484	6.24454	ICGC_MB287	10x	Tumor
-3.34603	5.27904	ICGC_MB287	10x	Tumor
-1.26337	4.81576	ICGC_MB287	10x	Tumor
-2.19287	6.18391	ICGC_MB287	10x	Tumor
-1.13611	0.078784	ICGC_MB287	10x	Tumor
2.69191	-4.19961	ICGC_MB287	10x	Tumor
-1.42176	-1.02842	ICGC_MB287	10x	Tumor
1.89872	-3.21928	ICGC_MB287	10x	Tumor
-5.28466	5.73002	ICGC_MB287	10x	Tumor
-5.49773	3.35513	ICGC_MB287	10x	Tumor
-5.15972	5.5147	ICGC_MB287	10x	Tumor
0.295578	-7.73048	ICGC_MB287	10x	Tumor
1.46217	3.06204	ICGC_MB287	10x	Tumor
1.50892	-2.94689	ICGC_MB287	10x	Tumor
-4.06584	4.99502	ICGC_MB287	10x	Tumor
1.21864	-1.06591	ICGC_MB287	10x	Tumor
-1.41774	-1.43165	ICGC_MB287	10x	Tumor
-1.00935	-1.77924	ICGC_MB287	10x	Tumor
3.31398	-5.90282	ICGC_MB287	10x	Tumor
2.96593	-6.2769	ICGC_MB287	10x	Tumor
-2.36167	5.86203	ICGC_MB287	10x	Tumor
1.3954	-7.78815	ICGC_MB287	10x	Tumor
1.75155	-4.22085	ICGC_MB287	10x	Tumor
-5.58656	9.95604	ICGC_MB287	10x	Astrocytes
-0.91412	2.75614	ICGC_MB287	10x	Tumor
-0.0334215	-1.08892	ICGC_MB287	10x	Tumor
2.82453	-6.72179	ICGC_MB287	10x	Tumor
-5.30058	5.3127	ICGC_MB287	10x	Tumor
-4.10952	4.69511	ICGC_MB287	10x	Tumor
0.327709	-0.361292	ICGC_MB287	10x	Tumor
-5.08396	3.46062	ICGC_MB287	10x	Tumor
-2.60801	6.55311	ICGC_MB287	10x	Tumor
-0.950682	-0.738275	ICGC_MB287	10x	Tumor
-4.61455	5.82361	ICGC_MB287	10x	Tumor
12.4371	-0.40163	ICGC_MB287	10x	Mircroglia
0.916778	-5.315	ICGC_MB287	10x	Tumor
0.0935557	-7.91546	ICGC_MB287	10x	Tumor
-0.502847	2.4234	ICGC_MB287	10x	Tumor
1.419	0.828373	ICGC_MB287	10x	Tumor
2.52172	-5.98007	ICGC_MB287	10x	Tumor
-2.37314	5.42944	ICGC_MB287	10x	Tumor
1.99831	-4.62941	ICGC_MB287	10x	Tumor
1.95015	-3.40202	ICGC_MB287	10x	Tumor
1.17656	-1.40577	ICGC_MB287	10x	Tumor
-0.00247678	-7.58605	ICGC_MB287	10x	Tumor
-5.35184	6.01109	ICGC_MB287	10x	Tumor
-1.97436	5.1446	ICGC_MB287	10x	Tumor
0.0279523	-6.93227	ICGC_MB287	10x	Tumor
0.522399	14.3938	ICGC_MB287	10x	Fibroblast/pers
3.44448	-4.83028	ICGC_MB287	10x	Tumor
0.143898	-0.478785	ICGC_MB287	10x	Tumor
-5.5087	5.25228	ICGC_MB287	10x	Tumor
0.738365	0.851543	ICGC_MB287	10x	Tumor
-2.74824	5.96708	ICGC_MB287	10x	Tumor
1.38003	0.761258	ICGC_MB287	10x	Tumor
-4.71197	5.36672	ICGC_MB287	10x	Tumor
-4.5971	6.46836	ICGC_MB287	10x	Tumor
3.62563	-6.55524	ICGC_MB287	10x	Tumor
-2.38233	6.34459	ICGC_MB287	10x	Tumor
-3.11508	4.89138	ICGC_MB287	10x	Tumor
-5.70054	3.29554	ICGC_MB287	10x	Tumor
-2.6952	5.2846	ICGC_MB287	10x	Tumor
2.83056	-6.56238	ICGC_MB287	10x	Tumor
-4.16268	4.54432	ICGC_MB287	10x	Tumor
-5.60782	5.48453	ICGC_MB287	10x	Tumor
0.490838	14.7285	ICGC_MB287	10x	Fibroblast/pers
1.05034	-6.17483	ICGC_MB287	10x	Tumor
0.671542	14.626	ICGC_MB287	10x	Fibroblast/pers
-1.9088	5.65145	ICGC_MB287	10x	Tumor
3.33873	-5.21521	ICGC_MB287	10x	Tumor
0.395956	2.8537	ICGC_MB287	10x	Tumor
-1.18997	3.61448	ICGC_MB287	10x	Tumor
-4.89783	3.93538	ICGC_MB287	10x	Tumor
-2.82881	6.6603	ICGC_MB287	10x	Tumor
-3.77597	5.28809	ICGC_MB287	10x	Tumor
-0.00176015	14.6441	ICGC_MB287	10x	Fibroblast/pers
-0.585628	-0.75169	ICGC_MB287	10x	Tumor
-1.9831	5.56583	ICGC_MB287	10x	Tumor
-5.06539	5.72259	ICGC_MB287	10x	Tumor
3.4974	-4.12731	ICGC_MB287	10x	Tumor
0.531499	2.90325	ICGC_MB287	10x	Tumor
13.0921	0.452073	ICGC_MB287	10x	Mircroglia
0.341055	-5.86068	ICGC_MB287	10x	Tumor
-0.799597	-0.586841	ICGC_MB287	10x	Tumor
3.03081	-2.96156	ICGC_MB287	10x	Tumor
-0.436025	-0.225302	ICGC_MB287	10x	Tumor
0.959224	-3.17738	ICGC_MB287	10x	Tumor
-3.24331	5.67495	ICGC_MB287	10x	Tumor
2.21735	-7.39423	ICGC_MB287	10x	Tumor
2.26242	-7.04796	ICGC_MB287	10x	Tumor
3.29368	-5.2623	ICGC_MB287	10x	Tumor
-5.34284	3.10788	ICGC_MB287	10x	Tumor
0.4656	-0.166138	ICGC_MB287	10x	Tumor
0.659535	-3.2367	ICGC_MB287	10x	Tumor
-4.98256	3.80819	ICGC_MB287	10x	Tumor
3.34568	-5.84072	ICGC_MB287	10x	Tumor
-1.94397	5.65631	ICGC_MB287	10x	Tumor
-2.75602	4.938	ICGC_MB287	10x	Tumor
-5.21784	9.01885	ICGC_MB287	10x	Astrocytes
0.100146	0.415817	ICGC_MB287	10x	Tumor
1.78614	-4.56586	ICGC_MB287	10x	Tumor
-4.25721	5.39356	ICGC_MB287	10x	Tumor
2.53012	-2.3753	ICGC_MB287	10x	Tumor
-1.50511	5.46489	ICGC_MB287	10x	Tumor
0.361683	2.49212	ICGC_MB287	10x	Tumor
-0.795874	-0.863228	ICGC_MB287	10x	Tumor
-0.613435	-1.26073	ICGC_MB287	10x	Tumor
3.38514	-2.52079	ICGC_MB287	10x	Tumor
2.99802	-7.00416	ICGC_MB287	10x	Tumor
1.22629	2.80299	ICGC_MB287	10x	Tumor
3.34773	-5.68121	ICGC_MB287	10x	Tumor
1.43058	-6.9013	ICGC_MB287	10x	Tumor
-2.11206	5.59122	ICGC_MB287	10x	Tumor
-3.15105	5.94233	ICGC_MB287	10x	Tumor
-1.92342	5.71935	ICGC_MB287	10x	Tumor
3.02153	-3.20447	ICGC_MB287	10x	Tumor
-4.4766	2.66523	ICGC_MB287	10x	Tumor
3.22265	-5.02936	ICGC_MB287	10x	Tumor
2.98714	-2.51796	ICGC_MB287	10x	Tumor
-0.447687	14.9477	ICGC_MB287	10x	Fibroblast/pers
13.3568	0.802869	ICGC_MB287	10x	Mircroglia
0.94693	-6.72601	ICGC_MB287	10x	Tumor
1.46471	-1.37548	ICGC_MB287	10x	Tumor
12.2306	-0.379639	ICGC_MB287	10x	Mircroglia
1.87853	-4.32909	ICGC_MB287	10x	Tumor
0.00378499	-7.82223	ICGC_MB287	10x	Tumor
-1.91811	5.3909	ICGC_MB287	10x	Tumor
-4.76567	5.26236	ICGC_MB287	10x	Tumor
13.2473	0.848601	ICGC_MB287	10x	Mircroglia
-5.45842	5.40781	ICGC_MB287	10x	Tumor
1.77114	-2.41681	ICGC_MB287	10x	Tumor
0.309795	-5.79882	ICGC_MB287	10x	Tumor
-0.0633888	14.8818	ICGC_MB287	10x	Fibroblast/pers
-1.37254	4.33075	ICGC_MB287	10x	Tumor
2.36419	-5.31712	ICGC_MB287	10x	Tumor
0.380111	1.95843	ICGC_MB287	10x	Tumor
-5.63828	5.81387	ICGC_MB287	10x	Tumor
-5.5974	10.1559	ICGC_MB287	10x	Astrocytes
1.42436	-4.72438	ICGC_MB287	10x	Tumor
0.277604	-5.88685	ICGC_MB287	10x	Tumor
-1.91123	5.43997	ICGC_MB287	10x	Tumor
1.03643	-0.120866	ICGC_MB287	10x	Tumor
-2.17779	5.38695	ICGC_MB287	10x	Tumor
-2.28474	5.79086	ICGC_MB287	10x	Tumor
0.120561	-1.65121	ICGC_MB287	10x	Tumor
-0.495054	3.19723	ICGC_MB287	10x	Tumor
-2.9297	5.21731	ICGC_MB287	10x	Tumor
-4.49278	3.07665	ICGC_MB287	10x	Tumor
-3.09479	6.49726	ICGC_MB287	10x	Tumor
-5.58747	5.54313	ICGC_MB287	10x	Tumor
-3.38085	5.13471	ICGC_MB287	10x	Tumor
-2.27538	6.22466	ICGC_MB287	10x	Tumor
-0.75379	0.240475	ICGC_MB287	10x	Tumor
-1.10384	5.20575	ICGC_MB287	10x	Tumor
-0.965898	2.98783	ICGC_MB287	10x	Tumor
-4.87838	6.79145	ICGC_MB287	10x	Tumor
-5.75908	10.0306	ICGC_MB287	10x	Astrocytes
-0.60231	-1.57788	ICGC_MB287	10x	Tumor
-5.36406	5.60318	ICGC_MB287	10x	Tumor
1.68426	2.65178	ICGC_MB287	10x	Tumor
-5.14995	5.43469	ICGC_MB287	10x	Tumor
-3.5241	5.49437	ICGC_MB287	10x	Tumor
-2.77794	6.64667	ICGC_MB287	10x	Tumor
0.22269	-1.80937	ICGC_MB287	10x	Tumor
0.739104	-6.08601	ICGC_MB287	10x	Tumor
0.27932	14.6134	ICGC_MB287	10x	Fibroblast/pers
-5.32627	5.24631	ICGC_MB287	10x	Tumor
0.678436	-6.34431	ICGC_MB287	10x	Tumor
-5.74036	3.1886	ICGC_MB287	10x	Tumor
-4.38003	5.15631	ICGC_MB287	10x	Tumor
1.76226	-6.19269	ICGC_MB287	10x	Tumor
-2.29198	5.59814	ICGC_MB287	10x	Tumor
1.29437	-5.17344	ICGC_MB287	10x	Tumor
2.18012	-6.78785	ICGC_MB287	10x	Tumor
-0.41639	-1.11232	ICGC_MB287	10x	Tumor
-3.79004	5.39215	ICGC_MB287	10x	Tumor
1.56695	-2.55416	ICGC_MB287	10x	Tumor
-3.66961	6.17817	ICGC_MB287	10x	Tumor
-0.995648	-1.93845	ICGC_MB287	10x	Tumor
1.33655	-4.44205	ICGC_MB287	10x	Tumor
-1.38862	4.7914	ICGC_MB287	10x	Tumor
-4.91087	3.41457	ICGC_MB287	10x	Tumor
1.92631	-5.92513	ICGC_MB287	10x	Tumor
-0.831826	-1.28714	ICGC_MB287	10x	Tumor
1.87905	2.77961	ICGC_MB287	10x	Tumor
-1.40652	5.40235	ICGC_MB287	10x	Tumor
2.61107	-6.49862	ICGC_MB287	10x	Tumor
2.09322	-4.09072	ICGC_MB287	10x	Tumor
0.428618	1.20904	ICGC_MB287	10x	Tumor
-5.27891	9.82757	ICGC_MB287	10x	Astrocytes
-3.7133	4.71641	ICGC_MB287	10x	Tumor
1.16812	-1.83033	ICGC_MB287	10x	Tumor
-0.987964	1.81214	ICGC_MB287	10x	Tumor
2.94136	-5.89763	ICGC_MB287	10x	Tumor
2.51668	-2.49963	ICGC_MB287	10x	Tumor
3.24855	-4.62264	ICGC_MB287	10x	Tumor
-3.97845	4.98789	ICGC_MB287	10x	Tumor
-4.4234	5.17204	ICGC_MB287	10x	Tumor
2.35622	9.54888	ICGC_MB287	10x	Oligo
1.67327	-4.75505	ICGC_MB287	10x	Tumor
0.801748	-6.99527	ICGC_MB287	10x	Tumor
-1.03964	2.29774	ICGC_MB287	10x	Tumor
2.84073	-6.23346	ICGC_MB287	10x	Tumor
1.85778	-4.64851	ICGC_MB287	10x	Tumor
0.270919	-7.84341	ICGC_MB287	10x	Tumor
-4.81392	2.85859	ICGC_MB287	10x	Tumor
1.49054	2.8325	ICGC_MB287	10x	Tumor
0.617709	2.73459	ICGC_MB287	10x	Tumor
1.13618	-4.95144	ICGC_MB287	10x	Tumor
1.80092	-3.92529	ICGC_MB287	10x	Tumor
-5.69918	2.23473	ICGC_MB287	10x	Tumor
0.306382	3.42688	ICGC_MB287	10x	Tumor
-2.33419	4.80585	ICGC_MB287	10x	Tumor
-5.45474	5.94453	ICGC_MB287	10x	Tumor
1.61748	-3.34365	ICGC_MB287	10x	Tumor
0.903553	-7.51514	ICGC_MB287	10x	Tumor
-3.36717	4.75028	ICGC_MB287	10x	Tumor
-5.16774	6.29995	ICGC_MB287	10x	Tumor
-5.01312	5.64166	ICGC_MB287	10x	Tumor
1.67886	2.55458	ICGC_MB287	10x	Tumor
2.28004	9.3706	ICGC_MB287	10x	Oligo
-0.83257	14.5513	ICGC_MB287	10x	Fibroblast/pers
0.0374725	-7.9206	ICGC_MB287	10x	Tumor
-0.348521	-1.93909	ICGC_MB287	10x	Tumor
-2.80253	5.02508	ICGC_MB287	10x	Tumor
1.41165	1.49069	ICGC_MB287	10x	Tumor
-4.06584	4.70091	ICGC_MB287	10x	Tumor
2.61774	-7.9027	ICGC_MB287	10x	Tumor
2.63246	9.73164	ICGC_MB287	10x	Oligo
2.32664	9.53062	ICGC_MB287	10x	Oligo
1.65113	-6.30178	ICGC_MB287	10x	Tumor
-5.39483	5.70058	ICGC_MB287	10x	Tumor
-2.24803	5.81145	ICGC_MB287	10x	Tumor
-1.13698	5.11111	ICGC_MB287	10x	Tumor
-0.504501	14.9433	ICGC_MB287	10x	Fibroblast/pers
1.35266	-4.00732	ICGC_MB287	10x	Tumor
1.78708	1.54913	ICGC_MB287	10x	Tumor
3.23177	-6.38814	ICGC_MB287	10x	Tumor
2.04794	-4.44384	ICGC_MB287	10x	Tumor
-4.59986	6.72052	ICGC_MB287	10x	Tumor
-4.87012	4.61774	ICGC_MB287	10x	Tumor
-1.69184	5.81208	ICGC_MB287	10x	Tumor
1.74061	-8.08651	ICGC_MB287	10x	Tumor
0.607482	-0.360315	ICGC_MB287	10x	Tumor
0.791279	-6.04522	ICGC_MB287	10x	Tumor
0.539277	-2.11975	ICGC_MB287	10x	Tumor
-2.24548	5.05137	ICGC_MB287	10x	Tumor
-5.33092	4.62052	ICGC_MB287	10x	Tumor
0.965214	-8.29004	ICGC_MB287	10x	Tumor
-3.35132	4.91115	ICGC_MB287	10x	Tumor
1.30803	1.45859	ICGC_MB287	10x	Tumor
0.95196	-6.14406	ICGC_MB287	10x	Tumor
0.887987	14.7419	ICGC_MB287	10x	Fibroblast/pers
-1.53946	4.58505	ICGC_MB287	10x	Tumor
0.757939	-4.77716	ICGC_MB287	10x	Tumor
-5.2696	2.40062	ICGC_MB287	10x	Tumor
1.35488	-6.22625	ICGC_MB287	10x	Tumor
1.00784	2.1575	ICGC_MB287	10x	Tumor
2.68383	-6.37889	ICGC_MB287	10x	Tumor
1.36038	-4.40987	ICGC_MB287	10x	Tumor
-0.752897	2.51675	ICGC_MB287	10x	Tumor
0.128258	-1.3768	ICGC_MB287	10x	Tumor
1.2034	-7.71869	ICGC_MB287	10x	Tumor
-5.65338	9.79067	ICGC_MB287	10x	Astrocytes
-4.32457	4.9803	ICGC_MB287	10x	Tumor
-2.31461	5.11344	ICGC_MB287	10x	Tumor
1.66307	-6.68616	ICGC_MB287	10x	Tumor
-1.94762	5.18808	ICGC_MB287	10x	Tumor
-0.991334	2.27731	ICGC_MB287	10x	Tumor
-5.44178	5.51832	ICGC_MB287	10x	Tumor
1.52794	-5.91252	ICGC_MB287	10x	Tumor
-0.924788	3.02247	ICGC_MB287	10x	Tumor
1.16586	-7.04271	ICGC_MB287	10x	Tumor
-2.42786	5.0578	ICGC_MB287	10x	Tumor
2.94505	-4.80357	ICGC_MB287	10x	Tumor
0.0614628	-0.696698	ICGC_MB287	10x	Tumor
3.12924	-2.5814	ICGC_MB287	10x	Tumor
-5.73522	2.88799	ICGC_MB287	10x	Tumor
-3.407	5.74746	ICGC_MB287	10x	Tumor
1.69205	-1.19468	ICGC_MB287	10x	Tumor
1.31858	0.156489	ICGC_MB287	10x	Tumor
-5.24462	5.30074	ICGC_MB287	10x	Tumor
0.649052	-0.574609	ICGC_MB287	10x	Tumor
1.91439	2.9203	ICGC_MB287	10x	Tumor
-2.43828	5.50755	ICGC_MB287	10x	Tumor
3.02586	-3.40488	ICGC_MB287	10x	Tumor
-0.299695	3.2065	ICGC_MB287	10x	Tumor
-3.51796	5.06823	ICGC_MB287	10x	Tumor
-0.0512979	-7.62076	ICGC_MB287	10x	Tumor
-3.62283	5.59254	ICGC_MB287	10x	Tumor
2.95594	-2.32782	ICGC_MB287	10x	Tumor
0.754336	-0.893424	ICGC_MB287	10x	Tumor
-4.5812	6.08718	ICGC_MB287	10x	Tumor
-4.85419	4.95099	ICGC_MB287	10x	Tumor
-5.36925	10.1313	ICGC_MB287	10x	Astrocytes
2.96204	-6.9818	ICGC_MB287	10x	Tumor
-3.79063	5.15193	ICGC_MB287	10x	Tumor
0.250647	-6.73442	ICGC_MB287	10x	Tumor
1.1958	-7.22866	ICGC_MB287	10x	Tumor
-4.63977	3.27801	ICGC_MB287	10x	Tumor
1.3425	1.31718	ICGC_MB287	10x	Tumor
2.57539	-4.87233	ICGC_MB287	10x	Tumor
2.62667	-3.78595	ICGC_MB287	10x	Tumor
-0.402586	3.38113	ICGC_MB287	10x	Tumor
2.26565	-4.44914	ICGC_MB287	10x	Tumor
2.6599	-7.20048	ICGC_MB287	10x	Tumor
-0.449645	-1.51916	ICGC_MB287	10x	Tumor
0.523945	14.6042	ICGC_MB287	10x	Fibroblast/pers
13.2831	0.802986	ICGC_MB287	10x	Mircroglia
-1.04477	2.96525	ICGC_MB287	10x	Tumor
-0.581286	2.81702	ICGC_MB287	10x	Tumor
-5.49705	10.0213	ICGC_MB287	10x	Astrocytes
-4.27547	5.57888	ICGC_MB287	10x	Tumor
-5.27268	5.85199	ICGC_MB287	10x	Tumor
2.65143	-3.16641	ICGC_MB287	10x	Tumor
-0.239267	-1.41341	ICGC_MB287	10x	Tumor
2.0478	-5.69542	ICGC_MB287	10x	Tumor
-0.818255	1.27239	ICGC_MB287	10x	Tumor
1.24511	-5.48174	ICGC_MB287	10x	Tumor
-3.61686	6.00667	ICGC_MB287	10x	Tumor
0.297929	1.3723	ICGC_MB287	10x	Tumor
-1.18395	1.72612	ICGC_MB287	10x	Tumor
2.91909	-3.96658	ICGC_MB287	10x	Tumor
-0.894537	-0.510182	ICGC_MB287	10x	Tumor
-5.29085	5.33583	ICGC_MB287	10x	Tumor
2.18118	2.46585	ICGC_MB287	10x	Tumor
-0.830687	-0.441046	ICGC_MB287	10x	Tumor
1.07083	0.713446	ICGC_MB287	10x	Tumor
2.5384	-4.20499	ICGC_MB287	10x	Tumor
1.27845	1.66427	ICGC_MB287	10x	Tumor
-5.07494	5.73912	ICGC_MB287	10x	Tumor
-3.98122	6.32876	ICGC_MB287	10x	Tumor
1.3362	-4.37996	ICGC_MB287	10x	Tumor
-1.19075	5.26309	ICGC_MB287	10x	Tumor
0.532288	-1.69078	ICGC_MB287	10x	Tumor
-2.41238	5.49349	ICGC_MB287	10x	Tumor
2.18478	-2.12818	ICGC_MB287	10x	Tumor
-5.22025	5.59536	ICGC_MB287	10x	Tumor
-5.82314	3.1403	ICGC_MB287	10x	Tumor
-5.52065	5.40467	ICGC_MB287	10x	Tumor
12.3364	-0.472669	ICGC_MB287	10x	Mircroglia
1.75526	-4.70882	ICGC_MB287	10x	Tumor
0.0140993	-1.77896	ICGC_MB287	10x	Tumor
0.754147	-1.01682	ICGC_MB287	10x	Tumor
-5.8745	2.20839	ICGC_MB287	10x	Tumor
-0.720905	2.94258	ICGC_MB287	10x	Tumor
-0.98969	2.96483	ICGC_MB287	10x	Tumor
-4.13468	1.57453	ICGC_MB287	10x	Tumor
0.863079	-7.00369	ICGC_MB287	10x	Tumor
1.42723	-6.0992	ICGC_MB287	10x	Tumor
-1.24504	5.14679	ICGC_MB287	10x	Tumor
-1.53458	5.43015	ICGC_MB287	10x	Tumor
-0.77796	2.73087	ICGC_MB287	10x	Tumor
1.1203	-5.37737	ICGC_MB287	10x	Tumor
0.12837	2.11891	ICGC_MB287	10x	Tumor
1.87328	2.34714	ICGC_MB287	10x	Tumor
0.597734	-5.65377	ICGC_MB287	10x	Tumor
1.85748	-4.26739	ICGC_MB287	10x	Tumor
0.990566	-0.278298	ICGC_MB287	10x	Tumor
-4.26265	6.06971	ICGC_MB287	10x	Tumor
-0.757718	-0.726861	ICGC_MB287	10x	Tumor
2.61237	-3.11609	ICGC_MB287	10x	Tumor
1.59819	-0.235931	ICGC_MB287	10x	Tumor
0.820201	-0.530943	ICGC_MB287	10x	Tumor
-4.99147	5.81588	ICGC_MB287	10x	Tumor
1.6999	-4.55085	ICGC_MB287	10x	Tumor
2.30326	9.67994	ICGC_MB287	10x	Oligo
-5.11969	2.97827	ICGC_MB287	10x	Tumor
1.1276	-3.66345	ICGC_MB287	10x	Tumor
0.716318	-3.613	ICGC_MB287	10x	Tumor
-5.30328	9.72588	ICGC_MB287	10x	Astrocytes
1.23514	-6.80669	ICGC_MB287	10x	Tumor
0.400623	3.04566	ICGC_MB287	10x	Tumor
1.55646	-7.05132	ICGC_MB287	10x	Tumor
-0.510033	2.90972	ICGC_MB287	10x	Tumor
1.65057	1.11476	ICGC_MB287	10x	Tumor
-0.972963	-0.19542	ICGC_MB287	10x	Tumor
-5.13916	5.44476	ICGC_MB287	10x	Tumor
0.626121	-7.8961	ICGC_MB287	10x	Tumor
1.29946	-1.47051	ICGC_MB287	10x	Tumor
-4.2998	5.70239	ICGC_MB287	10x	Tumor
1.65644	-4.83973	ICGC_MB287	10x	Tumor
0.881444	-6.22226	ICGC_MB287	10x	Tumor
-0.0519539	14.2238	ICGC_MB287	10x	Fibroblast/pers
-1.73734	5.80871	ICGC_MB287	10x	Tumor
1.7236	-4.64934	ICGC_MB287	10x	Tumor
-0.377712	14.3154	ICGC_MB287	10x	Fibroblast/pers
-3.6331	4.6768	ICGC_MB287	10x	Tumor
-3.25488	6.23623	ICGC_MB287	10x	Tumor
-0.17294	14.9924	ICGC_MB287	10x	Fibroblast/pers
-2.17383	5.57352	ICGC_MB287	10x	Tumor
1.69436	-3.99855	ICGC_MB287	10x	Tumor
1.71681	-7.72636	ICGC_MB287	10x	Tumor
-4.97475	5.91966	ICGC_MB287	10x	Tumor
1.37606	-0.606078	ICGC_MB287	10x	Tumor
2.6974	9.69443	ICGC_MB287	10x	Oligo
-1.32808	-1.31298	ICGC_MB287	10x	Tumor
-5.43682	10.2053	ICGC_MB287	10x	Astrocytes
-5.20488	5.43993	ICGC_MB287	10x	Tumor
-4.80138	5.79325	ICGC_MB287	10x	Tumor
-4.92477	1.76908	ICGC_MB287	10x	Tumor
-0.886219	-1.67068	ICGC_MB287	10x	Tumor
0.679284	-3.68831	ICGC_MB287	10x	Tumor
2.87185	-5.6093	ICGC_MB287	10x	Tumor
1.59421	-4.47303	ICGC_MB287	10x	Tumor
2.41455	9.53583	ICGC_MB287	10x	Oligo
-0.292039	0.360936	ICGC_MB287	10x	Tumor
-5.75342	9.68043	ICGC_MB287	10x	Astrocytes
-1.20059	5.38242	ICGC_MB287	10x	Tumor
-4.68526	2.8379	ICGC_MB287	10x	Tumor
3.06393	-4.76699	ICGC_MB287	10x	Tumor
-0.551675	3.00047	ICGC_MB287	10x	Tumor
0.730797	-1.80825	ICGC_MB287	10x	Tumor
1.77765	-3.91626	ICGC_MB287	10x	Tumor
13.2315	0.744013	ICGC_MB287	10x	Mircroglia
2.03824	-3.82718	ICGC_MB287	10x	Tumor
-4.75026	4.69946	ICGC_MB287	10x	Tumor
-0.0587943	-0.708973	ICGC_MB287	10x	Tumor
1.49433	-5.33673	ICGC_MB287	10x	Tumor
-4.89243	5.28521	ICGC_MB287	10x	Tumor
13.2469	0.582169	ICGC_MB287	10x	Mircroglia
-5.22025	2.48313	ICGC_MB287	10x	Tumor
-1.02329	-0.143402	ICGC_MB287	10x	Tumor
-1.14203	4.647	ICGC_MB287	10x	Tumor
-0.919599	2.80567	ICGC_MB287	10x	Tumor
1.89107	-4.31092	ICGC_MB287	10x	Tumor
-5.33229	3.63233	ICGC_MB287	10x	Tumor
1.71806	-4.87341	ICGC_MB287	10x	Tumor
3.65138	-6.32717	ICGC_MB287	10x	Tumor
-2.11846	5.90309	ICGC_MB287	10x	Tumor
-0.230433	2.58465	ICGC_MB287	10x	Tumor
-0.732112	2.43757	ICGC_MB287	10x	Tumor
0.0442158	-6.60043	ICGC_MB287	10x	Tumor
-4.0123	5.36003	ICGC_MB287	10x	Tumor
0.626823	-7.19666	ICGC_MB287	10x	Tumor
1.98916	-1.69088	ICGC_MB287	10x	Tumor
-5.36575	9.98313	ICGC_MB287	10x	Astrocytes
-5.43309	2.32231	ICGC_MB287	10x	Tumor
0.79182	1.34921	ICGC_MB287	10x	Tumor
0.603764	14.716	ICGC_MB287	10x	Fibroblast/pers
-5.47622	4.7081	ICGC_MB287	10x	Tumor
-5.26879	5.70433	ICGC_MB287	10x	Tumor
-1.31577	-1.35433	ICGC_MB287	10x	Tumor
1.14194	-6.92392	ICGC_MB287	10x	Tumor
-2.87109	4.83687	ICGC_MB287	10x	Tumor
-0.787522	3.59275	ICGC_MB287	10x	Tumor
3.08968	-3.82012	ICGC_MB287	10x	Tumor
3.37433	-2.46638	ICGC_MB287	10x	Tumor
1.64738	1.25986	ICGC_MB287	10x	Tumor
2.62742	9.67701	ICGC_MB287	10x	Oligo
-0.857114	0.727437	ICGC_MB287	10x	Tumor
1.7277	0.864029	ICGC_MB287	10x	Tumor
-4.19182	4.87474	ICGC_MB287	10x	Tumor
0.891342	1.33345	ICGC_MB287	10x	Tumor
2.32292	-4.06659	ICGC_MB287	10x	Tumor
-4.87935	4.47617	ICGC_MB287	10x	Tumor
-2.87687	4.81782	ICGC_MB287	10x	Tumor
-5.44069	4.33546	ICGC_MB287	10x	Tumor
-5.30011	5.19767	ICGC_MB287	10x	Tumor
-1.81302	5.46665	ICGC_MB287	10x	Tumor
1.65229	-0.752602	ICGC_MB287	10x	Tumor
-2.19466	5.45344	ICGC_MB287	10x	Tumor
0.457693	14.7736	ICGC_MB287	10x	Fibroblast/pers
-2.35821	5.93877	ICGC_MB287	10x	Tumor
1.98938	-2.32077	ICGC_MB287	10x	Tumor
2.03262	-4.78988	ICGC_MB287	10x	Tumor
1.65137	1.43454	ICGC_MB287	10x	Tumor
2.665	-6.33889	ICGC_MB287	10x	Tumor
0.462106	-5.98806	ICGC_MB287	10x	Tumor
0.168768	-0.160764	ICGC_MB287	10x	Tumor
1.49267	-6.3241	ICGC_MB287	10x	Tumor
-4.76401	5.42153	ICGC_MB287	10x	Tumor
0.794643	-6.55583	ICGC_MB287	10x	Tumor
-5.01638	3.35008	ICGC_MB287	10x	Tumor
1.45575	-3.9446	ICGC_MB287	10x	Tumor
3.00828	-5.29344	ICGC_MB287	10x	Tumor
0.369847	2.6793	ICGC_MB287	10x	Tumor
3.41741	-6.26609	ICGC_MB287	10x	Tumor
1.30535	-4.25578	ICGC_MB287	10x	Tumor
-0.800584	2.28906	ICGC_MB287	10x	Tumor
-0.14076	-7.553	ICGC_MB287	10x	Tumor
-0.90919	1.58768	ICGC_MB287	10x	Tumor
-0.918636	2.16602	ICGC_MB287	10x	Tumor
-4.71246	4.96483	ICGC_MB287	10x	Tumor
-5.02572	5.15307	ICGC_MB287	10x	Tumor
-4.61339	4.10255	ICGC_MB287	10x	Tumor
2.92539	-2.31123	ICGC_MB287	10x	Tumor
-0.152028	-0.374128	ICGC_MB287	10x	Tumor
-5.1288	5.59529	ICGC_MB287	10x	Tumor
-4.50997	6.51669	ICGC_MB287	10x	Tumor
2.68919	9.78753	ICGC_MB287	10x	Oligo
-1.32334	5.0716	ICGC_MB287	10x	Tumor
-3.36964	5.59596	ICGC_MB287	10x	Tumor
-3.034	6.41558	ICGC_MB287	10x	Tumor
-4.47385	6.45153	ICGC_MB287	10x	Tumor
-3.40081	3.61349	ICGC_MB287	10x	Tumor
-4.23456	6.57908	ICGC_MB287	10x	Tumor
0.668208	-6.29874	ICGC_MB287	10x	Tumor
-1.22882	4.89423	ICGC_MB287	10x	Tumor
2.38269	9.47915	ICGC_MB287	10x	Oligo
1.25478	-2.40678	ICGC_MB287	10x	Tumor
1.4416	1.80446	ICGC_MB287	10x	Tumor
-0.30951	14.5832	ICGC_MB287	10x	Fibroblast/pers
-5.37316	5.73251	ICGC_MB287	10x	Tumor
-0.0152076	-0.817001	ICGC_MB287	10x	Tumor
-2.55547	4.84118	ICGC_MB287	10x	Tumor
-4.48369	4.88396	ICGC_MB287	10x	Tumor
-1.44762	4.72521	ICGC_MB287	10x	Tumor
0.624309	14.8713	ICGC_MB287	10x	Fibroblast/pers
-0.617104	3.04765	ICGC_MB287	10x	Tumor
1.03598	-7.16338	ICGC_MB287	10x	Tumor
-5.51781	3.1519	ICGC_MB287	10x	Tumor
3.08728	-6.16887	ICGC_MB287	10x	Tumor
-1.96066	5.88164	ICGC_MB287	10x	Tumor
-2.53155	4.54316	ICGC_MB287	10x	Tumor
-5.60112	9.93782	ICGC_MB287	10x	Astrocytes
-0.197946	-0.48542	ICGC_MB287	10x	Tumor
-1.58881	5.55693	ICGC_MB287	10x	Tumor
11.9983	-0.732468	ICGC_MB287	10x	Mircroglia
1.52692	-0.538768	ICGC_MB287	10x	Tumor
-2.28806	5.67726	ICGC_MB287	10x	Tumor
12.0636	-0.676304	ICGC_MB287	10x	Mircroglia
-1.17309	5.19709	ICGC_MB287	10x	Tumor
2.06124	-3.42312	ICGC_MB287	10x	Tumor
-1.0341	2.74792	ICGC_MB287	10x	Tumor
-5.70001	9.66629	ICGC_MB287	10x	Astrocytes
-0.538283	2.0304	ICGC_MB287	10x	Tumor
0.673105	-1.06926	ICGC_MB287	10x	Tumor
-0.896264	3.22598	ICGC_MB287	10x	Tumor
1.43902	1.33624	ICGC_MB287	10x	Tumor
2.78459	9.83671	ICGC_MB287	10x	Oligo
1.78737	-7.62705	ICGC_MB287	10x	Tumor
-0.535595	1.77504	ICGC_MB287	10x	Tumor
-0.351358	1.32769	ICGC_MB287	10x	Tumor
-4.97867	5.70308	ICGC_MB287	10x	Tumor
-2.70332	5.64517	ICGC_MB287	10x	Tumor
-1.87861	5.1704	ICGC_MB287	10x	Tumor
-1.05818	3.30001	ICGC_MB287	10x	Tumor
-4.93904	5.56527	ICGC_MB287	10x	Tumor
-0.811847	3.23684	ICGC_MB287	10x	Tumor
-4.97338	5.36126	ICGC_MB287	10x	Tumor
-5.35916	9.58432	ICGC_MB287	10x	Astrocytes
-1.46021	-1.18179	ICGC_MB287	10x	Tumor
2.68442	9.66556	ICGC_MB287	10x	Oligo
2.15291	9.34068	ICGC_MB287	10x	Oligo
2.17717	-2.9497	ICGC_MB287	10x	Tumor
1.58061	-5.64114	ICGC_MB287	10x	Tumor
1.7826	2.21827	ICGC_MB287	10x	Tumor
-5.75065	2.21518	ICGC_MB287	10x	Tumor
-0.359783	-0.856187	ICGC_MB287	10x	Tumor
2.37172	-4.02264	ICGC_MB287	10x	Tumor
-4.77192	5.07248	ICGC_MB287	10x	Tumor
-5.40598	9.64914	ICGC_MB287	10x	Astrocytes
1.32982	2.89737	ICGC_MB287	10x	Tumor
1.61051	-0.919667	ICGC_MB287	10x	Tumor
0.249016	1.35559	ICGC_MB287	10x	Tumor
0.91619	-8.03347	ICGC_MB287	10x	Tumor
2.48229	-7.65221	ICGC_MB287	10x	Tumor
-1.28493	5.39423	ICGC_MB287	10x	Tumor
-0.894284	-0.374968	ICGC_MB287	10x	Tumor
3.32164	-6.14418	ICGC_MB287	10x	Tumor
2.36369	-8.07239	ICGC_MB287	10x	Tumor
-0.795075	-1.5885	ICGC_MB287	10x	Tumor
1.77758	-5.88962	ICGC_MB287	10x	Tumor
-1.68626	-0.418872	ICGC_MB287	10x	Tumor
-5.27871	2.69217	ICGC_MB287	10x	Tumor
-3.77422	6.3414	ICGC_MB287	10x	Tumor
-0.536911	14.6773	ICGC_MB287	10x	Fibroblast/pers
3.01988	-3.1539	ICGC_MB287	10x	Tumor
-5.73023	6.08737	ICGC_MB287	10x	Tumor
-1.22842	-1.49926	ICGC_MB287	10x	Tumor
0.557088	14.8699	ICGC_MB287	10x	Fibroblast/pers
-5.62388	9.85516	ICGC_MB287	10x	Astrocytes
-2.03982	6.02088	ICGC_MB287	10x	Tumor
-0.0268286	-7.73534	ICGC_MB287	10x	Tumor
-4.97477	6.47195	ICGC_MB287	10x	Tumor
0.0429345	1.32628	ICGC_MB287	10x	Tumor
0.270832	0.132271	ICGC_MB287	10x	Tumor
2.55664	-6.918	ICGC_MB287	10x	Tumor
-1.81116	-0.630288	ICGC_MB287	10x	Tumor
1.24101	0.556745	ICGC_MB287	10x	Tumor
1.50425	-4.82963	ICGC_MB287	10x	Tumor
-3.04473	4.77411	ICGC_MB287	10x	Tumor
0.327888	-1.24481	ICGC_MB287	10x	Tumor
0.531504	-1.32978	ICGC_MB287	10x	Tumor
-0.294914	-1.96907	ICGC_MB287	10x	Tumor
-2.93538	6.678	ICGC_MB287	10x	Tumor
-1.67849	5.61882	ICGC_MB287	10x	Tumor
1.93973	-2.85772	ICGC_MB287	10x	Tumor
-3.77794	6.52995	ICGC_MB287	10x	Tumor
-0.770819	1.60185	ICGC_MB287	10x	Tumor
0.733977	-3.16691	ICGC_MB287	10x	Tumor
-1.40856	5.37148	ICGC_MB287	10x	Tumor
13.3371	0.587439	ICGC_MB287	10x	Mircroglia
-2.2456	5.43968	ICGC_MB287	10x	Tumor
-2.02005	4.40943	ICGC_MB287	10x	Tumor
-0.0384222	-7.65283	ICGC_MB287	10x	Tumor
0.134094	-1.27437	ICGC_MB287	10x	Tumor
-0.70499	1.99495	ICGC_MB287	10x	Tumor
-4.91998	4.9796	ICGC_MB287	10x	Tumor
3.12702	-5.39869	ICGC_MB287	10x	Tumor
-4.39879	6.71003	ICGC_MB287	10x	Tumor
2.10487	-6.9234	ICGC_MB287	10x	Tumor
1.20881	0.3922	ICGC_MB287	10x	Tumor
0.440994	-6.13729	ICGC_MB287	10x	Tumor
-0.955928	2.88657	ICGC_MB287	10x	Tumor
1.36234	-6.9963	ICGC_MB287	10x	Tumor
-1.99688	6.01179	ICGC_MB287	10x	Tumor
2.43132	-7.01596	ICGC_MB287	10x	Tumor
1.74221	1.89975	ICGC_MB287	10x	Tumor
-0.450526	14.2756	ICGC_MB287	10x	Fibroblast/pers
1.75629	-7.09851	ICGC_MB287	10x	Tumor
2.90427	-4.9817	ICGC_MB287	10x	Tumor
0.736589	-6.00307	ICGC_MB287	10x	Tumor
-5.05341	5.12555	ICGC_MB287	10x	Tumor
-5.28982	9.83046	ICGC_MB287	10x	Astrocytes
2.50027	-6.34581	ICGC_MB287	10x	Tumor
1.00588	-1.57299	ICGC_MB287	10x	Tumor
1.43495	2.554	ICGC_MB287	10x	Tumor
-0.182133	3.22229	ICGC_MB287	10x	Tumor
1.45982	-5.89535	ICGC_MB287	10x	Tumor
-4.76922	5.38536	ICGC_MB287	10x	Tumor
-5.36878	2.62048	ICGC_MB287	10x	Tumor
1.47199	0.716258	ICGC_MB287	10x	Tumor
1.09633	3.21677	ICGC_MB287	10x	Tumor
13.2741	0.782742	ICGC_MB287	10x	Mircroglia
-0.819699	2.19638	ICGC_MB287	10x	Tumor
0.254191	-1.33905	ICGC_MB287	10x	Tumor
3.30272	-3.99386	ICGC_MB287	10x	Tumor
-4.96352	4.83407	ICGC_MB287	10x	Tumor
-0.857131	-2.16265	ICGC_MB287	10x	Tumor
0.468381	0.926417	ICGC_MB287	10x	Tumor
0.38056	-5.51631	ICGC_MB287	10x	Tumor
-0.0234896	2.63645	ICGC_MB287	10x	Tumor
0.944287	-5.04536	ICGC_MB287	10x	Tumor
-0.19823	0.318209	ICGC_MB287	10x	Tumor
0.145756	-1.51996	ICGC_MB287	10x	Tumor
0.717718	-4.24326	ICGC_MB287	10x	Tumor
2.41165	-4.62495	ICGC_MB287	10x	Tumor
-0.823485	14.5036	ICGC_MB287	10x	Fibroblast/pers
1.31532	-5.15357	ICGC_MB287	10x	Tumor
1.81536	-5.5175	ICGC_MB287	10x	Tumor
13.2923	0.84898	ICGC_MB287	10x	Mircroglia
0.155547	14.5342	ICGC_MB287	10x	Fibroblast/pers
-2.87633	5.17665	ICGC_MB287	10x	Tumor
1.53956	3.03219	ICGC_MB287	10x	Tumor
1.85015	2.12928	ICGC_MB287	10x	Tumor
-0.832772	1.72489	ICGC_MB287	10x	Tumor
1.24246	-1.46309	ICGC_MB287	10x	Tumor
-1.14624	-1.01687	ICGC_MB287	10x	Tumor
-5.19057	10.0947	ICGC_MB287	10x	Astrocytes
1.17995	-3.4044	ICGC_MB287	10x	Tumor
3.31931	-5.66975	ICGC_MB287	10x	Tumor
-1.4331	4.32504	ICGC_MB287	10x	Tumor
-2.50821	5.91306	ICGC_MB287	10x	Tumor
-1.50989	5.48084	ICGC_MB287	10x	Tumor
0.520744	-7.31221	ICGC_MB287	10x	Tumor
-3.5867	4.38674	ICGC_MB287	10x	Tumor
-1.14698	0.0154234	ICGC_MB287	10x	Tumor
2.61114	9.74161	ICGC_MB287	10x	Oligo
-1.05023	2.54439	ICGC_MB287	10x	Tumor
-0.266489	2.23125	ICGC_MB287	10x	Tumor
-5.4764	9.96557	ICGC_MB287	10x	Astrocytes
1.13301	2.05291	ICGC_MB287	10x	Tumor
-2.58026	5.94744	ICGC_MB287	10x	Tumor
-4.95207	5.36577	ICGC_MB287	10x	Tumor
0.172724	3.23764	ICGC_MB287	10x	Tumor
1.14743	2.37919	ICGC_MB287	10x	Tumor
-0.166367	15.0287	ICGC_MB287	10x	Fibroblast/pers
-1.27959	5.44315	ICGC_MB287	10x	Tumor
1.74907	-4.37463	ICGC_MB287	10x	Tumor
3.22578	-6.63638	ICGC_MB287	10x	Tumor
2.49929	9.66264	ICGC_MB287	10x	Oligo
1.81829	2.31994	ICGC_MB287	10x	Tumor
-4.80382	4.98242	ICGC_MB287	10x	Tumor
-0.193397	1.41562	ICGC_MB287	10x	Tumor
-5.68507	9.77344	ICGC_MB287	10x	Astrocytes
-0.333475	-1.89636	ICGC_MB287	10x	Tumor
1.60575	-7.48219	ICGC_MB287	10x	Tumor
1.604	2.89744	ICGC_MB287	10x	Tumor
-3.86913	5.65748	ICGC_MB287	10x	Tumor
-1.43684	-1.0813	ICGC_MB287	10x	Tumor
-0.701605	2.69917	ICGC_MB287	10x	Tumor
-3.59597	6.18056	ICGC_MB287	10x	Tumor
-1.11363	4.97392	ICGC_MB287	10x	Tumor
3.2465	-3.23234	ICGC_MB287	10x	Tumor
-2.24905	5.20918	ICGC_MB287	10x	Tumor
1.73869	1.91349	ICGC_MB287	10x	Tumor
-2.86873	5.95661	ICGC_MB287	10x	Tumor
1.03451	2.39114	ICGC_MB287	10x	Tumor
0.14967	2.49135	ICGC_MB287	10x	Tumor
-3.27132	3.68227	ICGC_MB287	10x	Tumor
-1.17653	4.57469	ICGC_MB287	10x	Tumor
-1.60824	5.68015	ICGC_MB287	10x	Tumor
-5.6042	10.1424	ICGC_MB287	10x	Astrocytes
0.210561	-6.50576	ICGC_MB287	10x	Tumor
1.56006	1.99279	ICGC_MB287	10x	Tumor
-0.821495	2.9981	ICGC_MB287	10x	Tumor
-5.01676	5.47247	ICGC_MB287	10x	Tumor
-0.295011	2.60765	ICGC_MB287	10x	Tumor
-2.69289	5.68374	ICGC_MB287	10x	Tumor
-2.92487	6.71077	ICGC_MB287	10x	Tumor
-5.20647	5.94435	ICGC_MB287	10x	Tumor
3.13279	-4.32643	ICGC_MB287	10x	Tumor
-2.14827	4.82016	ICGC_MB287	10x	Tumor
2.60435	-5.02384	ICGC_MB287	10x	Tumor
0.251932	0.0340884	ICGC_MB287	10x	Tumor
-5.51671	10.1427	ICGC_MB287	10x	Astrocytes
0.0145901	3.0577	ICGC_MB287	10x	Tumor
-2.7036	6.18581	ICGC_MB287	10x	Tumor
0.85745	1.58438	ICGC_MB287	10x	Tumor
-1.81703	5.82258	ICGC_MB287	10x	Tumor
0.598507	0.514717	ICGC_MB287	10x	Tumor
0.353844	-2.94317	ICGC_MB287	10x	Tumor
-2.71116	5.13066	ICGC_MB287	10x	Tumor
2.47037	9.62352	ICGC_MB287	10x	Oligo
-0.753172	-0.147072	ICGC_MB287	10x	Tumor
-3.49901	5.45002	ICGC_MB287	10x	Tumor
2.64059	9.77182	ICGC_MB287	10x	Oligo
-4.38532	4.12397	ICGC_MB287	10x	Tumor
-5.70036	2.16641	ICGC_MB287	10x	Tumor
-4.90846	5.42531	ICGC_MB287	10x	Tumor
3.29179	-2.84567	ICGC_MB287	10x	Tumor
1.33052	0.312002	ICGC_MB287	10x	Tumor
0.723304	-2.74185	ICGC_MB287	10x	Tumor
-0.730906	2.24458	ICGC_MB287	10x	Tumor
-3.35745	5.10339	ICGC_MB287	10x	Tumor
-3.35799	5.01504	ICGC_MB287	10x	Tumor
-3.47119	4.85217	ICGC_MB287	10x	Tumor
2.44525	-2.76025	ICGC_MB287	10x	Tumor
0.970418	-6.68305	ICGC_MB287	10x	Tumor
0.299008	-1.39338	ICGC_MB287	10x	Tumor
-1.08536	2.69389	ICGC_MB287	10x	Tumor
-5.4757	5.33735	ICGC_MB287	10x	Tumor
1.43102	-6.83743	ICGC_MB287	10x	Tumor
-3.86447	6.30974	ICGC_MB287	10x	Tumor
12.0796	-0.586849	ICGC_MB287	10x	Mircroglia
-5.74388	2.58641	ICGC_MB287	10x	Tumor
-5.39625	10.0911	ICGC_MB287	10x	Astrocytes
-4.36108	5.00784	ICGC_MB287	10x	Tumor
-3.44703	4.11309	ICGC_MB287	10x	Tumor
-0.819973	1.80989	ICGC_MB287	10x	Tumor
1.84302	-2.73584	ICGC_MB287	10x	Tumor
-0.381872	14.6965	ICGC_MB287	10x	Fibroblast/pers
-1.28143	5.2464	ICGC_MB287	10x	Tumor
0.899065	-1.48189	ICGC_MB287	10x	Tumor
0.904649	2.4919	ICGC_MB287	10x	Tumor
-4.11936	6.36664	ICGC_MB287	10x	Tumor
1.72327	-4.09373	ICGC_MB287	10x	Tumor
-1.46255	5.55354	ICGC_MB287	10x	Tumor
-5.63892	3.00272	ICGC_MB287	10x	Tumor
0.312244	-0.806154	ICGC_MB287	10x	Tumor
-0.808275	-0.618775	ICGC_MB287	10x	Tumor
12.1028	-0.622279	ICGC_MB287	10x	Mircroglia
-0.096923	14.9263	ICGC_MB287	10x	Fibroblast/pers
-5.80527	5.95169	ICGC_MB287	10x	Tumor
2.47565	-2.9528	ICGC_MB287	10x	Tumor
-3.47892	5.03107	ICGC_MB287	10x	Tumor
1.69978	-5.64185	ICGC_MB287	10x	Tumor
0.999869	-0.746817	ICGC_MB287	10x	Tumor
0.770161	-7.35397	ICGC_MB287	10x	Tumor
0.770497	14.8158	ICGC_MB287	10x	Fibroblast/pers
-1.09518	4.95628	ICGC_MB287	10x	Tumor
-3.03227	6.65553	ICGC_MB287	10x	Tumor
-4.84227	5.06818	ICGC_MB287	10x	Tumor
1.831	-3.46683	ICGC_MB287	10x	Tumor
1.00539	-4.44487	ICGC_MB287	10x	Tumor
1.27033	2.81069	ICGC_MB287	10x	Tumor
0.570086	-0.964199	ICGC_MB287	10x	Tumor
-4.75471	4.96901	ICGC_MB287	10x	Tumor
-5.27972	5.45089	ICGC_MB287	10x	Tumor
2.71723	-6.90385	ICGC_MB287	10x	Tumor
-2.74945	6.39044	ICGC_MB287	10x	Tumor
1.31721	-1.24663	ICGC_MB287	10x	Tumor
-0.350294	2.11719	ICGC_MB287	10x	Tumor
0.355601	-0.38168	ICGC_MB287	10x	Tumor
1.08778	-6.47207	ICGC_MB287	10x	Tumor
-2.5956	6.53208	ICGC_MB287	10x	Tumor
-5.41553	5.67488	ICGC_MB287	10x	Tumor
1.98915	-5.63483	ICGC_MB287	10x	Tumor
2.19106	9.37147	ICGC_MB287	10x	Oligo
-0.505799	3.08888	ICGC_MB287	10x	Tumor
-5.59408	9.8279	ICGC_MB287	10x	Astrocytes
1.28385	-5.03444	ICGC_MB287	10x	Tumor
1.9924	-5.23966	ICGC_MB287	10x	Tumor
-1.13548	3.16602	ICGC_MB287	10x	Tumor
-1.12113	4.86605	ICGC_MB287	10x	Tumor
13.1429	0.538298	ICGC_MB287	10x	Mircroglia
-4.18026	6.31158	ICGC_MB287	10x	Tumor
2.21035	-2.65319	ICGC_MB287	10x	Tumor
2.23976	-6.27848	ICGC_MB287	10x	Tumor
-3.96308	4.58182	ICGC_MB287	10x	Tumor
1.80709	-6.68567	ICGC_MB287	10x	Tumor
13.2512	0.724848	ICGC_MB287	10x	Mircroglia
-4.95855	4.07498	ICGC_MB287	10x	Tumor
-0.332823	-0.945053	ICGC_MB287	10x	Tumor
1.2306	-4.06183	ICGC_MB287	10x	Tumor
1.26749	-2.73551	ICGC_MB287	10x	Tumor
-4.76104	6.26788	ICGC_MB287	10x	Tumor
-5.62654	5.47415	ICGC_MB287	10x	Tumor
0.123935	-0.735625	ICGC_MB287	10x	Tumor
0.0234446	14.5861	ICGC_MB287	10x	Fibroblast/pers
-4.57671	6.27119	ICGC_MB287	10x	Tumor
1.64802	1.84275	ICGC_MB287	10x	Tumor
-4.38028	6.73514	ICGC_MB287	10x	Tumor
0.277913	-7.62585	ICGC_MB287	10x	Tumor
-0.0392626	-1.69295	ICGC_MB287	10x	Tumor
3.04402	-7.67197	ICGC_MB287	10x	Tumor
1.58491	-2.97981	ICGC_MB287	10x	Tumor
0.433091	-6.95806	ICGC_MB287	10x	Tumor
-0.956971	-1.53965	ICGC_MB287	10x	Tumor
1.51792	-3.24978	ICGC_MB287	10x	Tumor
0.763223	-0.972643	ICGC_MB287	10x	Tumor
-3.95966	5.87468	ICGC_MB287	10x	Tumor
1.42591	-6.50604	ICGC_MB287	10x	Tumor
0.326543	14.2292	ICGC_MB287	10x	Fibroblast/pers
0.35456	2.19667	ICGC_MB287	10x	Tumor
-0.577475	3.31629	ICGC_MB287	10x	Tumor
1.32895	-3.63	ICGC_MB287	10x	Tumor
-4.81149	5.45501	ICGC_MB287	10x	Tumor
-0.381702	14.7726	ICGC_MB287	10x	Fibroblast/pers
1.34234	-6.57576	ICGC_MB287	10x	Tumor
-0.0516136	-1.421	ICGC_MB287	10x	Tumor
-1.53317	5.03785	ICGC_MB287	10x	Tumor
-5.51066	5.30345	ICGC_MB287	10x	Tumor
-1.13726	4.7337	ICGC_MB287	10x	Tumor
-1.03595	2.10235	ICGC_MB287	10x	Tumor
-5.6761	9.7657	ICGC_MB287	10x	Astrocytes
-2.12327	5.56904	ICGC_MB287	10x	Tumor
-0.401044	3.12552	ICGC_MB287	10x	Tumor
-5.4332	5.76359	ICGC_MB287	10x	Tumor
2.71288	9.8112	ICGC_MB287	10x	Oligo
0.946102	-7.18675	ICGC_MB287	10x	Tumor
1.59711	-7.26228	ICGC_MB287	10x	Tumor
-0.934029	2.95223	ICGC_MB287	10x	Tumor
-1.59094	5.48507	ICGC_MB287	10x	Tumor
0.110358	0.49838	ICGC_MB287	10x	Tumor
3.22172	-5.69122	ICGC_MB287	10x	Tumor
0.563592	-4.10606	ICGC_MB287	10x	Tumor
2.30328	-5.01955	ICGC_MB287	10x	Tumor
-0.608338	2.95047	ICGC_MB287	10x	Tumor
-4.81551	5.38901	ICGC_MB287	10x	Tumor
2.66339	-3.12924	ICGC_MB287	10x	Tumor
0.639124	-7.09995	ICGC_MB287	10x	Tumor
2.39475	9.55255	ICGC_MB287	10x	Oligo
-2.56402	5.40851	ICGC_MB287	10x	Tumor
1.34296	-4.93788	ICGC_MB287	10x	Tumor
-4.97603	3.46176	ICGC_MB287	10x	Tumor
-0.868687	1.57111	ICGC_MB287	10x	Tumor
2.71056	9.79089	ICGC_MB287	10x	Oligo
3.10754	-2.56357	ICGC_MB287	10x	Tumor
2.27509	-4.60503	ICGC_MB287	10x	Tumor
-3.75571	6.51612	ICGC_MB287	10x	Tumor
2.30895	-4.31584	ICGC_MB287	10x	Tumor
2.40527	-4.31961	ICGC_MB287	10x	Tumor
2.18448	-5.13059	ICGC_MB287	10x	Tumor
2.01468	-3.95069	ICGC_MB287	10x	Tumor
-5.2558	9.65952	ICGC_MB287	10x	Astrocytes
-2.4257	5.79515	ICGC_MB287	10x	Tumor
-0.0463358	14.5308	ICGC_MB287	10x	Fibroblast/pers
-3.52824	5.17162	ICGC_MB287	10x	Tumor
0.738698	-6.68977	ICGC_MB287	10x	Tumor
-5.23252	5.54824	ICGC_MB287	10x	Tumor
-5.22329	5.93829	ICGC_MB287	10x	Tumor
-5.34676	1.82747	ICGC_MB287	10x	Tumor
12.0224	-0.689172	ICGC_MB287	10x	Mircroglia
-4.90783	6.08028	ICGC_MB287	10x	Tumor
2.4615	9.62363	ICGC_MB287	10x	Oligo
-4.99601	4.69887	ICGC_MB287	10x	Tumor
1.54286	-5.39409	ICGC_MB287	10x	Tumor
-2.5007	6.16659	ICGC_MB287	10x	Tumor
-1.21325	5.17131	ICGC_MB287	10x	Tumor
2.13751	-2.91182	ICGC_MB287	10x	Tumor
-0.453443	0.20413	ICGC_MB287	10x	Tumor
-4.67604	5.23287	ICGC_MB287	10x	Tumor
2.62827	-8.24807	ICGC_MB287	10x	Tumor
-2.17716	5.82616	ICGC_MB287	10x	Tumor
-0.998519	-1.19689	ICGC_MB287	10x	Tumor
3.45334	-5.07682	ICGC_MB287	10x	Tumor
3.25579	-5.39514	ICGC_MB287	10x	Tumor
-4.87819	5.71771	ICGC_MB287	10x	Tumor
-5.39298	9.57174	ICGC_MB287	10x	Astrocytes
1.15583	2.5187	ICGC_MB287	10x	Tumor
-1.11593	-0.935668	ICGC_MB287	10x	Tumor
2.8499	-3.77884	ICGC_MB287	10x	Tumor
1.5736	1.21204	ICGC_MB287	10x	Tumor
0.308165	14.6886	ICGC_MB287	10x	Fibroblast/pers
1.17807	-1.87767	ICGC_MB287	10x	Tumor
1.189	-1.95477	ICGC_MB287	10x	Tumor
0.653376	3.24535	ICGC_MB287	10x	Tumor
-1.54388	-0.36545	ICGC_MB287	10x	Tumor
-4.19831	4.9664	ICGC_MB287	10x	Tumor
-2.58084	5.10388	ICGC_MB287	10x	Tumor
-5.57245	10.2929	ICGC_MB287	10x	Astrocytes
-3.37935	5.6562	ICGC_MB287	10x	Tumor
1.687	-4.0214	ICGC_MB287	10x	Tumor
-4.34698	1.65735	ICGC_MB287	10x	Tumor
-1.24461	-1.47779	ICGC_MB287	10x	Tumor
-1.26314	-1.08632	ICGC_MB287	10x	Tumor
-0.423106	-0.0659734	ICGC_MB287	10x	Tumor
1.71993	-3.72255	ICGC_MB287	10x	Tumor
-1.74666	5.42071	ICGC_MB287	10x	Tumor
2.77305	-3.16985	ICGC_MB287	10x	Tumor
-5.69726	3.40321	ICGC_MB287	10x	Tumor
-0.0794458	2.89496	ICGC_MB287	10x	Tumor
-0.535614	-1.67958	ICGC_MB287	10x	Tumor
0.477255	-1.03199	ICGC_MB287	10x	Tumor
2.82489	-5.42989	ICGC_MB287	10x	Tumor
3.32273	-4.63877	ICGC_MB287	10x	Tumor
-2.98048	4.69958	ICGC_MB287	10x	Tumor
-0.589557	-1.28252	ICGC_MB287	10x	Tumor
2.01361	-6.51327	ICGC_MB287	10x	Tumor
-5.17589	6.24227	ICGC_MB287	10x	Tumor
1.68945	2.31687	ICGC_MB287	10x	Tumor
-0.659639	2.32431	ICGC_MB287	10x	Tumor
0.857175	-0.918066	ICGC_MB287	10x	Tumor
-0.943078	1.83682	ICGC_MB287	10x	Tumor
1.88622	-1.63946	ICGC_MB287	10x	Tumor
1.05476	-6.27151	ICGC_MB287	10x	Tumor
[truncated: 27,659 more rows]

## Sheet: Fig 2b
	Malignant Clusters (excluding astrocytic-like)
Gene	Differentiated neuronal-like	Early CGNP-like	Intermediate CGNP-like I	Intermediate CGNP-like II	Early CGNP-like, proliferating	Perivascular / stromal	Astrocytic	Monocytes / endothelial	Oligodendrocytes / OPCs
COL3A1	0.0923066	0.14419	0.0912984	0.105356	0.148927	2.65238	0.148411	0.176366	0.112879
COLEC11	0.0596564	0.0365976	0.0359463	0.0547965	0.0606627	0.274917	0.0292319	0.0651387	0.050096
SLC38A11	0.0150159	0.0141791	0.0121474	0.0162355	0.0278011	0.213506	0.00286433	0	0.0146172
VIM	0.206378	0.267264	0.202384	0.195504	0.436109	1.07026	0.645067	0.643465	0.280099
MFGE8	0.604757	0.126278	0.160067	0.185613	0.219653	0.644824	0.40023	0.381236	0.318503
MYO1B	0.254314	0.799416	0.907511	0.27769	0.59874	1.09106	0.510971	0.529943	0.595139
PDGFRB	0.0516752	0.428452	0.114376	0.0335619	0.299206	0.847425	0.173586	0.0856713	0
NOTCH3	0.103402	0.0831951	0.099573	0.106835	0.0987868	0.393646	0.180832	0.0781268	0.0848438
AQP4	0.105971	0.0795066	0.0993593	0.094686	0.151267	0.112713	0.932193	0.185913	0.0372884
GFAP	0.0967403	0.322686	0.141483	0.115218	0.208439	0.177333	0.840607	0.164666	0.109032
NPAS3	0.534776	0.751873	0.604567	0.47951	0.67458	1.28777	2.77266	0.685138	1.26548
TNC	0.176722	0.409377	0.918585	0.239106	0.326907	0.444784	1.11701	0.316052	0.582796
APOE	0.420561	0.577145	0.534566	0.368472	0.467107	1.83503	2.87321	1.34708	0.434133
GJA1	0.0202322	0.0217409	0.0059461	0.0237636	0.00639439	0.219393	0.356633	0.0840586	0.104063
SLC1A2	1.03927	0.513406	0.749691	0.831254	0.544193	0.359294	1.31986	0.765872	0.853259
SLC1A3	0.143581	0.594744	0.173365	0.118151	0.451237	1.88347	2.6071	1.20793	0.303761
FGFR3	9.56599e-05	0	9.81465e-06	0.00105779	0	0	0.050677	0.00582452	0
NKAIN4	0.083226	0.220991	0.13718	0.0973036	0.128681	0.110453	0.48633	0.0822358	0.0831853
GPR37L1	0.0381943	0.0391392	0.0261975	0.037219	0.0455794	0.0136554	0.337457	0.0165019	0.0825031
SLC6A11	0.0486364	0.597688	0.0864043	0.0565226	0.188684	0.0882947	0.604113	0.0987848	0.0948454
PLXNB1	0.225133	0.306216	0.339372	0.363817	0.224723	0.176956	0.306837	0.149903	0.240848
S100B	0.0830721	0.111601	0.0763259	0.0693093	0.0905973	0.121249	1.0062	0.164465	0.231854
CLDN5	0.0434702	0.111805	0.0474052	0.0275375	0.115765	0.108137	0.20836	1.18617	0.0151068
VWF	0.232881	0.285076	0.200004	0.281845	0.220536	0.214114	0.298305	1.40721	0.321814
GNG11	0.0323219	0.0329538	0.0280064	0.0317262	0.0288343	0.359667	0.0594935	0.173136	0
MCAM	0.446902	0.077563	0.131315	0.227281	0.0859788	0.110276	0.12549	0.327884	0.283833
PROCR	0.00406781	0.00477827	0.0094933	0	0	0.0294027	0	0.0585624	0
APLN	0.00180746	0.000610267	0	0.00128789	0	0	0	0	0.0141213
CLEC14A	0.00293932	0.0198365	0.00883737	0.00607159	0.00694904	0.113779	0.00298919	0.299654	0
TMEM119	0.000667324	0.00200736	0.00328095	0	0	0	0.00986867	0.0116292	0
C1QB	0.016393	0.0224124	0.0246939	0.0207358	0.0294234	0.0267873	0.0284945	0.360395	0.0588253
HPGDS	0.111433	0.0916684	0.113613	0.130844	0.0864115	0.138374	0.106463	0.159792	0.150984
CYTH4	0.0350507	0.0213939	0.0189476	0.0159136	0.0127871	0.0272219	0.0222544	0.391643	0.0321543
ITGB5	0.119496	0.102353	0.0972107	0.108641	0.149757	0.492895	0.323447	0.26042	0.159684
LPCAT2	0.176951	0.101089	0.105005	0.118221	0.0745636	0.309584	0.116861	0.321578	0.202774
CTSS	0.113826	0.115096	0.0904331	0.11321	0.129949	0.166744	0.0932724	0.340742	0.0948894
AIF1	0.0128263	0.0161749	0.0149128	0.0188386	0.0166298	0.0358998	0	0.119528	0.00478857
P2RY12	0.0408254	0.0264055	0.0298733	0.0556323	0.0271844	0.0443558	0.0164687	0.06838	0.0103956
CX3CR1	0.00506078	0.00591511	0.00591136	1.50782e-05	8.33258e-06	0.00365828	0.00218464	0.0337062	0
TGFBR1	0.311539	0.622326	0.648811	0.463431	0.636852	0.58576	0.344596	0.611629	0.33552
SOX10	0.0481048	0.0321549	0.0356719	0.0432687	0.0261127	0.0477911	0.0155012	0.0341326	0.0329738
KLK6	0.00996257	0.0186016	0.00676959	0.012104	0.0301101	0.0117261	0.00877255	0.0251233	0.0204949
PEX5L	0.306327	0.305184	0.307109	0.321325	0.314068	0.299372	0.424622	0.375749	0.48771
GPR37	0.00561595	0.00375451	0.00109196	0.00829632	1.03438e-05	0	0.0695003	0.00262097	0.0302769
ANLN	0.0497079	0.140572	0.0830916	0.0550226	0.603738	0.0649028	0.177489	0.0501515	0.0852923
MBP	0.184319	0.19829	0.148181	0.194737	0.217564	0.214204	0.214907	0.549431	0.343167
PLP1	0.0155479	0.0575793	0.0135001	0.0178552	0.0391413	0.0771006	0.0451881	0.0400704	0.131852
ENPP2	0.13796	0.144141	0.128142	0.132108	0.138869	0.0899843	0.0945573	0.22066	0.311068
CLDN11	0.558262	0.862588	0.556724	0.548177	0.668054	1.62988	0.735076	0.600372	0.575731
MAG	0.0169692	0.0107628	0.0161947	0.00514349	0.0312353	0.00915604	0.0114207	0.0183377	0
ST18	1.46345	1.12369	1.62909	1.49293	1.07309	0.595032	0.764285	1.26159	1.47134
TF	0.53515	0.531558	0.540797	0.546608	0.536939	0.512136	0.785203	0.560071	0.553212
MOG	0.0515172	0.0454463	0.0559091	0.064554	0.0394378	0.0376665	0.0719515	0.0270026	0.0767529
ERMN	0.000560826	0.00141321	0	2.38749e-05	0	0	0	0	0
OLIG1	0.0113905	0.0109344	0.0113833	0.00403003	0.00678786	0.0364793	0.035274	0.0094881	0.0913985
OLIG2	0.00181311	0.00334595	0.00212962	0	0	0	0.0119287	0.0217463	0.105455

## Sheet: Fig 2e,f SF4 i,j
UMAP_1	UMAP_2	Somatic status	Cell type
0.916655	-0.568149	wt	Tumor
-0.010367	0.218367	wt	Tumor
2.21727	-0.0200759	wt	Tumor
3.37358	-0.371321	wt	Tumor
3.6223	-0.621682	wt	Tumor
2.36922	0.994041	wt	Tumor
1.88562	0.97881	wt	Tumor
1.17229	-9.73604	wt	Astrocytes
-3.52434	4.44482	wt	Tumor
-1.20865	-0.587538	wt	Tumor
1.33928	1.20879	wt	Tumor
-0.00486189	1.27	wt	Tumor
2.49991	-0.0199227	wt	Tumor
0.359559	0.628129	wt	Tumor
0.396159	1.497	wt	Tumor
2.75892	-0.00133772	wt	Tumor
3.71174	-0.647269	wt	Tumor
0.239334	-0.304064	wt	Tumor
1.96273	0.563062	wt	Tumor
2.84063	-0.170453	wt	Tumor
-3.94564	4.66274	wt	Tumor
0.491794	1.47575	wt	Tumor
0.00208116	1.30022	wt	Tumor
-4.07491	4.82132	wt	Tumor
-3.05474	3.4281	wt	Tumor
1.93569	-2.31358	wt	Tumor
-2.9453	2.86887	wt	Tumor
1.42151	1.12276	wt	Tumor
-3.93219	3.89375	wt	Tumor
-4.16945	3.47175	wt	Tumor
-3.64765	4.59694	wt	Tumor
-2.82169	2.8709	wt	Tumor
0.788007	1.09288	wt	Tumor
0.836532	0.77588	wt	Tumor
-2.6946	2.43718	wt	Tumor
-3.93119	3.06787	wt	Tumor
-4.08353	4.1449	wt	Tumor
2.19291	0.990767	wt	Tumor
-2.9495	2.40085	wt	Tumor
-4.77858	4.98144	wt	Tumor
1.04174	0.758296	wt	Tumor
1.01337	1.23369	wt	Tumor
0.476907	1.10295	wt	Tumor
-3.19827	2.87078	wt	Tumor
-4.05347	4.28392	wt	Tumor
1.09122	-9.63237	wt	Astrocytes
-3.65091	4.10758	wt	Tumor
-2.44626	2.0011	wt	Tumor
0.155485	0.983653	wt	Tumor
-3.82705	3.74622	wt	Tumor
-2.88337	2.76363	wt	Tumor
0.171956	1.61197	wt	Tumor
-3.56522	3.56874	mut	Tumor
2.63121	-0.124914	wt	Tumor
0.826557	1.28345	wt	Tumor
2.94804	-1.59693	wt	Tumor
0.968373	-0.370491	wt	Tumor
2.72213	0.67646	wt	Tumor
0.0274742	-0.201018	wt	Tumor
2.70402	0.828151	wt	Tumor
0.569511	1.20391	wt	Tumor
-0.0477204	1.25094	wt	Tumor
-3.81973	4.68156	wt	Tumor
0.812045	0.589659	wt	Tumor
3.68764	-0.583526	wt	Tumor
-3.25298	4.06218	wt	Tumor
-4.0476	4.55174	wt	Tumor
-4.33156	4.57327	wt	Tumor
-4.07982	4.09009	wt	Tumor
-0.349771	1.28524	wt	Tumor
-2.87576	3.00746	wt	Tumor
1.00995	-0.554203	wt	Tumor
2.99675	0.12963	wt	Tumor
0.482957	-0.769531	wt	Tumor
3.29494	-0.14373	wt	Tumor
-2.73872	2.37095	wt	Tumor
4.83683	-2.38945	wt	Tumor
-1.05876	13.8188	wt	Microglia
-1.02775	1.35494	wt	Tumor
0.515228	-0.0140805	wt	Tumor
3.67586	-0.478712	wt	Tumor
0.793741	-0.364427	wt	Tumor
-3.43059	4.47223	wt	Tumor
-3.64204	4.35673	wt	Tumor
-3.54551	3.65606	wt	Tumor
3.54302	-1.15385	wt	Tumor
-4.63663	4.99411	wt	Tumor
-4.34466	4.60875	wt	Tumor
0.956631	0.156331	wt	Tumor
-3.81482	1.35976	wt	Tumor
1.80485	1.09217	wt	Tumor
-1.01849	13.859	wt	Microglia
3.06653	-0.6899	wt	Tumor
-3.38223	4.32714	wt	Tumor
1.08729	1.05859	wt	Tumor
-4.85917	3.42414	wt	Tumor
2.16869	1.01066	wt	Tumor
0.587946	-0.669031	wt	Tumor
-4.47526	4.53089	wt	Tumor
0.901496	-0.348354	wt	Tumor
-0.276332	-0.428153	wt	Tumor
0.193838	-0.0181669	wt	Tumor
1.59076	1.2371	wt	Tumor
1.24966	0.649873	wt	Tumor
0.195406	1.40859	wt	Tumor
1.22156	1.18299	wt	Tumor
1.11348	-9.65238	wt	Astrocytes
0.0450608	1.60003	wt	Tumor
-3.16669	3.51192	wt	Tumor
2.23748	0.911545	wt	Tumor
-5.35293	4.87688	wt	Tumor
0.599069	1.41353	wt	Tumor
0.121537	-0.384269	wt	Tumor
-3.56101	3.44327	wt	Tumor
-5.47212	4.98971	wt	Tumor
-5.89565	4.78204	wt	Tumor
-2.8152	2.69659	wt	Tumor
3.35002	0.0266238	wt	Tumor
-3.7326	4.16591	mut	Tumor
-7.33877	4.77695	wt	Tumor
-2.84752	3.33433	wt	Tumor
-2.02373	1.3821	wt	Tumor
1.20225	0.89941	wt	Tumor
0.0634937	1.08896	wt	Tumor
-4.46425	4.42887	wt	Tumor
3.73608	-0.973786	wt	Tumor
-4.08468	2.66387	wt	Tumor
1.33667	1.27086	wt	Tumor
-5.07613	4.9653	wt	Tumor
-5.76699	4.84861	wt	Tumor
-4.18659	4.46142	mut	Tumor
-4.44691	4.63101	wt	Tumor
0.437835	0.374122	wt	Tumor
3.39951	-0.030094	wt	Tumor
1.28632	-0.327285	wt	Tumor
-6.43257	4.67916	wt	Tumor
-2.71532	2.04659	wt	Tumor
1.0747	-9.61219	wt	Astrocytes
0.436092	1.41847	wt	Tumor
0.447221	1.1039	wt	Tumor
1.16645	-9.69781	wt	Astrocytes
3.00366	-0.374147	wt	Tumor
3.4219	-0.214759	wt	Tumor
0.360771	1.42957	wt	Tumor
0.490647	0.0128576	wt	Tumor
-4.54489	4.73794	wt	Tumor
-2.93937	2.67935	wt	Tumor
-3.4115	3.59036	wt	Tumor
-3.95047	4.11313	wt	Tumor
-4.29581	4.86113	wt	Tumor
-2.45286	2.4491	wt	Tumor
-3.19057	3.21214	wt	Tumor
3.27398	-0.0376536	wt	Tumor
-2.80594	3.25888	wt	Tumor
-3.22854	3.33888	wt	Tumor
-4.7878	4.69504	wt	Tumor
0.248658	0.60292	wt	Tumor
0.649823	1.2752	wt	Tumor
-5.00412	4.20869	wt	Tumor
-0.221163	0.960648	wt	Tumor
0.586889	0.0317764	wt	Tumor
-3.68101	4.64193	wt	Tumor
2.55325	-0.199116	wt	Tumor
-0.986593	13.8911	wt	Microglia
-1.22052	0.295484	wt	Tumor
6.38542	-0.307086	wt	Tumor
0.24375	1.24049	wt	Tumor
-0.621555	1.16252	wt	Tumor
-6.28069	4.81698	wt	Tumor
3.2459	-0.0118318	wt	Tumor
-2.63372	3.037	wt	Tumor
-3.14949	3.36245	wt	Tumor
3.12612	-0.140298	wt	Tumor
-3.81232	4.36691	wt	Tumor
-4.75731	4.7957	wt	Tumor
-4.24685	3.83356	wt	Tumor
2.48848	0.947684	wt	Tumor
1.06916	1.12167	wt	Tumor
1.53462	1.15667	wt	Tumor
-3.94249	4.4297	wt	Tumor
2.88168	-1.46632	wt	Tumor
-5.11545	4.82325	wt	Tumor
-4.27889	2.66012	wt	Tumor
-0.277165	1.34633	wt	Tumor
1.67035	1.23705	wt	Tumor
-0.952193	13.9252	wt	Microglia
-4.74628	3.02238	wt	Tumor
2.36286	1.06901	wt	Tumor
1.08195	-0.487641	wt	Tumor
0.520606	1.53664	wt	Tumor
1.30065	0.793027	wt	Tumor
0.279854	0.447484	wt	Tumor
0.937333	1.04109	wt	Tumor
3.48885	-0.248489	wt	Tumor
2.97793	-0.857307	wt	Tumor
3.60172	-0.667412	wt	Tumor
3.57335	-0.242911	wt	Tumor
3.19191	-0.637802	wt	Tumor
2.45486	-0.057258	wt	Tumor
-1.05618	13.8211	wt	Microglia
3.41437	-0.859714	wt	Tumor
2.5485	0.919145	wt	Tumor
-4.10755	2.73754	wt	Tumor
-1.01537	13.8621	wt	Microglia
0.35349	0.150271	wt	Tumor
1.25338	1.23157	wt	Tumor
-0.515698	1.21869	wt	Tumor
0.472626	0.866068	wt	Tumor
0.663647	-8.86826	wt	Astrocytes
-3.64582	4.01827	wt	Tumor
2.24372	0.609739	wt	Tumor
-3.61571	4.53093	wt	Tumor
0.747458	0.968483	wt	Tumor
-1.06754	0.834166	wt	Tumor
-2.81038	2.62421	wt	Tumor
2.18052	-0.137745	wt	Tumor
2.9256	-0.37494	wt	Tumor
1.17462	-0.26565	wt	Tumor
-4.76133	4.84653	wt	Tumor
3.35674	-0.46943	wt	Tumor
3.10115	-0.115101	wt	Tumor
1.93379	0.309077	wt	Tumor
1.00719	1.25327	wt	Tumor
-4.88072	4.60104	wt	Tumor
1.34298	1.29963	wt	Tumor
-3.7594	3.99433	wt	Tumor
0.972489	1.36385	wt	Tumor
-3.38134	1.61863	wt	Tumor
-3.31292	4.32004	wt	Tumor
0.717653	0.98644	wt	Tumor
3.48759	-1.0421	wt	Tumor
-3.32528	4.31164	wt	Tumor
-2.31145	1.78663	wt	Tumor
-3.20525	3.56716	wt	Tumor
2.63726	-0.355049	wt	Tumor
-4.00259	2.99022	wt	Tumor
-5.24306	5.05811	wt	Tumor
-2.83287	2.65939	wt	Tumor
0.997179	1.11942	wt	Tumor
2.40851	-0.00381107	wt	Tumor
-3.0532	3.29382	wt	Tumor
-4.9684	4.42376	wt	Tumor
3.38444	-0.402401	wt	Tumor
2.76186	-0.190543	wt	Tumor
0.938269	1.22574	wt	Tumor
-0.202446	1.57232	wt	Tumor
2.765	0.621726	wt	Tumor
0.192386	-0.197927	wt	Tumor
-6.63255	4.71983	wt	Tumor
-1.03125	13.8463	wt	Microglia
1.44681	1.16427	wt	Tumor
0.389274	1.48534	wt	Tumor
-2.42887	1.57854	wt	Tumor
0.574186	1.16867	wt	Tumor
-4.61801	4.76335	wt	Tumor
0.54609	-8.63025	wt	Astrocytes
0.745412	0.484969	wt	Tumor
1.94876	1.13276	wt	Tumor
-2.60893	1.06908	wt	Tumor
0.242087	1.50073	wt	Tumor
-3.76247	3.63667	wt	Tumor
1.30325	1.24748	wt	Tumor
-3.44532	3.8948	wt	Tumor
0.730859	-8.93327	wt	Astrocytes
-3.67367	4.4736	wt	Tumor
2.54829	-0.428577	wt	Tumor
0.351958	-0.169748	wt	Tumor
0.919618	-9.34119	wt	Astrocytes
-0.294298	1.30467	wt	Tumor
0.633843	0.930777	wt	Tumor
3.24848	0.0206349	wt	Tumor
-5.49546	4.96175	wt	Tumor
-3.90425	3.59533	wt	Tumor
0.94736	1.27944	wt	Tumor
1.43224	1.18027	wt	Tumor
-3.04488	3.19323	wt	Tumor
3.09761	-0.270142	wt	Tumor
0.0296842	1.29392	wt	Tumor
1.0956	-9.65541	wt	Astrocytes
-2.9602	3.03377	wt	Tumor
3.01206	-0.147727	wt	Tumor
3.32366	-0.228478	wt	Tumor
2.41375	0.963875	wt	Tumor
2.81131	0.603822	wt	Tumor
2.71899	-0.133528	wt	Tumor
-2.88708	1.88823	wt	Tumor
-0.61583	-0.337102	wt	Tumor
1.00737	1.34759	wt	Tumor
2.62106	0.81102	wt	Tumor
2.11918	1.11613	wt	Tumor
-0.917064	-6.76189	wt	Tumor
-0.120118	-6.74165	mut	Tumor
-7.6622	-6.58619	wt	Tumor
-0.415529	-7.13244	wt	Tumor
-0.441287	-6.33107	wt	Tumor
-7.73052	-8.16788	wt	Tumor
-7.09581	-9.20887	wt	Tumor
-0.725162	-7.52419	wt	Tumor
-7.00076	-8.18025	wt	Tumor
-7.42366	-8.65272	wt	Tumor
-1.2208	-6.32859	wt	Tumor
-0.7985	-6.03135	wt	Tumor
-7.82505	-8.29054	mut	Tumor
-0.739781	-5.89721	wt	Tumor
-7.40012	-9.10659	mut	Tumor
-0.918307	-7.40339	wt	Tumor
-0.661772	-6.02592	wt	Tumor
-7.63425	-8.19703	wt	Tumor
-1.16314	-2.97355	wt	Tumor
-7.88321	-8.45204	wt	Tumor
-6.64519	-8.1085	mut	Tumor
-1.14119	-6.07889	wt	Tumor
-7.97181	-7.68417	wt	Tumor
-7.02021	-6.67183	wt	Tumor
-7.7007	-7.24299	wt	Tumor
-6.78004	-8.76688	wt	Tumor
-0.444729	-6.75914	wt	Tumor
-7.0333	-8.7528	wt	Tumor
-7.23301	-6.29927	mut	Tumor
-0.975084	-7.19371	wt	Tumor
-7.42718	-9.2819	mut	Tumor
-7.44518	-8.59231	wt	Tumor
-6.74325	-8.2669	wt	Tumor
-8.04483	-8.77791	mut	Tumor
-0.378044	-6.17716	mut	Tumor
1.0431	-9.57802	wt	Vasluclar-endoth
3.54653	6.78404	wt	Tumor
-7.81838	-7.89636	wt	Tumor
-0.953318	-6.24025	wt	Tumor
-0.348984	-6.92434	wt	Tumor
0.228087	-8.10295	wt	Astrocytes
-0.206466	-6.7807	wt	Tumor
-7.27263	-6.30147	wt	Tumor
-6.96369	-8.36334	wt	Tumor
-1.26476	-2.87553	wt	Tumor
-6.36648	-7.15198	mut	Tumor
-6.42747	-7.25878	wt	Tumor
-0.637959	-6.72642	wt	Tumor
-7.17341	-8.12203	wt	Tumor
-0.0862144	-7.83077	wt	Astrocytes
-7.32858	-6.38427	wt	Tumor
-6.73801	-8.64527	wt	Tumor
-0.645915	-7.10315	mut	Tumor
-6.303	-6.98943	wt	Tumor
-7.424	-7.23882	wt	Tumor
-7.08214	-9.17132	mut	Tumor
-7.40343	-9.10521	wt	Tumor
-7.42552	-8.99013	wt	Tumor
-0.645246	-6.28617	wt	Tumor
-7.01689	-7.53419	wt	Tumor
-0.88815	-3.96207	mut	Tumor
-0.594922	-6.60607	wt	Tumor
-7.48274	-6.48235	wt	Tumor
-7.98437	-8.08287	wt	Tumor
-1.01438	-7.37754	wt	Tumor
-7.73459	-7.69858	wt	Tumor
-7.39542	-9.20138	wt	Tumor
-7.08928	-6.7229	wt	Tumor
-0.990402	-6.80182	wt	Tumor
-0.875489	-3.06755	wt	Tumor
-8.15343	-8.58966	wt	Tumor
-0.52118	-6.46528	wt	Tumor
-6.87603	-8.86585	wt	Tumor
-0.849724	-3.78142	wt	Tumor
-0.43376	-6.37706	wt	Tumor
-7.66188	-9.08364	wt	Tumor
-7.62217	-8.51485	wt	Tumor
-0.592831	-5.42074	wt	Tumor
-7.25543	-8.53954	mut	Tumor
-0.290258	-7.32612	wt	Tumor
-0.897876	-7.12846	wt	Tumor
-0.20748	-7.03041	wt	Tumor
-7.93801	-7.01443	wt	Tumor
-7.24665	-8.69514	mut	Tumor
-0.686521	-7.13712	wt	Tumor
-1.28264	-6.96437	wt	Tumor
-1.06112	-7.12839	wt	Tumor
-0.734293	-6.3109	wt	Tumor
-0.917061	-3.87592	wt	Tumor
-1.29181	-2.98598	wt	Tumor
-6.48949	-7.91353	wt	Tumor
-7.26992	-8.03786	wt	Tumor
-0.930602	-2.75032	wt	Tumor
-7.78936	-8.77214	wt	Tumor
-7.52433	-8.72985	wt	Tumor
-6.93951	-7.55054	wt	Tumor
-1.40619	13.4701	wt	Microglia
-0.61823	-6.52774	wt	Tumor
-7.18245	-7.90225	wt	Tumor
-1.13391	-6.49254	wt	Tumor
-0.952052	-3.80068	wt	Tumor
-1.1353	-7.19548	wt	Tumor
-8.01871	-8.22186	wt	Tumor
-7.46325	-9.27231	wt	Tumor
0.0365586	-7.36699	wt	Astrocytes
-7.86941	-7.70496	wt	Tumor
-1.88399	-2.70214	wt	Tumor
-1.15214	-3.07857	wt	Tumor
-0.779739	-4.72586	wt	Tumor
-7.82858	-6.84337	wt	Tumor
-0.330407	-6.50482	wt	Tumor
-1.04122	-3.13002	wt	Tumor
-6.89082	-7.69614	wt	Tumor
-0.965579	-5.82078	wt	Tumor
-6.37974	-7.30362	mut	Tumor
-6.70251	-8.34116	wt	Tumor
3.52507	6.77518	wt	Tumor
-6.99964	-8.42162	wt	Tumor
-7.11895	-6.31527	wt	Tumor
-1.25735	-3.05002	wt	Tumor
-7.52543	-8.39974	wt	Tumor
-7.27047	-7.97614	wt	Tumor
-0.2488	-6.91646	wt	Tumor
-7.53696	-8.6502	wt	Tumor
-0.827867	-6.83224	wt	Tumor
-7.04202	-9.0178	mut	Astrocytes
-7.2236	-7.7914	mut	Tumor
-0.372414	-6.32727	wt	Tumor
-0.00836819	-7.63109	wt	Tumor
-0.203496	-6.59672	wt	Astrocytes
-0.981214	-5.8467	mut	Tumor
-7.67737	-8.5206	wt	Tumor
-7.532	-6.6221	wt	Tumor
-0.870683	-3.50157	mut	Tumor
-0.715308	-6.04225	wt	Tumor
-7.18673	-8.22196	wt	Tumor
-7.44234	-8.41261	wt	Tumor
-7.73622	-8.32118	wt	Tumor
-8.07678	-8.55775	wt	Tumor
-6.6812	-7.39706	wt	Tumor
0.0460195	-7.86967	mut	Tumor
-0.911043	-3.48165	wt	Astrocytes
-1.91175	-2.41985	mut	Tumor
-6.38498	-7.3946	wt	Tumor
-0.302004	-6.48843	mut	Astrocytes
-7.15966	-8.42843	wt	Tumor
-7.1127	-6.37052	mut	Tumor
-7.59329	-6.55402	mut	Tumor
-7.51403	-7.41259	wt	Tumor
-0.839672	-6.48419	wt	Tumor
-1.21683	-6.94599	mut	Tumor
-7.89655	-8.11664	mut	Tumor
-7.55208	-9.19761	wt	Tumor
-7.3454	-7.06412	wt	Tumor
2.85463	6.49158	wt	Tumor
-0.626755	-6.86067	wt	Tumor
-0.889443	-6.36386	wt	Tumor
-0.951462	-7.39492	wt	Tumor
-1.29708	-6.68741	mut	Tumor
-0.786764	-6.23385	wt	Tumor
-1.0589	-3.07578	wt	Tumor
-6.66749	-7.32079	wt	Tumor
3.60048	6.71581	wt	Tumor
-0.856324	-3.19858	wt	Tumor
-7.7001	-7.02016	wt	Tumor
-7.62422	-6.79576	mut	Tumor
-0.0363227	-7.40744	wt	Tumor
-7.50945	-7.61157	wt	Tumor
-7.80191	-7.64931	wt	Astrocytes
-0.34384	-6.13765	mut	Astrocytes
-0.815559	-6.38291	wt	Tumor
-0.849741	-6.0836	wt	Tumor
-1.19727	13.6792	wt	Tumor
-1.39136	13.4846	wt	Tumor
-7.22973	-8.34034	wt	Tumor
-7.56327	-8.95881	wt	Microglia
-7.27065	-7.68251	wt	Microglia
-7.23385	-8.44382	wt	Tumor
-8.04747	-8.00188	mut	Tumor
-8.07189	-8.33634	mut	Tumor
-1.09088	-7.1977	wt	Tumor
-2.15195	-2.14028	wt	Tumor
-7.84306	-7.13232	wt	Tumor
-0.642791	-7.08633	wt	Tumor
0.125583	-7.79034	mut	Tumor
-7.72714	-8.36443	wt	Tumor
-0.535204	-7.25578	wt	Tumor
-0.639956	-6.01927	wt	Astrocytes
-7.10187	-8.67595	wt	Tumor
-7.09756	-6.72693	wt	Tumor
-7.21745	-9.26369	mut	Tumor
-0.887672	-6.40574	wt	Tumor
-0.385917	-6.27457	wt	Tumor
-7.39683	-6.32664	mut	Tumor
-7.36599	-6.42639	wt	Tumor
-7.96456	-7.40364	wt	Tumor
4.14778	-2.75556	mut	Tumor
-6.54722	-7.23537	wt	Tumor
-0.809423	-3.81486	wt	Tumor
-0.161186	-7.47751	wt	Tumor
-7.7546	-8.19091	wt	Tumor
-7.44107	-9.21743	wt	Tumor
3.52099	6.78504	wt	Astrocytes
0.141996	-7.78222	mut	Tumor
-1.43897	13.437	wt	Tumor
-0.505149	-7.38533	wt	Tumor
0.081286	-7.74619	wt	Astrocytes
4.77168	-2.43988	wt	Microglia
-1.3415	13.535	wt	Tumor
-1.17552	-6.63227	wt	Astrocytes
-7.18921	-6.46428	wt	Tumor
-1.41959	13.4567	wt	Microglia
-0.710973	-6.9446	wt	Tumor
-6.76603	-8.46213	wt	Tumor
-0.69872	-6.45968	wt	Microglia
-7.38354	-7.12217	wt	Tumor
-8.18267	-8.46713	wt	Tumor
-7.84633	-7.41531	wt	Tumor
-0.765144	-3.18391	wt	Tumor
-1.11305	-7.25573	mut	Tumor
-0.530912	-7.07715	wt	Tumor
-7.50604	-9.07767	wt	Tumor
-0.527499	-6.86367	wt	Tumor
-0.221039	-6.68163	wt	Tumor
-7.4151	-8.16674	wt	Tumor
-0.258204	-6.61769	wt	Tumor
4.99207	-2.32457	wt	Tumor
-6.81542	-8.45777	wt	Tumor
-0.107646	-7.01935	wt	Tumor
-7.82072	-6.81115	wt	Tumor
-7.61674	-8.98558	wt	Tumor
-7.32984	-7.17314	wt	Tumor
-0.870417	-4.34511	wt	Tumor
-1.29364	13.5823	wt	Tumor
-7.53107	-6.29239	wt	Tumor
-7.1865	-9.31313	wt	Tumor
-7.71834	-6.75691	wt	Microglia
-0.599729	-6.60921	mut	Tumor
-7.84479	-6.97513	wt	Tumor
-7.27242	-7.65903	wt	Tumor
-0.851803	-6.65124	wt	Tumor
4.56453	-2.0453	wt	Tumor
-7.75729	-7.95356	mut	Tumor
-0.557903	-6.17447	wt	Tumor
-0.689094	-5.18929	wt	Tumor
-0.907527	-3.91401	wt	Tumor
-0.815141	-7.29009	wt	Tumor
-7.51965	-7.65732	wt	Tumor
0.394009	-8.47891	wt	Tumor
-0.731509	-6.39805	wt	Tumor
-0.752137	-6.11393	wt	Tumor
-0.571756	-6.56896	wt	Astrocytes
-7.06443	-8.23486	mut	Tumor
-7.22049	-6.45245	wt	Tumor
-0.390457	-6.83235	wt	Tumor
-6.45915	-7.17183	wt	Tumor
-7.83737	-6.73867	wt	Tumor
-7.84859	-7.40464	wt	Tumor
-7.83039	-8.95077	wt	Tumor
-0.936371	-7.28616	wt	Tumor
-7.86388	-8.9329	wt	Tumor
-0.031257	-7.46786	wt	Tumor
-6.43469	-7.18323	mut	Tumor
-7.76227	-6.83839	wt	Tumor
-7.76368	-8.87528	wt	Astrocytes
-0.910039	-6.16338	wt	Tumor
-7.95437	-7.11178	wt	Tumor
-7.18871	-7.52317	wt	Tumor
-0.911072	-3.63164	wt	Tumor
-7.42478	-8.65817	wt	Tumor
-8.03967	-8.75445	wt	Tumor
0.0455978	-7.4223	wt	Tumor
-7.38721	-8.52577	mut	Tumor
-7.16172	-7.36439	wt	Tumor
-7.45032	-9.13803	wt	Astrocytes
4.2998	-2.65429	wt	Tumor
-7.34459	-6.60349	mut	Tumor
-7.32675	-8.48125	mut	Tumor
-7.12477	-6.30165	mut	Tumor
-7.20013	-6.74917	wt	Tumor
-7.64652	-7.18953	wt	Tumor
-7.07304	-8.14196	wt	Tumor
-0.78995	-3.44763	wt	Tumor
-0.825267	-6.66793	mut	Tumor
-7.43921	-8.59089	wt	Tumor
0.420481	-8.50299	wt	Tumor
-7.74736	-8.87665	wt	Tumor
-6.9563	-8.55827	mut	Tumor
-7.54694	-8.97129	wt	Astrocytes
-7.58803	-7.88895	wt	Tumor
-7.18163	-7.2418	wt	Tumor
-8.00644	-7.95308	mut	Tumor
-7.36636	-9.31307	wt	Tumor
-1.09987	-4.04926	wt	Tumor
-0.410539	-7.12467	wt	Tumor
0.441925	-8.5523	wt	Tumor
-7.16389	-6.33734	mut	Tumor
-7.98771	-7.36438	wt	Tumor
-7.5629	-9.18541	wt	Astrocytes
-0.92115	-3.76718	wt	Tumor
-1.02157	-2.90185	wt	Tumor
-0.140755	-7.04649	wt	Tumor
-1.0119	-5.76275	wt	Tumor
-7.33695	-9.24796	wt	Tumor
-8.01844	-8.16738	wt	Tumor
-1.12886	-6.96536	wt	Tumor
-0.684654	-7.01203	wt	Tumor
-0.609593	-7.3659	mut	Tumor
-0.487242	-6.30401	wt	Tumor
-1.0431	-3.56625	wt	Tumor
-7.52175	-7.1013	wt	Tumor
-2.08999	-2.52416	wt	Tumor
-1.06024	-6.75156	wt	Tumor
-2.1739	-2.49298	wt	Tumor
-6.73876	-8.66491	wt	Tumor
-7.16324	-7.25649	wt	Tumor
-1.0002	-7.30828	wt	Tumor
-1.05331	-6.06327	wt	Tumor
-1.11469	-6.43476	wt	Tumor
-0.642863	-7.21339	wt	Tumor
-6.84443	-8.36028	wt	Tumor
-7.55341	-8.14686	mut	Tumor
-0.940597	-5.90187	wt	Tumor
-6.87065	-8.39193	mut	Tumor
-7.84413	-7.10706	wt	Tumor
0.264498	-8.24371	wt	Tumor
-7.42488	-6.4622	wt	Tumor
-0.959699	-6.44224	wt	Tumor
-0.80772	-6.88719	wt	Astrocytes
-7.3282	-9.30527	wt	Tumor
-7.0854	3.10246	wt	Tumor
-4.83263	1.77414	wt	Tumor
-0.340481	-2.41567	wt	Tumor
-7.60792	3.7877	wt	Tumor
-6.44012	2.3508	wt	Tumor
-7.60673	3.49714	wt	Tumor
-2.25389	-0.979596	wt	Tumor
0.267767	-2.12588	wt	Tumor
-5.44363	2.02691	wt	Tumor
-6.31026	2.97213	wt	Tumor
-5.9621	2.78585	wt	Tumor
-0.580021	-2.12238	wt	Tumor
-6.72703	2.42569	wt	Tumor
3.71987	-1.57719	wt	Tumor
-4.53146	3.81264	wt	Tumor
-6.43803	3.04994	wt	Tumor
-6.04038	3.37243	wt	Tumor
0.162506	-2.11241	wt	Tumor
-6.13809	3.56962	wt	Tumor
-6.68334	2.66284	wt	Tumor
0.404265	-1.71243	wt	Tumor
-2.18268	-0.714376	wt	Tumor
-5.78307	2.82968	wt	Tumor
0.154802	-1.98497	wt	Tumor
0.0929123	-2.05966	wt	Tumor
-2.30155	-0.549668	wt	Tumor
-7.14436	2.84206	wt	Tumor
-6.80083	2.81604	wt	Tumor
-6.77774	2.18687	wt	Tumor
-3.18825	0.139963	wt	Tumor
-6.71558	2.46395	wt	Tumor
-4.70623	1.56517	wt	Tumor
-0.931543	-1.82499	wt	Tumor
3.08475	-2.87092	wt	Tumor
-7.32429	3.01941	wt	Tumor
-5.05681	1.82292	wt	Tumor
-6.13272	3.03995	wt	Tumor
-6.78122	2.605	wt	Tumor
-6.46818	3.25644	wt	Tumor
-7.07594	3.7323	wt	Tumor
-3.49079	0.493741	wt	Tumor
-7.3278	4.4753	wt	Tumor
-3.09466	0.0674143	wt	Tumor
-7.4882	3.98177	wt	Tumor
-7.4465	3.08672	wt	Tumor
-5.63214	2.56139	wt	Tumor
3.24424	6.23941	wt	Tumor
3.8147	-2.42499	wt	Tumor
3.66234	-2.52018	wt	Tumor
-6.22847	4.19327	wt	Tumor
-1.87129	-0.994981	wt	Tumor
3.04504	6.36325	wt	Tumor
-6.67302	2.74734	wt	Tumor
-1.97976	-0.722207	wt	Tumor
3.30943	-2.94096	wt	Tumor
3.59728	-2.44915	wt	Tumor
-1.77767	-1.05651	wt	Tumor
-1.20641	-6.38722	wt	Tumor
2.70779	6.47893	wt	Tumor
4.85988	-2.73053	wt	Tumor
-6.8772	2.43574	wt	Tumor
-3.55245	0.85782	wt	Tumor
-7.55032	4.27947	wt	Tumor
2.5366	6.38163	wt	Tumor
-7.64309	4.57489	wt	Tumor
3.6048	6.41246	wt	Tumor
-3.15994	0.189001	wt	Tumor
-1.90112	-0.976594	wt	Tumor
-0.741712	-2.00205	wt	Tumor
-6.5787	2.84622	wt	Tumor
3.44608	6.58593	wt	Tumor
-7.38795	3.34552	wt	Tumor
3.28036	-2.87032	wt	Tumor
-7.66917	4.14827	wt	Tumor
4.84542	-2.78333	wt	Tumor
-7.63139	3.39568	wt	Tumor
-7.41784	3.90766	wt	Tumor
-2.22382	0.16237	wt	Tumor
-0.596036	-2.22923	wt	Tumor
3.26915	-2.79917	wt	Tumor
-0.713277	-2.22811	wt	Tumor
-7.25345	3.13038	wt	Tumor
3.68062	-2.49445	wt	Tumor
-7.7101	4.15167	wt	Tumor
-6.49714	2.79771	wt	Tumor
-0.23191	-1.85815	wt	Tumor
-6.89833	2.9351	wt	Tumor
3.64391	-2.64514	wt	Tumor
-0.820259	-2.09726	wt	Tumor
-6.62528	3.35073	wt	Tumor
4.9245	-2.74279	wt	Tumor
-5.43698	5.03629	wt	Tumor
3.68735	-2.67025	wt	Tumor
-7.0538	3.93533	wt	Tumor
-6.61527	3.72126	wt	Tumor
0.504866	-1.91587	wt	Tumor
3.57624	-1.81092	wt	Tumor
-3.22904	0.235294	wt	Tumor
-7.55818	4.28349	wt	Tumor
-6.76726	2.67658	wt	Tumor
3.46006	6.72855	wt	Tumor
-7.28457	4.31561	wt	Tumor
-0.440352	-2.01126	wt	Tumor
3.02071	-2.16983	wt	Tumor
-2.4093	-0.495898	wt	Tumor
-7.55823	4.06329	wt	Tumor
2.9288	-2.17303	wt	Tumor
-1.44173	-1.23247	wt	Tumor
-7.05705	3.84931	wt	Tumor
0.0454276	-2.14228	wt	Tumor
0.107955	-1.99727	wt	Tumor
3.05881	-2.66713	wt	Tumor
-7.33569	3.38119	wt	Tumor
-7.80176	4.1271	wt	Tumor
-5.33087	2.65209	wt	Tumor
-0.0789748	-2.32236	wt	Tumor
-5.1654	1.91932	wt	Tumor
-7.18495	4.25668	wt	Tumor
-6.3569	2.37665	wt	Tumor
3.26335	-2.47041	wt	Tumor
-6.19168	2.89285	wt	Tumor
4.98423	-2.69027	wt	Tumor
0.233276	-1.76504	wt	Tumor
-6.61992	2.12395	wt	Tumor
0.216615	-2.08337	wt	Tumor
2.69736	-2.64881	wt	Tumor
0.215608	-1.82118	wt	Tumor
-6.90708	4.1879	wt	Tumor
-3.18909	0.159208	wt	Tumor
1.86068	-2.2164	wt	Tumor
-5.20171	1.73951	wt	Tumor
3.53263	6.7049	wt	Tumor
-0.516399	-2.24403	wt	Tumor
-1.6789	-1.06057	wt	Tumor
-3.55957	0.45384	wt	Tumor
-7.48747	3.37023	wt	Tumor
-4.63365	3.78522	wt	Tumor
-0.244208	-2.09018	wt	Tumor
-7.47766	4.02822	wt	Tumor
-6.47684	2.62672	wt	Tumor
-7.70559	4.13631	wt	Tumor
1.85756	-2.36014	wt	Tumor
3.41168	6.36958	wt	Tumor
-2.35791	-0.423594	wt	Tumor
-7.22517	4.30826	wt	Tumor
-7.79456	4.24796	wt	Tumor
-6.94199	4.18452	wt	Tumor
-7.38266	3.11972	wt	Tumor
-7.04513	4.54205	wt	Tumor
-1.90363	-1.01078	wt	Tumor
-6.78961	4.40479	wt	Tumor
3.55466	6.62132	wt	Tumor
-2.75643	-0.254524	wt	Tumor
-6.81382	4.50015	wt	Tumor
3.56599	6.79657	wt	Tumor
2.67212	6.4021	wt	Tumor
-7.09291	2.84527	wt	Tumor
-5.43457	2.48033	wt	Tumor
-2.57983	-0.969211	wt	Tumor
-7.70278	3.84384	wt	Tumor
-7.68138	4.1925	wt	Tumor
3.16312	-2.78443	wt	Tumor
-6.54834	3.3862	wt	Tumor
3.55286	-2.69297	wt	Tumor
2.71111	6.43696	wt	Tumor
3.46636	6.62727	wt	Tumor
3.43504	6.42047	wt	Tumor
-1.04642	-0.578337	wt	Tumor
-0.827088	-1.58741	wt	Tumor
-6.79927	4.55021	wt	Tumor
-7.38158	3.72734	wt	Tumor
0.88528	-2.19635	wt	Tumor
-0.48449	-2.11938	wt	Tumor
-6.84187	4.60159	wt	Tumor
-7.12215	3.32357	wt	Tumor
-0.195407	-2.48146	wt	Tumor
3.08231	-2.57071	wt	Tumor
-7.45977	4.39982	wt	Tumor
0.53593	-2.05404	wt	Tumor
3.13856	-2.65127	wt	Tumor
0.317687	-1.85121	wt	Tumor
-7.45042	4.00969	wt	Tumor
-7.75688	4.30888	wt	Tumor
-2.05454	-1.01685	wt	Tumor
-7.33682	3.05902	wt	Tumor
-6.05141	3.26286	wt	Tumor
-6.53625	2.80184	wt	Tumor
2.92976	6.51637	wt	Tumor
-0.558962	-2.1097	wt	Tumor
-7.56583	4.61743	wt	Tumor
-7.4851	4.20877	wt	Tumor
-1.89533	-0.914676	wt	Tumor
-6.64796	3.14097	wt	Tumor
-0.873541	-1.67558	wt	Tumor
-6.07524	4.78732	wt	Tumor
-7.18747	3.26192	wt	Tumor
3.09381	6.60024	wt	Tumor
-7.08724	3.96709	wt	Tumor
-6.74016	2.50874	wt	Tumor
-2.33455	-0.343737	wt	Tumor
-6.26112	4.59549	wt	Tumor
-6.08167	2.85494	wt	Tumor
3.35314	6.50059	wt	Tumor
0.408514	-1.83394	wt	Tumor
1.2353	-2.14365	wt	Tumor
-1.33294	13.5439	wt	Tumor
-7.59147	3.63047	wt	Tumor
-0.381187	-2.22815	wt	Tumor
-2.00736	-0.861806	wt	Microglia
-6.71828	2.31272	wt	Tumor
-6.5231	4.2125	wt	Tumor
-6.09698	2.93522	wt	Tumor
-0.942352	-1.63117	wt	Tumor
-5.54681	3.58951	wt	Tumor
-7.40515	3.32364	wt	Tumor
-6.98569	3.37126	wt	Tumor
-2.55482	-0.0051793	wt	Tumor
-7.53142	4.58784	wt	Tumor
-7.1843	4.08209	wt	Tumor
-6.65832	2.39621	wt	Tumor
-1.68807	-1.08293	wt	Tumor
-0.137259	-2.26661	wt	Tumor
-5.98975	4.13952	wt	Tumor
-6.14733	3.2536	wt	Tumor
-2.11183	-0.557238	wt	Tumor
-3.91099	1.0868	wt	Tumor
3.52275	6.58524	wt	Tumor
3.08567	-2.16591	wt	Tumor
3.34011	-2.71388	wt	Tumor
-0.605027	-2.05636	wt	Tumor
-1.60059	-1.20149	wt	Tumor
3.81792	-2.80011	wt	Tumor
-7.29636	2.955	wt	Tumor
-0.947008	-2.00183	wt	Tumor
-7.193	3.98912	wt	Tumor
3.08814	-2.81796	wt	Tumor
2.2608	-2.37172	wt	Tumor
3.65051	6.48463	wt	Tumor
-0.095137	-2.15415	wt	Tumor
-3.366	0.288185	wt	Tumor
3.38412	6.62754	wt	Tumor
-7.1636	2.77435	wt	Tumor
-2.09145	-0.941056	wt	Tumor
-2.53888	-0.412491	wt	Tumor
-2.23449	-0.914955	wt	Tumor
3.49839	-2.66149	wt	Tumor
-6.5738	2.34699	wt	Tumor
3.14303	6.46206	wt	Tumor
-1.93182	-0.896588	wt	Tumor
3.44979	6.82736	wt	Tumor
2.78324	6.4626	wt	Tumor
2.97224	6.52704	wt	Tumor
-5.30604	4.11286	wt	Tumor
-2.35444	-0.737956	wt	Tumor
-3.36881	0.101138	wt	Tumor
-1.43228	13.4438	wt	Tumor
-6.9243	4.09632	wt	Tumor
-7.24797	2.84	wt	Tumor
3.39036	6.2908	wt	Microglia
-6.1961	2.31916	wt	Tumor
-6.07024	4.1653	wt	Tumor
-7.54851	3.66423	wt	Tumor
3.40721	6.33546	wt	Tumor
-6.79746	2.7726	wt	Tumor
-6.87423	4.2552	wt	Tumor
-6.14246	2.96044	wt	Tumor
3.58945	-2.86443	wt	Tumor
-7.27529	4.04366	wt	Tumor
-0.575966	-2.30546	wt	Tumor
-1.5212	-0.787617	wt	Tumor
-6.95536	3.32867	wt	Tumor
2.55442	6.3687	wt	Tumor
-6.77052	3.72175	wt	Tumor
-3.01177	0.0261779	wt	Tumor
-7.02334	3.90333	wt	Tumor
4.44899	-2.85367	wt	Tumor
3.19659	6.53986	wt	Tumor
-6.88033	4.33806	wt	Tumor
4.90817	-2.80517	wt	Tumor
-7.37238	4.08891	wt	Tumor
0.313994	-2.08175	wt	Tumor
-0.420274	-2.01907	wt	Tumor
-6.63302	2.725	wt	Tumor
-7.17711	3.67855	wt	Tumor
1.13197	-9.67443	wt	Tumor
3.40285	6.78685	wt	Tumor
-7.68938	3.72161	wt	Tumor
-5.03254	2.06925	wt	Vasluclar-endoth
-5.09251	2.02414	wt	Tumor
0.846756	-2.08524	wt	Tumor
-0.773949	-1.93374	wt	Tumor
-5.01038	1.39598	wt	Tumor
-1.45062	-1.26338	wt	Tumor
3.61824	-2.64493	wt	Tumor
-6.62833	2.62337	wt	Tumor
-3.11034	0.385762	wt	Tumor
-0.398272	-2.68598	wt	Tumor
-7.25588	2.95044	wt	Tumor
3.34603	-2.88375	wt	Tumor
0.48596	-1.62444	wt	Tumor
-7.41371	4.39059	wt	Tumor
-3.33699	0.234815	wt	Tumor
0.179718	-1.59604	wt	Tumor
3.43339	-2.65509	wt	Tumor
3.55968	6.74627	wt	Tumor
-2.28538	0.473314	wt	Tumor
2.65292	-0.277786	wt	Tumor
-3.76894	1.295	wt	Tumor
-4.98027	4.35427	wt	Tumor
-1.48256	-0.862056	wt	Tumor
-5.03576	2.74205	wt	Tumor
-3.95753	3.4848	wt	Tumor
-3.08521	2.24974	wt	Tumor
2.74969	-1.64171	wt	Tumor
-3.43612	0.590136	wt	Tumor
-6.51719	4.37217	wt	Tumor
3.07572	-1.517	wt	Tumor
-3.04107	1.19279	wt	Tumor
-4.78952	3.1566	wt	Tumor
-0.854179	-0.199409	wt	Tumor
2.03354	0.281244	wt	Tumor
-6.37177	4.52029	wt	Tumor
-4.97557	4.1675	wt	Tumor
-4.52301	4.4206	wt	Tumor
-5.57312	4.17798	wt	Tumor
-5.92879	2.57483	wt	Tumor
-0.564499	0.299791	wt	Tumor
0.0611718	0.0285293	wt	Tumor
0.117543	-1.20879	wt	Tumor
-5.55278	4.84716	wt	Tumor
-1.04746	0.585113	wt	Tumor
-6.3929	4.33127	wt	Tumor
-5.92356	4.19829	wt	Tumor
3.29016	-2.3055	wt	Tumor
-4.78246	4.13935	wt	Tumor
-5.0644	3.37573	wt	Tumor
-4.45727	2.31183	wt	Tumor
-6.24487	3.8488	wt	Tumor
-2.36013	0.392742	wt	Tumor
2.05939	0.146074	wt	Tumor
-5.45539	4.30904	wt	Tumor
-3.22991	2.80223	wt	Tumor
2.68143	-1.22724	wt	Tumor
-4.58675	3.9875	wt	Tumor
5.0839	-2.13136	wt	Tumor
-5.79688	3.61236	wt	Tumor
-4.01086	3.99817	wt	Tumor
-3.82188	3.45288	wt	Tumor
-4.78956	2.5754	wt	Tumor
-4.3586	2.79008	wt	Tumor
2.62381	-0.568532	wt	Tumor
-5.351	3.39242	wt	Tumor
2.36648	0.070366	wt	Tumor
-3.36784	3.31849	wt	Tumor
-5.56815	4.22578	wt	Tumor
-0.605692	-0.102306	wt	Tumor
-7.34288	4.65228	wt	Tumor
-6.42694	4.61069	wt	Tumor
2.68923	-1.5466	wt	Tumor
-5.80543	4.3739	wt	Tumor
-6.34729	4.55721	wt	Tumor
-5.86749	2.21389	wt	Tumor
2.88637	-1.28321	wt	Tumor
2.9019	-1.60921	wt	Tumor
-5.99681	4.86837	wt	Tumor
3.691	-1.33099	wt	Tumor
-4.84202	2.21352	wt	Tumor
-5.12296	3.05384	wt	Tumor
0.00391746	-0.358223	wt	Tumor
-6.06384	3.86231	wt	Tumor
-5.86038	3.99594	wt	Tumor
-2.32928	0.831179	wt	Tumor
-0.364367	-1.54877	wt	Tumor
-1.01386	-0.576582	wt	Tumor
-5.09328	2.90364	wt	Tumor
-0.814048	0.646841	wt	Tumor
-3.30342	0.795078	wt	Tumor
-5.62337	4.90182	wt	Tumor
-3.95344	3.46741	wt	Tumor
2.92999	-1.92474	wt	Tumor
-5.88769	3.51839	wt	Tumor
-5.27038	2.73856	wt	Tumor
3.41912	-2.44348	wt	Tumor
-5.15606	3.69699	wt	Tumor
-5.26516	3.13155	wt	Tumor
-6.17806	4.07968	wt	Tumor
1.63726	-0.321421	wt	Tumor
2.81787	-1.81426	wt	Tumor
-4.78576	3.78045	wt	Tumor
-5.64352	4.39642	wt	Tumor
0.263039	-0.740467	wt	Tumor
-0.125503	-0.548514	wt	Tumor
3.97598	-2.08547	wt	Tumor
-3.74155	3.6114	wt	Tumor
-6.10384	4.40651	wt	Tumor
-3.74722	3.42366	wt	Tumor
0.543895	-8.7523	wt	Tumor
-3.9646	0.617856	wt	Tumor
4.95215	-2.23053	wt	Tumor
-3.62719	3.7743	wt	Oligo
3.34164	-1.18465	wt	Tumor
2.68182	-0.395047	wt	Tumor
0.180032	-0.687296	wt	Tumor
-4.70709	4.55247	wt	Tumor
-4.30554	3.2539	wt	Tumor
3.10332	-1.83824	wt	Tumor
-1.24339	13.6335	wt	Tumor
-1.31555	-0.899311	wt	Tumor
-5.81496	4.5653	wt	Tumor
-4.39747	3.19248	wt	Microglia
-4.21486	2.3856	wt	Tumor
-4.51888	3.93732	wt	Tumor
0.270902	-1.01894	wt	Tumor
3.35333	-2.42195	wt	Tumor
-0.137546	-0.129722	wt	Tumor
-3.52272	2.92529	mut	Tumor
3.0029	-1.47137	wt	Tumor
-2.42222	0.388805	wt	Tumor
-5.61831	3.61652	wt	Tumor
2.94242	-0.276853	wt	Tumor
2.63147	-1.88924	wt	Tumor
-5.08072	4.02725	wt	Tumor
5.25137	-2.15329	wt	Tumor
1.06948	-1.55347	wt	Tumor
-4.63669	4.57155	wt	Tumor
-4.97595	2.89387	wt	Tumor
-4.89438	4.32107	wt	Tumor
2.73538	-0.870752	wt	Tumor
0.0546492	-1.12737	wt	Tumor
-6.24926	4.62154	wt	Tumor
-4.45867	4.49844	wt	Tumor
1.51614	-0.291984	wt	Tumor
-1.22431	13.6526	mut	Tumor
-0.289727	-0.331273	wt	Tumor
3.39355	-0.957844	wt	Tumor
-0.315345	0.208288	wt	Microglia
-5.76616	4.06447	wt	Tumor
-1.11554	-1.30177	wt	Tumor
-5.8477	4.62354	wt	Tumor
-6.05689	4.26693	mut	Tumor
-2.60781	0.589864	wt	Tumor
5.06834	-2.40448	wt	Tumor
2.85771	-1.78373	wt	Tumor
-5.42412	3.34638	mut	Tumor
-4.80685	3.18982	wt	Tumor
-5.75213	3.98118	wt	Tumor
-4.63457	4.04276	wt	Tumor
-3.2861	1.28132	wt	Tumor
-4.0603	3.34707	wt	Tumor
3.45578	-1.86992	wt	Tumor
2.85709	-1.61173	wt	Tumor
2.96508	-1.61925	wt	Tumor
2.61569	-0.0846619	wt	Tumor
-4.85272	1.22156	wt	Tumor
4.57609	-1.62618	wt	Tumor
-3.32313	3.72275	wt	Tumor
-0.224808	-1.46814	wt	Tumor
-6.03292	3.80039	wt	Tumor
-4.92127	2.26953	wt	Tumor
2.76973	6.41462	wt	Tumor
-4.62532	3.69422	wt	Tumor
4.52491	-2.13812	wt	Tumor
-5.45522	3.75582	wt	Tumor
-3.78402	1.09706	wt	Tumor
-3.75013	1.24249	wt	Tumor
-5.34173	2.53569	wt	Tumor
-2.5546	0.292565	wt	Tumor
-4.78491	4.11633	wt	Tumor
0.108576	0.557295	wt	Tumor
-4.96981	2.93226	mut	Tumor
-6.29632	2.67974	wt	Tumor
5.48589	-1.78737	wt	Tumor
-6.37311	4.74064	wt	Tumor
2.76136	-0.535463	wt	Tumor
-5.65855	4.38335	wt	Tumor
-5.10784	3.45466	wt	Tumor
3.26211	-1.80815	wt	Tumor
-5.08586	3.61445	wt	Tumor
-4.48751	3.28954	wt	Tumor
-2.92064	1.5069	wt	Tumor
2.63389	-0.934699	wt	Tumor
-4.2857	3.2287	wt	Tumor
-4.53524	3.99628	wt	Tumor
-1.47488	-0.666061	wt	Tumor
-2.02658	-0.00942428	wt	Tumor
2.93669	-1.70761	wt	Tumor
2.8174	-0.409739	wt	Tumor
2.75784	-0.837554	wt	Tumor
-3.41092	2.52911	wt	Tumor
-6.28288	4.24444	wt	Tumor
2.7607	-1.68077	wt	Tumor
-3.57127	0.84164	wt	Tumor
-6.72881	2.58809	wt	Tumor
-4.88024	3.77469	wt	Tumor
1.9085	-0.428497	wt	Tumor
-4.05247	2.82461	wt	Tumor
-3.38307	0.135304	wt	Tumor
-0.614589	0.877312	wt	Tumor
-2.5065	1.22937	wt	Tumor
-6.38899	4.69248	wt	Tumor
3.0618	-1.8402	wt	Tumor
-5.41226	2.63388	wt	Tumor
0.83944	-0.981761	wt	Tumor
-5.30406	2.82942	wt	Tumor
2.56769	0.0796549	wt	Tumor
3.55583	-1.22903	wt	Tumor
-5.11373	4.08817	wt	Tumor
-6.08213	4.60637	wt	Tumor
-0.968369	0.618093	wt	Tumor
-2.26974	0.656069	wt	Tumor
-0.0662383	-0.453194	wt	Tumor
3.02505	-1.36541	wt	Tumor
-3.92564	3.6903	wt	Tumor
-5.41854	4.91013	wt	Tumor
-5.20304	3.96233	wt	Tumor
4.68776	-2.13089	wt	Tumor
-5.1998	3.48209	wt	Tumor
3.3381	-0.955658	wt	Tumor
-6.04314	4.0451	wt	Tumor
2.78585	-0.420371	wt	Tumor
-5.20348	3.92517	wt	Tumor
-1.50462	-0.944279	wt	Tumor
-0.845927	0.479538	wt	Tumor
3.51169	-1.08998	wt	Tumor
-6.14145	4.36619	mut	Tumor
-3.71825	3.40206	wt	Tumor
-5.60307	4.11382	wt	Tumor
-0.834558	-1.5066	wt	Tumor
-3.88372	3.58981	wt	Tumor
0.46597	-1.29231	wt	Tumor
-0.110371	-0.0987997	wt	Tumor
-1.11539	-0.84503	wt	Tumor
-1.41038	-0.517066	wt	Tumor
-3.36114	0.326154	wt	Tumor
-4.23458	3.34746	wt	Tumor
-3.75931	0.988341	wt	Tumor
2.84535	-1.42689	wt	Tumor
-3.61886	1.16644	wt	Tumor
3.58202	-1.13502	wt	Tumor
5.03796	-2.1033	wt	Tumor
-6.26968	4.45726	wt	Tumor
-4.6506	1.78157	wt	Tumor
-6.13122	3.45266	wt	Tumor
2.92953	0.268504	wt	Tumor
-3.07229	1.87326	wt	Tumor
5.04353	-2.68008	wt	Tumor
-4.87494	2.24314	wt	Tumor
-2.39193	0.8308	wt	Tumor
3.53301	-1.40351	wt	Tumor
3.57558	-2.19607	wt	Tumor
5.01061	-2.79223	wt	Tumor
-3.75906	3.73287	wt	Tumor
-1.01175	0.342621	wt	Tumor
-6.27674	4.36798	wt	Tumor
-1.48438	-0.620616	wt	Tumor
0.399903	-0.924094	wt	Tumor
3.05555	-1.40478	wt	Tumor
2.85311	-1.29466	wt	Tumor
-4.84463	2.17772	wt	Tumor
3.28818	-1.87006	wt	Tumor
0.0338219	-0.566326	wt	Tumor
0.771975	-0.590317	wt	Tumor
-2.707	1.92555	wt	Tumor
-1.04445	-1.24732	wt	Tumor
3.50841	6.51652	wt	Tumor
-3.10391	3.29223	wt	Tumor
-4.76887	3.97264	wt	Tumor
3.28869	-1.6226	wt	Tumor
-0.690494	1.32764	wt	Tumor
2.04241	0.39103	mut	Tumor
-0.436442	-0.372379	wt	Tumor
2.98885	-1.68625	wt	Tumor
2.14335	-2.17854	wt	Tumor
5.0837	-2.08259	wt	Tumor
-5.06803	3.00898	wt	Tumor
0.123319	-0.544616	wt	Tumor
2.63294	-1.04138	wt	Tumor
-0.556271	-2.85992	wt	Tumor
-5.67621	4.80706	wt	Tumor
-3.47681	1.10777	wt	Tumor
2.60455	-2.24473	wt	Tumor
-3.38907	0.117264	wt	Tumor
-1.60186	-0.792573	wt	Tumor
-5.1128	4.07088	wt	Tumor
-6.07785	3.95832	wt	Tumor
2.5666	-0.735854	wt	Tumor
-4.86308	4.20417	wt	Tumor
0.0933834	-0.8428	wt	Tumor
-5.03653	2.50524	wt	Tumor
3.04964	-1.20279	wt	Tumor
3.3993	-2.25198	wt	Tumor
3.12629	-2.00581	wt	Tumor
-3.15394	-0.265208	wt	Tumor
-5.43722	4.78596	wt	Tumor
3.08822	-2.02097	wt	Tumor
-5.27967	4.31911	wt	Tumor
-3.92784	3.18607	wt	Tumor
0.0293327	-0.535966	wt	Tumor
-3.99637	3.24966	wt	Tumor
-2.62889	0.395959	wt	Tumor
-4.34136	3.61596	wt	Tumor
-1.65005	-0.431704	wt	Tumor
-2.0323	-0.842681	wt	Tumor
-4.88506	3.042	wt	Tumor
-5.11699	3.70972	wt	Tumor
2.12719	0.0565527	wt	Tumor
-1.11536	-0.629689	wt	Tumor
-4.49283	3.05436	wt	Tumor
-5.31968	3.58288	wt	Tumor
-4.07652	2.05412	wt	Tumor
-3.73878	1.09394	wt	Tumor
5.16973	-2.2888	wt	Tumor
-5.92679	4.71042	wt	Tumor
-6.48924	2.55598	wt	Tumor
-4.97608	4.47752	wt	Tumor
3.87772	-5.9441	wt	Tumor
3.79695	-6.35472	wt	Tumor
-5.83966	0.915088	wt	Tumor
3.69886	-5.50065	wt	Tumor
-6.40894	1.29096	wt	Tumor
-0.10712	-2.92416	wt	Tumor
5.15648	-6.80679	wt	Tumor
4.63093	-3.70931	wt	Tumor
-4.70818	0.713878	wt	Tumor
4.80242	-3.37577	wt	Tumor
-4.55955	0.942627	wt	Tumor
3.90464	-5.1309	wt	Tumor
5.03524	-7.04405	wt	Tumor
0.228019	-3.10626	wt	Tumor
-3.75038	-0.175673	wt	Tumor
4.75891	-6.94307	wt	Tumor
5.06055	-6.64655	wt	Tumor
3.74756	-5.38516	wt	Tumor
4.08413	-6.67218	wt	Tumor
-6.35779	1.93466	wt	Tumor
-6.44574	1.03245	wt	Tumor
3.56401	-5.5002	wt	Tumor
-6.4967	1.17439	wt	Tumor
5.08202	-6.87389	wt	Tumor
0.203011	-3.00911	wt	Tumor
4.21358	-5.46122	wt	Tumor
4.98384	-6.50936	wt	Astrocytes
-4.69781	1.06183	wt	Tumor
0.675035	-3.1253	wt	Tumor
-4.42659	0.423865	wt	Tumor
-4.25578	0.263259	wt	Tumor
3.8635	-6.41808	wt	Tumor
-5.76105	1.41584	wt	Tumor
4.21631	-6.24421	wt	Tumor
4.04955	-5.59764	wt	Tumor
1.91617	-4.04398	wt	Tumor
-6.5191	1.00706	wt	Tumor
-5.44358	0.984729	wt	Tumor
-3.631	0.0816358	wt	Tumor
-6.31556	1.54901	wt	Tumor
5.21424	-6.91943	wt	Tumor
-3.96967	0.0899494	wt	Tumor
1.0823	-9.63957	wt	Tumor
-6.15028	0.943578	wt	Astrocytes
4.55992	-6.6346	wt	Tumor
3.37328	-4.35843	wt	Vasluclar-endoth
3.94705	-5.73315	wt	Tumor
3.56548	-5.26142	wt	Tumor
-4.23768	0.0969804	wt	Tumor
4.88752	-6.92643	wt	Tumor
0.230959	-3.16609	wt	Tumor
4.6252	-6.03643	wt	Tumor
3.57689	-6.04671	wt	Tumor
3.78493	-6.17882	wt	Tumor
3.76735	-6.49363	wt	Tumor
-4.07922	-0.119714	wt	Tumor
4.0487	-6.64112	wt	Tumor
-5.43914	1.03125	wt	Tumor
-6.58968	1.1391	wt	Tumor
-3.08292	-1.2206	wt	Tumor
0.351391	-3.07358	wt	Tumor
2.10919	-4.06468	wt	Tumor
0.391345	-2.98885	wt	Tumor
3.14787	-4.2141	wt	Tumor
-1.40716	13.4685	wt	Tumor
0.8859	-3.3863	wt	Tumor
3.89779	-5.58081	wt	Tumor
4.14504	-6.20771	wt	Microglia
3.63074	-6.53731	wt	Tumor
-3.55393	-0.708255	wt	Tumor
-5.32785	0.969843	wt	Tumor
-6.37104	1.0358	wt	Tumor
1.8052	-3.50084	wt	Tumor
3.2516	-4.6262	wt	Tumor
3.8019	-4.81893	wt	Tumor
3.27631	-4.97869	wt	Tumor
-4.20438	0.158421	wt	Tumor
4.81372	-6.49266	wt	Tumor
1.76136	-2.54741	wt	Tumor
1.81862	-3.93214	wt	Tumor
4.52718	-6.33461	wt	Astrocytes
3.80219	-5.12678	wt	Tumor
-3.1759	-1.12487	wt	Tumor
3.87163	-5.43402	wt	Tumor
4.08585	-6.71341	wt	Tumor
1.05491	-9.6109	wt	Tumor
-5.74184	0.880548	wt	Tumor
-6.26739	1.78472	wt	Tumor
-1.4505	-1.12692	wt	Vasluclar-endoth
3.48769	-6.243	wt	Tumor
-3.27864	-1.08175	wt	Tumor
3.70022	-3.16914	wt	Tumor
0.377469	-3.09845	wt	Tumor
4.67199	-6.62118	wt	Tumor
0.788683	-3.23159	wt	Tumor
-4.64741	0.752422	wt	Tumor
4.40106	-5.53013	wt	Tumor
1.9116	-3.96046	wt	Tumor
-4.93602	0.765426	wt	Tumor
4.14157	-6.36617	wt	Tumor
-3.50276	-0.846864	wt	Tumor
-1.09804	13.7786	wt	Tumor
3.82381	-5.4237	wt	Tumor
4.28946	-6.09118	wt	Tumor
0.461416	-3.11208	wt	Microglia
-6.41642	1.43329	wt	Tumor
4.73258	-6.80823	wt	Tumor
5.20454	-6.99256	wt	Tumor
3.40977	-5.22546	wt	Tumor
0.718222	-3.28675	wt	Tumor
-3.60298	-0.730558	wt	Astrocytes
-5.42801	0.909804	wt	Tumor
3.90295	-4.98221	wt	Tumor
3.76128	-6.3117	wt	Tumor
-3.45677	-0.745484	wt	Tumor
3.11487	-4.32753	wt	Tumor
-3.39686	-0.44122	wt	Tumor
4.70672	-3.12507	wt	Tumor
4.87053	-3.30968	wt	Tumor
4.5991	-6.98405	wt	Tumor
3.04973	-4.82935	wt	Tumor
3.42259	-4.31224	wt	Tumor
-6.34425	1.5039	wt	Tumor
4.121	-6.53707	wt	Tumor
4.72226	-6.60382	wt	Tumor
4.74933	-3.456	wt	Tumor
4.44313	-6.77847	wt	Tumor
0.800731	-2.83992	wt	Tumor
5.03788	-6.7839	wt	Tumor
3.8051	-5.32067	wt	Tumor
3.47206	-4.58907	wt	Tumor
3.6911	-5.05775	wt	Tumor
-3.73988	0.166488	wt	Tumor
-3.82713	-0.49659	wt	Tumor
3.48389	-4.78197	wt	Tumor
4.84063	-3.30155	wt	Tumor
-5.43799	0.918808	wt	Tumor
4.439	-5.76225	wt	Tumor
4.10778	-5.08146	wt	Tumor
-3.36362	-1.02596	wt	Tumor
3.30496	-5.50784	wt	Tumor
-6.21263	1.52826	wt	Tumor
-6.21042	1.21946	wt	Tumor
-3.25115	-0.750845	wt	Tumor
0.521443	-3.18228	wt	Tumor
4.50553	-6.95021	wt	Tumor
4.70609	-6.91266	wt	Tumor
4.23414	-6.72661	wt	Tumor
-4.02851	-0.186353	wt	Tumor
-3.48919	-0.750058	wt	Tumor
-6.48393	1.17168	wt	Tumor
-4.70261	0.707643	wt	Tumor
1.13174	-3.35819	wt	Tumor
1.06566	-3.49763	wt	Tumor
5.20721	-6.91383	wt	Tumor
-5.99172	2.34928	wt	Tumor
-5.58712	2.83072	wt	Tumor
4.86294	-3.15886	wt	Tumor
4.90636	-6.46409	wt	Tumor
0.659731	-2.41799	wt	Tumor
4.33364	-6.35277	wt	Tumor
3.01104	-4.2274	wt	Astrocytes
-1.44241	13.4332	wt	Tumor
1.3231	-3.66662	wt	Tumor
-4.78378	0.795978	wt	Tumor
4.81935	-3.1452	wt	Microglia
5.05898	-6.95286	wt	Tumor
-3.79648	-0.160055	wt	Tumor
3.8629	-6.09375	wt	Tumor
3.97627	-6.49008	wt	Tumor
4.01283	-4.95352	wt	Tumor
-4.27467	0.29309	wt	Tumor
-2.96649	-1.22242	wt	Tumor
3.54452	-6.25001	wt	Tumor
-1.44639	13.4291	wt	Tumor
3.78212	-4.19191	wt	Tumor
3.42885	-5.20253	wt	Tumor
0.179216	-2.95145	wt	Microglia
1.53742	-3.71433	wt	Tumor
4.74198	-6.81592	wt	Tumor
-3.17252	-1.20696	wt	Tumor
5.18281	-6.84798	wt	Tumor
0.49361	-3.06354	wt	Tumor
4.17852	-6.74964	wt	Tumor
-4.09254	0.133942	wt	Astrocytes
3.54887	-6.38798	wt	Tumor
-3.1571	-1.16243	wt	Tumor
-3.18525	-1.13857	wt	Tumor
3.55527	-4.93997	wt	Tumor
-3.67608	-0.655444	wt	Tumor
5.10479	-6.90324	wt	Tumor
4.05744	-6.05187	wt	Tumor
-3.40369	-0.841304	wt	Tumor
3.54109	-5.43011	wt	Tumor
-3.36908	-1.00788	wt	Tumor
0.342852	-3.08315	wt	Tumor
4.00804	-6.55873	wt	Tumor
3.54472	-1.53441	wt	Tumor
4.43956	-5.70551	wt	Tumor
3.19896	-4.36713	wt	Tumor
1.43626	-3.67475	wt	Tumor
-3.453	-0.69349	wt	Tumor
-6.48169	1.23279	wt	Tumor
-6.61115	1.20375	wt	Tumor
-3.55768	-0.86789	wt	Tumor
-5.24665	1.04053	wt	Tumor
5.11397	-7.02536	wt	Tumor
5.08053	-6.92286	wt	Tumor
-6.52479	1.14487	wt	Tumor
4.48253	-6.41474	wt	Astrocytes
-4.62007	0.605744	wt	Tumor
4.07719	-6.28994	wt	Tumor
1.08266	-9.63377	wt	Tumor
3.8223	-5.41631	wt	Tumor
4.59037	-3.81927	wt	Tumor
-5.69276	1.08068	wt	Vasluclar-endoth
0.94284	-3.34811	wt	Tumor
4.51388	-5.99402	wt	Tumor
-4.10464	0.617208	wt	Tumor
4.8993	-6.65687	wt	Tumor
3.33688	-6.09997	wt	Tumor
4.10552	-4.70571	wt	Tumor
0.216681	-3.03487	wt	Tumor
2.25291	-4.23214	wt	Tumor
4.81119	-2.93974	wt	Tumor
3.65881	-5.6472	wt	Tumor
1.28814	-3.38045	wt	Tumor
3.45032	-5.65369	wt	Tumor
3.73957	-5.79604	wt	Tumor
-5.46191	1.1593	wt	Tumor
4.53039	-5.83209	wt	Tumor
3.79297	-5.95468	wt	Tumor
-4.74645	0.782146	wt	Tumor
-5.2631	0.848007	wt	Tumor
3.98284	-5.85696	wt	Tumor
4.99454	-6.88673	wt	Tumor
-5.7442	0.850976	wt	Tumor
-6.29097	1.03447	wt	Tumor
3.08974	-4.37875	wt	Tumor
3.82189	-5.77965	wt	Tumor
1.15919	-3.46381	wt	Tumor
3.83435	-4.67969	wt	Tumor
-6.57055	1.04161	wt	Tumor
3.97922	-5.18869	wt	Tumor
3.2864	-4.40123	wt	Tumor
-5.25971	0.910409	wt	Tumor
-6.21779	1.06649	wt	Tumor
3.60803	-6.42891	wt	Tumor
3.25644	-4.50305	wt	Tumor
5.20109	-6.80493	wt	Tumor
1.34698	-3.64407	wt	Tumor
4.6621	-6.78156	wt	Tumor
-0.579435	-1.83986	wt	Tumor
3.60524	-5.83382	wt	Tumor
3.37871	-5.86412	wt	Tumor
3.86995	-5.98034	wt	Tumor
-6.34979	0.899286	wt	Tumor
3.59467	-6.39961	wt	Tumor
3.97111	-6.15862	wt	Tumor
-3.58236	-0.6707	wt	Tumor
4.42816	-6.89258	wt	Tumor
4.01015	-6.42939	wt	Tumor
5.15306	-6.9264	wt	Tumor
4.16746	-6.00864	wt	Tumor
3.54174	-5.32717	wt	Tumor
-6.27726	0.957925	wt	Tumor
4.81541	-6.43252	wt	Tumor
3.24755	-5.07703	wt	Tumor
0.362683	-2.99319	wt	Tumor
4.24467	-5.795	wt	Tumor
-6.28418	0.910572	wt	Tumor
-3.92825	-0.0825077	wt	Tumor
3.47921	-6.20513	wt	Tumor
4.07018	-5.6363	wt	Tumor
-3.74556	-0.483162	wt	Tumor
3.65075	-6.27068	wt	Tumor
0.47606	-3.1773	wt	Tumor
-4.11387	0.0109374	wt	Tumor
-6.4995	1.0458	wt	Tumor
-6.39844	1.08763	wt	Tumor
-6.44801	1.47046	wt	Tumor
-4.00784	0.0714416	wt	Tumor
1.85971	-3.97353	wt	Tumor
1.86608	-3.98885	wt	Tumor
-6.29489	1.71805	wt	Tumor
4.43149	-6.70343	wt	Tumor
-4.68201	0.631877	wt	Tumor
3.70118	-5.90448	wt	Tumor
1.1254	-3.17013	wt	Tumor
3.24271	-4.44144	wt	Tumor
3.77597	-4.45991	wt	Tumor
0.0539866	-3.08167	wt	Tumor
1.90376	-4.04293	wt	Tumor
-3.35797	-0.926678	wt	Tumor
3.77183	-6.104	wt	Tumor
3.4613	-5.77926	wt	Tumor
3.9929	-5.9923	wt	Tumor
3.83653	-4.99865	wt	Tumor
3.95089	-5.5426	wt	Tumor
1.27081	-3.49535	wt	Tumor
-3.01332	-1.32007	wt	Tumor
3.70975	-5.86605	wt	Tumor
4.21619	-5.57048	wt	Tumor
-3.86165	0.124466	wt	Tumor
-6.19416	1.57092	wt	Tumor
4.07538	-5.51054	wt	Tumor
4.55167	-6.78088	wt	Tumor
3.91163	-6.06768	wt	Tumor
4.41647	-6.38188	wt	Tumor
4.84984	-3.06505	wt	Tumor
4.56054	-6.76217	wt	Tumor
-5.57381	0.99692	wt	Tumor
8.09573	7.86543	wt	Tumor
6.25941	1.41878	wt	Tumor
7.11618	3.49186	wt	Tumor
8.20423	9.14107	wt	Tumor
-1.18856	13.6882	wt	Tumor
7.78082	8.23353	wt	Tumor
6.48762	-0.0819356	wt	Tumor
0.484076	-8.69039	wt	Microglia
7.50968	7.14614	wt	Tumor
7.87994	7.74136	wt	Tumor
8.03977	9.04204	wt	Oligo
6.05211	1.09603	wt	Tumor
5.66464	-1.47577	wt	Tumor
8.24322	7.85291	wt	Tumor
8.58395	8.86631	wt	Tumor
7.9807	8.58725	wt	Tumor
6.12188	0.37082	wt	Tumor
8.12422	7.71053	wt	Tumor
8.24402	9.06171	wt	Tumor
6.29043	0.99775	mut	Tumor
8.42958	7.84885	wt	Tumor
7.49276	6.66296	wt	Tumor
8.50661	8.54063	wt	Tumor
0.540188	-8.73337	wt	Tumor
5.54914	-1.73612	wt	Tumor
5.9366	-0.979047	wt	Tumor
6.72749	3.17695	wt	Oligo
7.48017	6.80431	wt	Tumor
6.64984	2.28368	wt	Tumor
8.37451	6.71524	wt	Tumor
7.00982	3.56867	wt	Tumor
7.65405	5.8918	wt	Tumor
7.86133	7.4486	wt	Tumor
7.56326	5.68816	wt	Tumor
7.42236	6.94173	wt	Tumor
6.09091	-0.427532	wt	Tumor
7.34946	3.92359	wt	Tumor
8.02602	8.41088	mut	Tumor
8.72373	8.77477	wt	Tumor
8.42387	8.32168	wt	Tumor
7.90138	5.32166	wt	Tumor
7.92733	5.27882	wt	Tumor
7.74087	7.26501	wt	Tumor
6.87946	3.28727	wt	Tumor
8.27697	9.2195	wt	Tumor
6.69579	2.56467	wt	Tumor
6.10059	0.924577	wt	Tumor
8.6179	7.74088	wt	Tumor
6.45498	-0.164124	wt	Tumor
8.12359	8.12686	wt	Tumor
5.88716	0.840644	wt	Tumor
7.30855	5.32194	wt	Tumor
6.32999	1.69885	wt	Tumor
7.73432	7.38809	wt	Tumor
7.26049	5.259	mut	Tumor
8.65175	8.80186	wt	Tumor
6.34871	0.59545	mut	Tumor
7.73361	5.31524	wt	Tumor
7.43799	5.09732	wt	Tumor
7.38219	4.03595	wt	Tumor
8.19781	6.26148	wt	Tumor
6.00783	-0.526389	wt	Tumor
8.10466	8.25438	wt	Tumor
6.40441	1.10691	wt	Tumor
8.17299	9.03718	wt	Tumor
7.9173	8.90853	wt	Tumor
6.86321	2.80053	wt	Tumor
7.63635	7.61355	wt	Tumor
7.77791	5.35103	wt	Tumor
6.19132	1.58492	wt	Tumor
8.73127	8.03036	wt	Tumor
3.64756	6.16024	wt	Tumor
7.89227	7.81652	wt	Tumor
7.60721	5.5631	wt	Tumor
7.18681	3.43774	wt	Tumor
5.36795	-1.99907	wt	Tumor
7.16488	3.93155	wt	Tumor
7.68375	7.09973	wt	Tumor
6.71196	2.45452	wt	Tumor
6.47897	-0.166865	wt	Tumor
7.84996	5.09936	wt	Tumor
7.89165	5.49641	wt	Tumor
8.53858	7.01452	wt	Tumor
7.90437	6.27792	wt	Tumor
8.30307	8.88303	wt	Tumor
7.20919	4.18437	wt	Tumor
7.20924	4.40583	wt	Tumor
5.47292	-1.85939	wt	Tumor
8.14084	8.53218	wt	Tumor
6.88256	3.0231	mut	Tumor
7.8978	8.7646	mut	Tumor
8.55682	7.44075	wt	Tumor
8.63511	7.91352	wt	Tumor
7.39714	5.4737	wt	Tumor
7.61784	6.82169	wt	Tumor
7.32174	5.34781	wt	Tumor
7.84006	7.13939	mut	Tumor
7.80374	6.34179	wt	Tumor
7.7683	8.1288	wt	Tumor
7.66947	5.87473	wt	Tumor
7.39956	6.02448	mut	Tumor
0.522597	-8.76303	wt	Tumor
8.2514	8.39606	wt	Tumor
6.18056	0.0118939	wt	Tumor
7.9028	7.38422	wt	Oligo
8.59194	8.82494	wt	Tumor
5.50857	-1.85404	mut	Tumor
7.7816	7.17133	wt	Tumor
8.58473	7.74614	wt	Tumor
5.89766	0.226189	wt	Tumor
8.03278	5.67484	wt	Tumor
7.56418	6.25252	wt	Tumor
7.7671	6.75414	wt	Tumor
6.45008	0.849697	wt	Tumor
6.17145	-0.39091	wt	Tumor
6.28069	0.312594	wt	Tumor
6.01135	1.25812	wt	Tumor
6.98305	3.4373	wt	Tumor
6.95397	3.42627	wt	Tumor
6.53076	0.455068	wt	Tumor
7.7949	6.24116	wt	Tumor
7.43262	6.49584	wt	Tumor
7.40699	4.12504	wt	Tumor
8.64908	8.73363	wt	Tumor
6.71425	2.52109	wt	Tumor
8.33171	9.0694	wt	Tumor
8.02991	6.48023	wt	Tumor
7.3823	4.86277	wt	Tumor
6.13192	-0.380948	wt	Tumor
5.39669	-1.98915	wt	Tumor
6.29931	-0.389788	wt	Tumor
6.39407	1.76152	wt	Tumor
7.23604	4.31769	wt	Tumor
8.06281	8.66307	wt	Tumor
6.01828	1.24633	wt	Tumor
8.20503	6.49752	wt	Tumor
7.57622	7.45899	wt	Tumor
8.32827	6.64672	wt	Tumor
7.72659	7.35017	wt	Tumor
6.69112	2.42166	mut	Tumor
7.43496	4.42853	wt	Tumor
7.4886	7.43589	wt	Tumor
7.89695	8.46523	mut	Tumor
8.60627	7.55353	wt	Tumor
8.18575	6.11695	wt	Tumor
5.99953	0.993483	wt	Tumor
8.06014	5.96379	wt	Tumor
6.3504	1.75284	wt	Tumor
8.62894	8.18442	wt	Tumor
8.15463	7.15782	wt	Tumor
5.56843	-1.71308	wt	Tumor
7.91892	9.09178	mut	Tumor
8.07626	8.48257	wt	Tumor
8.38945	8.58393	wt	Tumor
7.32572	4.67358	mut	Tumor
7.13083	3.84644	wt	Tumor
7.62279	6.9215	wt	Tumor
6.8143	2.64018	wt	Tumor
6.95663	3.37474	wt	Tumor
5.89778	0.757052	mut	Tumor
7.38476	6.35267	wt	Tumor
6.33906	-0.183222	wt	Tumor
7.70285	8.16021	wt	Tumor
8.63136	8.31504	wt	Tumor
8.39293	7.90413	wt	Tumor
8.34763	9.15429	wt	Tumor
7.11394	5.36589	wt	Tumor
7.75477	5.0431	wt	Tumor
8.21122	6.3659	wt	Tumor
6.06105	0.224986	wt	Tumor
7.65786	6.34646	wt	Tumor
8.52172	8.84709	wt	Tumor
6.7441	2.83921	wt	Tumor
7.5912	7.81579	wt	Tumor
7.18253	4.04281	wt	Tumor
7.23052	4.11273	wt	Tumor
8.14514	6.55233	wt	Tumor
8.5924	8.42971	wt	Tumor
6.28223	1.27954	wt	Tumor
7.44939	5.99085	wt	Tumor
7.38145	5.18551	mut	Tumor
7.70039	7.38167	wt	Tumor
6.81961	2.68616	wt	Tumor
6.10942	1.04066	wt	Tumor
6.88309	3.30625	wt	Tumor
7.728	5.3701	wt	Tumor
8.37473	6.80329	wt	Tumor
6.90257	3.24831	wt	Tumor
8.04833	7.90914	wt	Tumor
-1.17075	13.7062	wt	Tumor
8.61601	8.14796	wt	Tumor
6.91282	3.32774	wt	Tumor
6.637	2.37931	wt	Microglia
8.3286	7.43623	wt	Tumor
8.37415	7.98921	wt	Tumor
7.64867	7.74734	wt	Tumor
8.11306	9.12008	wt	Tumor
8.26709	6.30895	wt	Tumor
7.5156	6.67203	wt	Tumor
8.40047	8.22898	mut	Tumor
3.61254	6.65857	wt	Tumor
7.36109	6.02482	wt	Tumor
8.33645	7.64978	wt	Tumor
7.94785	6.37083	wt	Tumor
7.56177	6.11631	wt	Tumor
7.38756	5.3628	wt	Tumor
8.39813	8.56144	wt	Tumor
6.74261	2.74754	wt	Tumor
7.13841	3.94526	wt	Tumor
8.05348	8.35901	wt	Tumor
8.69057	8.23796	wt	Tumor
6.43766	0.676566	wt	Tumor
8.17613	9.10538	wt	Tumor
3.66942	6.66172	wt	Tumor
6.83251	2.3251	wt	Tumor
7.00931	3.54048	wt	Tumor
6.82334	2.64886	wt	Tumor
6.83651	3.03205	wt	Tumor
6.34171	-0.0196992	wt	Tumor
7.85027	6.65084	wt	Tumor
6.19036	-0.396584	wt	Tumor
6.52975	0.0842795	wt	Tumor
8.26581	9.28143	wt	Tumor
8.39991	8.6739	wt	Tumor
5.98372	0.762785	wt	Tumor
8.61774	7.78487	wt	Tumor
8.25377	8.84974	wt	Tumor
8.2238	8.06193	wt	Tumor
7.96416	7.3412	wt	Tumor
7.57688	7.64026	wt	Tumor
7.52268	6.18371	wt	Tumor
8.72993	7.98948	wt	Tumor
8.33988	6.62152	wt	Tumor
7.92759	7.29529	wt	Tumor
6.49303	0.341115	wt	Tumor
7.54624	5.9588	wt	Tumor
6.28378	-0.236713	wt	Tumor
7.2231	5.54331	wt	Tumor
5.91048	0.81708	wt	Tumor
8.0298	9.00536	wt	Tumor
6.48905	-0.0945006	wt	Tumor
6.83849	3.16207	wt	Tumor
7.25618	5.88417	wt	Tumor
8.47772	7.89294	wt	Tumor
7.68085	5.84425	wt	Tumor
6.24596	0.131434	wt	Tumor
8.18239	8.40431	wt	Tumor
6.55805	1.84948	wt	Tumor
6.95582	3.41048	wt	Tumor
7.10893	3.88871	wt	Tumor
6.69393	2.63044	wt	Tumor
5.91856	1.0304	wt	Tumor
6.01795	-0.756296	wt	Tumor
0.546459	-8.68937	wt	Tumor
6.26651	-0.316064	wt	Tumor
7.48969	7.65192	wt	Tumor
6.67926	2.49007	wt	Astrocytes
7.24961	4.23638	wt	Tumor
-1.18302	13.694	wt	Tumor
6.7951	2.92507	wt	Tumor
6.33579	-0.16523	wt	Tumor
7.42735	5.26196	wt	Microglia
8.57468	9.02813	wt	Tumor
5.71164	-1.43106	wt	Tumor
7.54087	7.20096	wt	Tumor
7.49235	5.22912	wt	Tumor
7.99668	6.54928	wt	Tumor
7.21835	5.39239	wt	Tumor
6.3898	0.105	wt	Tumor
6.38542	0.53223	wt	Tumor
8.48361	7.00997	wt	Tumor
6.09371	-0.202972	wt	Tumor
7.68959	4.90593	wt	Tumor
8.62676	8.32833	wt	Tumor
8.45411	8.22767	wt	Tumor
8.51898	8.65549	wt	Tumor
7.92112	8.40493	wt	Tumor
8.19853	5.80476	wt	Tumor
7.95793	7.20519	wt	Tumor
6.5175	1.2699	wt	Tumor
8.19997	7.58915	wt	Tumor
8.14878	6.17643	wt	Tumor
6.74309	2.46556	wt	Tumor
6.5472	1.90698	wt	Tumor
5.9241	0.894978	wt	Tumor
6.76992	2.5293	wt	Tumor
5.93074	0.947274	wt	Tumor
0.541986	-8.74462	wt	Tumor
6.1306	-0.0334468	wt	Tumor
6.79249	3.15418	wt	Tumor
6.64326	2.35843	wt	Oligo
8.76428	8.38654	wt	Tumor
8.80303	8.47397	wt	Tumor
7.65051	5.98928	wt	Tumor
8.26395	8.49628	wt	Tumor
7.91339	8.52673	wt	Tumor
8.30085	9.05391	wt	Tumor
8.45839	7.8598	mut	Tumor
7.05138	3.5737	wt	Tumor
7.47501	6.41998	wt	Tumor
8.2404	6.78023	wt	Tumor
8.25124	6.38462	wt	Tumor
6.71332	2.29157	wt	Tumor
6.08672	0.798687	wt	Tumor
8.21704	6.63752	wt	Tumor
6.51072	0.214417	wt	Tumor
8.40675	9.04268	wt	Tumor
7.26179	5.57628	wt	Tumor
5.40732	-1.95043	wt	Tumor
5.94633	0.960188	wt	Tumor
6.48297	2.05459	wt	Tumor
7.93403	6.99764	wt	Tumor
6.18856	-0.271275	wt	Tumor
6.50387	0.369447	wt	Tumor
8.39625	8.56876	wt	Tumor
7.62428	5.62204	wt	Tumor
7.48327	5.65493	wt	Tumor
6.94235	3.18985	wt	Tumor
7.5702	6.46472	wt	Tumor
6.58108	2.22136	wt	Tumor
6.4479	0.0166356	wt	Tumor
5.97561	0.647932	wt	Tumor
7.50209	6.73418	wt	Tumor
6.86635	2.78495	wt	Tumor
7.57398	5.14856	wt	Tumor
7.91481	7.16251	wt	Tumor
6.47432	-0.0267618	wt	Tumor
8.29189	6.9829	wt	Tumor
8.43148	8.40722	wt	Tumor
8.21792	8.77423	wt	Tumor
6.3279	0.243969	wt	Tumor
5.92847	0.493095	wt	Tumor
5.44008	-1.91301	wt	Tumor
7.44284	5.75692	wt	Tumor
7.93789	8.71076	wt	Tumor
6.44001	0.0335472	wt	Tumor
8.49629	7.98731	wt	Tumor
8.60577	8.53443	wt	Tumor
6.08043	-0.670947	wt	Tumor
6.48524	0.686535	wt	Tumor
8.07406	7.2793	wt	Tumor
8.05781	8.32613	wt	Tumor
7.76055	6.56987	wt	Tumor
3.65038	6.70618	wt	Tumor
7.64148	4.58709	wt	Tumor
6.77312	2.60065	wt	Tumor
6.66878	2.43658	wt	Tumor
7.90203	8.20272	wt	Tumor
6.68879	2.4022	wt	Tumor
7.55501	7.11885	wt	Tumor
7.80879	4.87129	wt	Tumor
7.64373	6.01188	wt	Tumor
7.51791	6.95159	mut	Tumor
5.41365	-2.03443	wt	Tumor
5.90511	0.462055	wt	Tumor
7.76422	7.69687	wt	Tumor
7.97925	5.85804	wt	Tumor
8.09717	7.89177	wt	Tumor
8.70817	8.53733	wt	Tumor
7.85059	7.58632	wt	Tumor
7.95205	8.7824	wt	Tumor
8.14849	6.45736	wt	Tumor
6.18208	-0.345713	wt	Tumor
6.00805	-0.439127	mut	Tumor
6.06229	-0.337438	wt	Tumor
5.55936	-1.75013	wt	Tumor
8.35389	8.23849	wt	Tumor
0.16452	-7.98871	wt	Tumor
0.0389215	-7.78402	wt	Tumor
0.100793	-7.89273	wt	Tumor

## Sheet: Fig 2g SF4 h
UMAP_1	UMAP_2	Sample	cell.type
4.44185	3.53337	ICGC_MB88	Tumor
6.58565	3.79195	ICGC_MB88	Tumor
4.5055	2.97819	ICGC_MB88	Tumor
4.7774	1.91121	ICGC_MB88	Tumor
5.94046	2.84456	ICGC_MB88	Oligodendrocytes
4.56373	2.77803	ICGC_MB88	Tumor
8.11902	3.66266	ICGC_MB88	Astrocytes
6.98147	3.48785	ICGC_MB88	Astrocytes
4.78241	2.29634	ICGC_MB88	Tumor
4.54202	2.2868	ICGC_MB88	Tumor
4.36802	2.5276	ICGC_MB88	Tumor
4.61962	3.24806	ICGC_MB88	Tumor
1.77986	2.7689	ICGC_MB88	Tumor
-5.33974	6.47332	ICGC_MB88	Tumor
4.34596	2.52908	ICGC_MB88	Tumor
4.65829	2.13354	ICGC_MB88	Tumor
3.99622	3.17534	ICGC_MB88	Tumor
4.75953	1.97454	ICGC_MB88	Tumor
3.93664	2.86555	ICGC_MB88	Tumor
3.48873	2.76123	ICGC_MB88	Tumor
4.73834	1.93277	ICGC_MB88	Tumor
5.93619	2.84811	ICGC_MB88	Oligodendrocytes
4.87706	2.08135	ICGC_MB88	Tumor
4.11039	3.04524	ICGC_MB88	Tumor
4.43672	2.0684	ICGC_MB88	Tumor
4.81083	1.78209	ICGC_MB88	Tumor
4.78825	3.14478	ICGC_MB88	Tumor
4.4642	3.47283	ICGC_MB88	Tumor
5.12011	2.06261	ICGC_MB88	Tumor
4.22516	2.82492	ICGC_MB88	Tumor
4.6113	3.29961	ICGC_MB88	Tumor
3.49459	2.99262	ICGC_MB88	Tumor
5.17109	2.50469	ICGC_MB88	Tumor
5.87305	2.84987	ICGC_MB88	Oligodendrocytes
4.25515	3.05694	ICGC_MB88	Tumor
4.00276	3.59461	ICGC_MB88	Tumor
4.69204	2.39945	ICGC_MB88	Tumor
3.31245	3.26361	ICGC_MB88	Tumor
3.92368	3.51349	ICGC_MB88	Tumor
3.88699	2.55453	ICGC_MB88	Tumor
4.32079	2.09486	ICGC_MB88	Tumor
3.83281	1.38176	ICGC_MB88	Tumor
4.00131	2.67401	ICGC_MB88	Tumor
4.7917	2.09049	ICGC_MB88	Tumor
5.1477	2.68432	ICGC_MB88	Tumor
4.52181	3.21997	ICGC_MB88	Tumor
4.47222	1.88545	ICGC_MB88	Tumor
4.5448	3.6693	ICGC_MB88	Tumor
4.56532	3.54828	ICGC_MB88	Tumor
3.81106	2.4196	ICGC_MB88	Tumor
5.12339	2.71491	ICGC_MB88	Astrocytes
7.08965	3.53737	ICGC_MB88	Astrocytes
4.34463	2.86814	ICGC_MB88	Tumor
4.42357	1.53199	ICGC_MB88	Tumor
3.67487	2.76407	ICGC_MB88	Tumor
4.47457	3.34361	ICGC_MB88	Tumor
4.69294	1.96903	ICGC_MB88	Tumor
4.65112	2.23372	ICGC_MB88	Tumor
7.74502	3.64147	ICGC_MB88	Tumor
3.42481	2.8592	ICGC_MB88	Tumor
4.7533	2.04671	ICGC_MB88	Tumor
3.10725	4.89158	ICGC_MB88	Tumor
4.23976	2.40727	ICGC_MB88	Tumor
4.49048	1.61594	ICGC_MB88	Tumor
4.19696	2.55114	ICGC_MB88	Tumor
5.10295	2.47103	ICGC_MB88	Tumor
4.91893	2.46932	ICGC_MB88	Tumor
4.35705	3.30494	ICGC_MB88	Tumor
4.92211	2.61339	ICGC_MB88	Tumor
3.90624	2.8535	ICGC_MB88	Tumor
3.9368	1.75022	ICGC_MB88	Tumor
5.35039	2.55201	ICGC_MB88	Tumor
3.55499	3.58647	ICGC_MB88	Tumor
4.70962	2.09153	ICGC_MB88	Tumor
4.21591	2.841	ICGC_MB88	Tumor
4.43573	2.92191	ICGC_MB88	Tumor
4.64426	2.34279	ICGC_MB88	Tumor
3.86513	2.90277	ICGC_MB88	Tumor
7.68162	3.01027	ICGC_MB88	Tumor
4.86479	2.61161	ICGC_MB88	Tumor
4.57889	2.33914	ICGC_MB88	Tumor
4.51877	3.00927	ICGC_MB88	Tumor
4.7124	2.35454	ICGC_MB88	Tumor
4.64497	1.67285	ICGC_MB88	Tumor
3.60435	2.49615	ICGC_MB88	Tumor
4.79128	2.15385	ICGC_MB88	Tumor
4.72431	2.88932	ICGC_MB88	Tumor
4.23493	2.61059	ICGC_MB88	Tumor
4.61411	2.08979	ICGC_MB88	Tumor
3.71647	2.54137	ICGC_MB88	Tumor
4.47325	2.93112	ICGC_MB88	Tumor
3.31053	1.84391	ICGC_MB88	Tumor
4.90885	2.6394	ICGC_MB88	Tumor
6.18824	3.17014	ICGC_MB88	Tumor
4.15868	2.29084	ICGC_MB88	Tumor
5.02068	2.51932	ICGC_MB88	Tumor
4.59518	2.50827	ICGC_MB88	Tumor
0.901538	2.91105	ICGC_MB88	Tumor
4.75739	2.4437	ICGC_MB88	Tumor
4.49465	2.90134	ICGC_MB88	Tumor
4.68042	3.19351	ICGC_MB88	Tumor
4.41941	3.11911	ICGC_MB88	Tumor
6.6356	3.34862	ICGC_MB88	Tumor
4.05511	2.14956	ICGC_MB88	Tumor
4.72599	2.9306	ICGC_MB88	Tumor
4.86506	1.87354	ICGC_MB88	Tumor
4.56831	2.0285	ICGC_MB88	Tumor
3.45901	3.36368	ICGC_MB88	Tumor
5.21271	2.59435	ICGC_MB88	Tumor
4.24159	2.44806	ICGC_MB88	Tumor
4.6386	2.88163	ICGC_MB88	Tumor
4.73757	2.35334	ICGC_MB88	Tumor
4.34563	2.5189	ICGC_MB88	Tumor
4.57216	2.55463	ICGC_MB88	Tumor
4.15517	3.41967	ICGC_MB88	Tumor
4.36528	3.08696	ICGC_MB88	Tumor
4.53454	2.92592	ICGC_MB88	Tumor
4.24096	3.9735	ICGC_MB88	Tumor
4.26766	2.4909	ICGC_MB88	Tumor
5.10263	2.63583	ICGC_MB88	Tumor
3.5485	1.87362	ICGC_MB88	Tumor
-5.62394	6.3855	ICGC_MB88	Tumor
4.93025	1.89038	ICGC_MB88	Tumor
0.99667	2.98975	ICGC_MB88	Tumor
-5.36127	7.32203	ICGC_MB88	Tumor
1.57268	2.80717	ICGC_MB88	Tumor
3.66375	3.01956	ICGC_MB88	Tumor
4.24379	2.59168	ICGC_MB88	Tumor
4.56102	3.27049	ICGC_MB88	Tumor
4.88083	2.26247	ICGC_MB88	Tumor
5.80616	2.74967	ICGC_MB88	Tumor
4.35138	1.69359	ICGC_MB88	Tumor
4.71563	2.40536	ICGC_MB88	Tumor
4.21903	2.72666	ICGC_MB88	Tumor
4.62032	3.54937	ICGC_MB88	Tumor
4.58381	2.20108	ICGC_MB88	Tumor
4.58472	2.23872	ICGC_MB88	Tumor
4.60586	3.13141	ICGC_MB88	Tumor
3.94194	2.16608	ICGC_MB88	Tumor
4.43043	3.01747	ICGC_MB88	Tumor
4.50671	1.5524	ICGC_MB88	Tumor
4.57594	2.36045	ICGC_MB88	Tumor
4.66473	2.02064	ICGC_MB88	Tumor
4.57108	2.04476	ICGC_MB88	Tumor
7.01316	3.55459	ICGC_MB88	Tumor
4.42116	2.04508	ICGC_MB88	Tumor
4.43974	2.36677	ICGC_MB88	Tumor
4.39641	2.03041	ICGC_MB88	Tumor
-0.723756	3.20822	ICGC_MB88	Tumor
-4.83413	7.31461	ICGC_MB88	Tumor
-4.37622	9.00968	ICGC_MB88	Tumor
4.03886	3.4033	ICGC_MB88	Tumor
4.283	3.16456	ICGC_MB88	Tumor
4.389	1.83894	ICGC_MB88	Tumor
4.40623	1.88788	ICGC_MB88	Tumor
4.52395	2.60351	ICGC_MB88	Tumor
4.434	3.09019	ICGC_MB88	Tumor
3.97624	2.35608	ICGC_MB88	Tumor
4.84101	1.80022	ICGC_MB88	Tumor
4.63766	3.27379	ICGC_MB88	Tumor
4.78085	2.05033	ICGC_MB88	Tumor
4.34348	3.42988	ICGC_MB88	Tumor
4.57559	3.30807	ICGC_MB88	Tumor
4.81154	2.36822	ICGC_MB88	Oligodendrocytes
4.02629	3.66862	ICGC_MB88	Tumor
4.93568	2.37159	ICGC_MB88	Tumor
4.43682	2.41177	ICGC_MB88	Tumor
-5.32214	6.62394	ICGC_MB88	Tumor
8.10637	3.66978	ICGC_MB88	Tumor
4.8075	1.89176	ICGC_MB88	Tumor
4.62842	3.499	ICGC_MB88	Tumor
4.40703	2.68122	ICGC_MB88	Tumor
4.08224	2.40846	ICGC_MB88	Tumor
4.54555	1.86082	ICGC_MB88	Tumor
4.30546	3.81088	ICGC_MB88	Tumor
4.58588	2.85707	ICGC_MB88	Tumor
7.50235	3.66633	ICGC_MB88	Astrocytes
5.34408	2.8273	ICGC_MB88	Vascular.endothelial.cells
5.71768	2.72994	ICGC_MB88	Oligodendrocytes
4.20844	2.50484	ICGC_MB88	Tumor
4.23068	2.86952	ICGC_MB88	Tumor
0.726036	2.93473	ICGC_MB88	Tumor
4.87547	2.27414	ICGC_MB88	Tumor
5.43467	2.53515	ICGC_MB88	Astrocytes
3.48664	1.79169	ICGC_MB88	Tumor
4.51721	2.58786	ICGC_MB88	Tumor
4.85383	1.85292	ICGC_MB88	Tumor
4.21428	3.78294	ICGC_MB88	Tumor
4.73279	3.07621	ICGC_MB88	Tumor
4.46074	1.64284	ICGC_MB88	Tumor
4.62006	2.38832	ICGC_MB88	Tumor
4.58296	3.52843	ICGC_MB88	Tumor
4.51684	2.50517	ICGC_MB88	Tumor
5.539	2.72373	ICGC_MB88	Oligodendrocytes
5.22142	2.61885	ICGC_MB88	Tumor
4.29448	2.45058	ICGC_MB88	Tumor
4.10713	2.60732	ICGC_MB88	Tumor
4.38783	3.6956	ICGC_MB88	Tumor
4.75399	2.64697	ICGC_MB88	Tumor
4.58402	1.91496	ICGC_MB88	Tumor
3.42779	2.455	ICGC_MB88	Tumor
7.80934	3.66676	ICGC_MB88	Astrocytes
4.87257	1.90898	ICGC_MB88	Tumor
4.88153	2.09304	ICGC_MB88	Tumor
5.11118	2.95206	ICGC_MB88	Tumor
4.76569	2.52175	ICGC_MB88	Tumor
4.82224	2.15656	ICGC_MB88	Tumor
0.597914	3.1866	ICGC_MB88	Tumor
4.70835	2.32278	ICGC_MB88	Tumor
4.62504	2.10913	ICGC_MB88	Tumor
4.58351	2.13002	ICGC_MB88	Tumor
4.81616	2.40871	ICGC_MB88	Tumor
3.81668	2.77311	ICGC_MB88	Tumor
5.49692	2.58301	ICGC_MB88	Oligodendrocytes
4.51392	2.05654	ICGC_MB88	Tumor
6.41736	3.45013	ICGC_MB88	Tumor
4.63214	3.00048	ICGC_MB88	Tumor
4.79316	2.16979	ICGC_MB88	Tumor
4.88675	2.20236	ICGC_MB88	Tumor
4.38035	2.72462	ICGC_MB88	Tumor
4.2527	2.20056	ICGC_MB88	Tumor
4.91059	2.08554	ICGC_MB88	Tumor
5.05101	2.69536	ICGC_MB88	Astrocytes
6.32792	3.21324	ICGC_MB88	Tumor
-3.01941	4.73254	ICGC_MB88	Tumor
4.04696	2.68536	ICGC_MB88	Tumor
4.27395	2.55929	ICGC_MB88	Tumor
4.53723	2.10915	ICGC_MB88	Tumor
4.61281	3.24685	ICGC_MB88	Tumor
4.24776	2.29373	ICGC_MB88	Tumor
4.65486	3.46752	ICGC_MB88	Tumor
4.17629	2.66352	ICGC_MB88	Tumor
4.58259	2.24641	ICGC_MB88	Tumor
4.28192	2.66575	ICGC_MB88	Tumor
5.06809	2.56258	ICGC_MB88	Tumor
-4.68298	8.01012	ICGC_MB88	Tumor
4.03033	2.01222	ICGC_MB88	Tumor
4.78591	2.53549	ICGC_MB88	Tumor
5.98446	2.85119	ICGC_MB88	Tumor
4.62148	1.95817	ICGC_MB88	Tumor
4.68197	3.37349	ICGC_MB88	Tumor
5.70975	2.7157	ICGC_MB88	Oligodendrocytes
3.94878	2.81427	ICGC_MB88	Tumor
4.48241	3.45409	ICGC_MB88	Tumor
4.22069	1.90454	ICGC_MB88	Tumor
4.40294	2.4747	ICGC_MB88	Tumor
4.57003	2.57668	ICGC_MB88	Tumor
4.84009	2.72377	ICGC_MB88	Tumor
5.56394	2.71764	ICGC_MB88	Tumor
-6.11977	6.64743	ICGC_MB88	Tumor
4.71883	2.3442	ICGC_MB88	Tumor
3.98619	2.14864	ICGC_MB88	Tumor
4.60229	2.17877	ICGC_MB88	Tumor
5.62068	2.58955	ICGC_MB88	Tumor
4.38417	2.7961	ICGC_MB88	Tumor
4.13325	3.62646	ICGC_MB88	Tumor
4.72187	1.85196	ICGC_MB88	Tumor
4.67415	2.44538	ICGC_MB88	Tumor
-6.07832	6.58712	ICGC_MB88	Tumor
4.06708	2.68159	ICGC_MB88	Tumor
4.74844	2.34291	ICGC_MB88	Tumor
4.65543	2.27514	ICGC_MB88	Tumor
4.61251	1.98791	ICGC_MB88	Tumor
4.76276	2.31434	ICGC_MB88	Tumor
4.03684	1.99754	ICGC_MB88	Tumor
7.01457	3.56477	ICGC_MB88	Tumor
4.13353	3.34465	ICGC_MB88	Tumor
4.51918	3.45041	ICGC_MB88	Tumor
3.79447	2.97703	ICGC_MB88	Tumor
4.77652	1.86659	ICGC_MB88	Tumor
3.64481	4.03883	ICGC_MB88	Tumor
4.38345	2.75518	ICGC_MB88	Tumor
4.86908	2.23008	ICGC_MB88	Tumor
0.308159	3.10399	ICGC_MB88	Tumor
4.41312	1.54489	ICGC_MB88	Tumor
7.64105	3.61773	ICGC_MB88	Astrocytes
3.82984	2.26727	ICGC_MB88	Tumor
4.40504	2.40746	ICGC_MB88	Tumor
4.1393	1.786	ICGC_MB88	Tumor
-5.0058	7.65954	ICGC_MB88	Tumor
4.91015	2.08853	ICGC_MB88	Tumor
3.53166	2.46953	ICGC_MB88	Tumor
3.83983	2.85292	ICGC_MB88	Tumor
3.74869	2.54081	ICGC_MB88	Tumor
4.30747	3.36227	ICGC_MB88	Tumor
4.75307	2.19646	ICGC_MB88	Tumor
3.82243	3.87245	ICGC_MB88	Tumor
1.74474	11.5537	ICGC_MB88	Vascular.endothelial.cells
4.01341	2.94729	ICGC_MB88	Tumor
4.66127	3.16562	ICGC_MB88	Tumor
4.93964	2.07706	ICGC_MB88	Tumor
4.28684	2.38805	ICGC_MB88	Tumor
4.36853	2.89146	ICGC_MB88	Tumor
4.42885	2.40013	ICGC_MB88	Tumor
3.65031	2.8769	ICGC_MB88	Tumor
4.71005	2.46665	ICGC_MB88	Tumor
4.8403	2.91212	ICGC_MB88	Tumor
4.25714	2.47302	ICGC_MB88	Tumor
4.53327	3.07626	ICGC_MB88	Tumor
4.92093	2.04176	ICGC_MB88	Tumor
4.92956	1.99815	ICGC_MB88	Tumor
5.34595	2.69806	ICGC_MB88	Tumor
4.74089	2.28321	ICGC_MB88	Tumor
4.6346	2.11289	ICGC_MB88	Tumor
4.23043	2.36287	ICGC_MB88	Tumor
3.6638	2.88498	ICGC_MB88	Tumor
4.02869	2.34442	ICGC_MB88	Tumor
4.63738	3.3603	ICGC_MB88	Tumor
4.63218	2.20374	ICGC_MB88	Tumor
4.54191	2.46528	ICGC_MB88	Tumor
4.80148	1.79565	ICGC_MB88	Tumor
4.5458	2.50463	ICGC_MB88	Tumor
4.56567	3.26141	ICGC_MB88	Tumor
4.83335	2.30619	ICGC_MB88	Tumor
4.57727	2.39823	ICGC_MB88	Tumor
4.71134	2.86841	ICGC_MB88	Tumor
4.61011	2.25284	ICGC_MB88	Tumor
4.78094	2.58962	ICGC_MB88	Tumor
0.777494	4.62788	ICGC_MB88	Tumor
0.644797	3.21987	ICGC_MB88	Tumor
4.16152	2.7123	ICGC_MB88	Tumor
4.86263	1.96214	ICGC_MB88	Tumor
4.90466	2.76407	ICGC_MB88	Tumor
5.26325	2.4349	ICGC_MB88	Oligodendrocytes
4.41521	2.84763	ICGC_MB88	Tumor
5.68079	2.87555	ICGC_MB88	Tumor
4.48556	2.55364	ICGC_MB88	Tumor
4.83056	2.37948	ICGC_MB88	Tumor
6.63273	3.48717	ICGC_MB88	Astrocytes
6.29941	3.05298	ICGC_MB88	Oligodendrocytes
7.43383	3.53257	ICGC_MB88	Tumor
4.5381	1.7358	ICGC_MB88	Tumor
4.90542	2.33806	ICGC_MB88	Tumor
4.87256	2.46505	ICGC_MB88	Tumor
4.93809	2.26939	ICGC_MB88	Tumor
5.40835	2.69856	ICGC_MB88	Oligodendrocytes
4.62571	1.89635	ICGC_MB88	Tumor
3.8958	1.41731	ICGC_MB88	Tumor
4.51053	3.62721	ICGC_MB88	Tumor
4.78672	1.99421	ICGC_MB88	Tumor
4.92347	2.0867	ICGC_MB88	Oligodendrocytes
3.85883	1.88994	ICGC_MB88	Tumor
4.67922	2.15213	ICGC_MB88	Tumor
4.71941	1.72898	ICGC_MB88	Tumor
4.54338	3.44771	ICGC_MB88	Tumor
4.06633	2.0557	ICGC_MB88	Tumor
4.46477	2.22405	ICGC_MB88	Tumor
1.92537	3.08033	ICGC_MB88	Tumor
4.59824	3.08705	ICGC_MB88	Tumor
4.54108	3.58509	ICGC_MB88	Tumor
3.94513	1.44015	ICGC_MB88	Tumor
3.64689	1.23097	ICGC_MB88	Tumor
4.31024	2.54621	ICGC_MB88	Tumor
4.60285	2.29063	ICGC_MB88	Tumor
4.69087	3.29005	ICGC_MB88	Tumor
3.95682	1.87834	ICGC_MB88	Tumor
4.66222	3.20378	ICGC_MB88	Tumor
-1.10232	3.23395	ICGC_MB88	Tumor
5.04884	2.58973	ICGC_MB88	Tumor
4.66773	1.91572	ICGC_MB88	Tumor
7.33208	3.61846	ICGC_MB88	Astrocytes
1.85819	2.83874	ICGC_MB88	Tumor
4.80599	2.63117	ICGC_MB88	Tumor
4.30865	2.51101	ICGC_MB88	Tumor
8.189	3.71464	ICGC_MB88	Astrocytes
1.49775	3.1717	ICGC_MB88	Tumor
-1.36845	3.28204	ICGC_MB88	Tumor
4.69241	2.23624	ICGC_MB88	Tumor
4.62406	2.74494	ICGC_MB88	Tumor
4.08082	2.2837	ICGC_MB88	Tumor
4.44393	2.50047	ICGC_MB88	Tumor
4.40162	3.06751	ICGC_MB88	Tumor
4.89337	2.04787	ICGC_MB88	Tumor
4.57284	2.41684	ICGC_MB88	Tumor
4.61884	3.45168	ICGC_MB88	Tumor
4.67908	1.84311	ICGC_MB88	Tumor
4.56588	1.96356	ICGC_MB88	Tumor
4.45465	3.23766	ICGC_MB88	Tumor
4.46086	3.3575	ICGC_MB88	Tumor
4.58019	3.37663	ICGC_MB88	Tumor
4.4828	2.7277	ICGC_MB88	Tumor
4.01584	2.26534	ICGC_MB88	Tumor
4.28003	2.63096	ICGC_MB88	Tumor
3.58885	2.99536	ICGC_MB88	Tumor
4.33385	3.75711	ICGC_MB88	Tumor
3.75626	2.34532	ICGC_MB88	Tumor
4.87955	2.01349	ICGC_MB88	Tumor
4.19065	2.16268	ICGC_MB88	Tumor
3.58843	2.76553	ICGC_MB88	Tumor
5.38077	2.75116	ICGC_MB88	Vascular.endothelial.cells
4.12467	3.25185	ICGC_MB88	Tumor
4.69691	2.59768	ICGC_MB88	Tumor
4.64007	3.23795	ICGC_MB88	Tumor
4.75086	2.08849	ICGC_MB88	Tumor
5.21354	2.53061	ICGC_MB88	Tumor
4.96765	2.43155	ICGC_MB88	Tumor
4.54158	2.00178	ICGC_MB88	Tumor
4.35327	2.47086	ICGC_MB88	Tumor
4.70587	2.77031	ICGC_MB88	Tumor
3.74462	0.997723	ICGC_MB88	Tumor
4.69986	2.29516	ICGC_MB88	Tumor
4.8699	1.88384	ICGC_MB88	Tumor
4.91685	1.90911	ICGC_MB88	Tumor
4.61723	1.69375	ICGC_MB88	Tumor
4.26463	2.85197	ICGC_MB88	Tumor
5.38514	2.31055	ICGC_MB88	Tumor
4.09541	2.85956	ICGC_MB88	Tumor
5.5993	2.69082	ICGC_MB88	Oligodendrocytes
1.81988	7.14318	ICGC_MB88	Tumor
4.84783	2.39848	ICGC_MB88	Tumor
5.44813	2.627	ICGC_MB88	Tumor
4.53688	3.16849	ICGC_MB88	Tumor
4.24662	2.27738	ICGC_MB88	Tumor
6.05772	2.94079	ICGC_MB88	Oligodendrocytes
6.64591	3.72694	ICGC_MB88	Astrocytes
4.37297	1.65228	ICGC_MB88	Tumor
8.12144	3.71853	ICGC_MB88	Astrocytes
4.54909	3.43386	ICGC_MB88	Tumor
7.55397	3.65441	ICGC_MB88	Tumor
4.75671	1.79018	ICGC_MB88	Tumor
0.566076	4.17142	ICGC_MB88	Tumor
0.510193	3.30455	ICGC_MB88	Tumor
4.59712	2.94991	ICGC_MB88	Tumor
4.70621	2.86866	ICGC_MB88	Tumor
4.64575	2.96717	ICGC_MB88	Tumor
5.04601	2.6234	ICGC_MB88	Tumor
4.67579	2.08397	ICGC_MB88	Tumor
4.54494	3.00533	ICGC_MB88	Tumor
4.81142	1.68573	ICGC_MB88	Tumor
3.98071	1.77322	ICGC_MB88	Tumor
4.97512	2.55549	ICGC_MB88	Tumor
8.18876	3.66908	ICGC_MB88	Astrocytes
4.91442	1.94014	ICGC_MB88	Tumor
4.24319	2.36517	ICGC_MB88	Tumor
-2.65837	10.1748	ICGC_MB88	Tumor
4.93761	2.50971	ICGC_MB88	Tumor
4.74994	2.06958	ICGC_MB88	Tumor
4.07502	2.29693	ICGC_MB88	Tumor
4.64277	3.30029	ICGC_MB88	Tumor
4.81768	1.85526	ICGC_MB88	Tumor
4.743	2.39939	ICGC_MB88	Tumor
4.15808	2.86516	ICGC_MB88	Tumor
7.08231	3.53756	ICGC_MB88	Tumor
4.47243	2.0697	ICGC_MB88	Tumor
6.56997	3.3811	ICGC_MB88	Tumor
4.60934	1.77709	ICGC_MB88	Tumor
4.31379	2.59622	ICGC_MB88	Tumor
4.57862	3.26612	ICGC_MB88	Tumor
4.6012	2.28194	ICGC_MB88	Tumor
4.06019	2.82645	ICGC_MB88	Tumor
-0.999557	3.18743	ICGC_MB88	Tumor
6.88079	3.40814	ICGC_MB88	Tumor
-1.62856	3.16389	ICGC_MB88	Tumor
0.25196	3.14321	ICGC_MB88	Tumor
4.32422	1.89656	ICGC_MB88	Tumor
4.26253	2.41817	ICGC_MB88	Tumor
4.25494	2.71552	ICGC_MB88	Tumor
4.64642	3.00732	ICGC_MB88	Tumor
8.07191	3.17593	ICGC_MB88	Astrocytes
2.50879	6.12278	ICGC_MB88	Tumor
4.7258	2.43694	ICGC_MB88	Tumor
3.20033	2.75901	ICGC_MB88	Tumor
4.24388	2.09693	ICGC_MB88	Tumor
1.25828	2.88422	ICGC_MB88	Tumor
6.61346	3.3443	ICGC_MB88	Tumor
4.34171	2.47851	ICGC_MB88	Tumor
4.83473	1.77025	ICGC_MB88	Tumor
4.4606	2.35899	ICGC_MB88	Tumor
4.37093	1.74528	ICGC_MB88	Tumor
1.59479	2.92657	ICGC_MB88	Tumor
4.51072	2.12678	ICGC_MB88	Tumor
4.42767	2.8359	ICGC_MB88	Tumor
4.45412	3.16208	ICGC_MB88	Tumor
4.72266	3.24059	ICGC_MB88	Tumor
0.237076	2.4122	ICGC_MB88	Tumor
4.70624	2.96569	ICGC_MB88	Tumor
4.51418	2.2359	ICGC_MB88	Tumor
-0.0732846	2.52979	ICGC_MB88	Tumor
4.83505	2.55359	ICGC_MB88	Tumor
4.88329	1.88762	ICGC_MB88	Tumor
4.15807	1.86272	ICGC_MB88	Tumor
4.75107	2.84348	ICGC_MB88	Vascular.endothelial.cells
4.68359	2.7495	ICGC_MB88	Tumor
4.38677	2.58084	ICGC_MB88	Tumor
4.43642	3.38429	ICGC_MB88	Tumor
4.777	2.08303	ICGC_MB88	Tumor
4.07989	2.55186	ICGC_MB88	Tumor
5.55565	2.86526	ICGC_MB88	Tumor
4.28515	2.81906	ICGC_MB88	Tumor
3.9078	1.50461	ICGC_MB88	Tumor
4.93072	2.0605	ICGC_MB88	Tumor
5.03135	2.91504	ICGC_MB88	Tumor
4.78154	2.0049	ICGC_MB88	Tumor
3.65279	2.14787	ICGC_MB88	Tumor
0.0193533	3.10366	ICGC_MB88	Tumor
5.2727	2.23727	ICGC_MB88	Oligodendrocytes
4.85983	1.93587	ICGC_MB88	Tumor
4.30476	3.04321	ICGC_MB88	Tumor
7.10908	3.58364	ICGC_MB88	Tumor
4.70097	1.9855	ICGC_MB88	Tumor
4.28951	2.54802	ICGC_MB88	Tumor
4.35276	2.69625	ICGC_MB88	Tumor
4.22135	2.71625	ICGC_MB88	Tumor
4.41718	3.09647	ICGC_MB88	Tumor
3.11004	2.47406	ICGC_MB88	Tumor
4.47958	3.52434	ICGC_MB88	Tumor
4.39576	2.88746	ICGC_MB88	Tumor
4.40051	2.08412	ICGC_MB88	Tumor
4.45694	3.10434	ICGC_MB88	Tumor
4.95199	1.91894	ICGC_MB88	Tumor
4.66114	3.14945	ICGC_MB88	Tumor
3.70924	3.83849	ICGC_MB88	Tumor
4.18656	1.99918	ICGC_MB88	Tumor
3.92235	3.31127	ICGC_MB88	Tumor
4.97925	2.14987	ICGC_MB88	Tumor
4.52324	3.12542	ICGC_MB88	Tumor
5.21143	2.11732	ICGC_MB88	Oligodendrocytes
2.86193	1.55232	ICGC_MB88	Tumor
4.7907	1.78467	ICGC_MB88	Tumor
4.42796	2.5551	ICGC_MB88	Tumor
4.16874	2.90606	ICGC_MB88	Tumor
4.57075	2.48956	ICGC_MB88	Tumor
5.00397	2.54175	ICGC_MB88	Tumor
4.07062	2.24382	ICGC_MB88	Tumor
6.56632	3.16323	ICGC_MB88	Oligodendrocytes
4.45935	2.64283	ICGC_MB88	Tumor
4.74477	2.83543	ICGC_MB88	Tumor
4.65578	2.37102	ICGC_MB88	Tumor
4.45759	3.53195	ICGC_MB88	Tumor
4.47217	2.75678	ICGC_MB88	Tumor
8.05697	3.58566	ICGC_MB88	Tumor
4.37766	3.22601	ICGC_MB88	Tumor
3.50347	0.887882	ICGC_MB88	Tumor
3.84997	2.7292	ICGC_MB88	Tumor
4.48088	2.37481	ICGC_MB88	Tumor
4.73055	2.2452	ICGC_MB88	Tumor
4.03309	2.87735	ICGC_MB88	Tumor
4.55943	2.30592	ICGC_MB88	Tumor
7.43447	3.49456	ICGC_MB88	Astrocytes
4.48659	1.94858	ICGC_MB88	Tumor
2.52042	6.099	ICGC_MB88	Tumor
7.86342	3.65709	ICGC_MB88	Astrocytes
4.64579	3.32862	ICGC_MB88	Tumor
5.19486	2.69674	ICGC_MB88	Tumor
4.44428	3.48563	ICGC_MB88	Tumor
4.34217	1.84024	ICGC_MB88	Tumor
4.72353	2.25133	ICGC_MB88	Tumor
4.17628	1.2102	ICGC_MB88	Tumor
5.59183	2.87963	ICGC_MB88	Tumor
4.18976	2.99685	ICGC_MB88	Tumor
4.91805	1.99288	ICGC_MB88	Tumor
-4.56323	7.78955	ICGC_MB88	Tumor
4.67611	2.5637	ICGC_MB88	Tumor
8.18579	3.74417	ICGC_MB88	Astrocytes
4.83871	2.07907	ICGC_MB88	Tumor
-4.29762	8.05031	ICGC_MB88	Tumor
4.30264	2.68689	ICGC_MB88	Tumor
0.519294	3.02707	ICGC_MB88	Tumor
4.63318	2.1642	ICGC_MB88	Tumor
4.62348	2.03134	ICGC_MB88	Tumor
3.76862	3.98285	ICGC_MB88	Tumor
3.73542	1.92745	ICGC_MB88	Tumor
4.18725	1.56406	ICGC_MB88	Tumor
3.83807	3.59025	ICGC_MB88	Tumor
4.51978	3.55973	ICGC_MB88	Tumor
5.93816	2.83582	ICGC_MB88	Tumor
4.7697	1.9529	ICGC_MB88	Tumor
4.66833	1.70123	ICGC_MB88	Tumor
4.58791	3.49767	ICGC_MB88	Tumor
4.6201	2.35979	ICGC_MB88	Tumor
4.2117	3.2155	ICGC_MB88	Tumor
2.5088	13.5782	ICGC_MB88	Tumor
5.00035	2.58348	ICGC_MB88	Tumor
5.63667	2.61075	ICGC_MB88	Oligodendrocytes
4.77992	2.29162	ICGC_MB88	Tumor
4.46081	3.55385	ICGC_MB88	Tumor
4.82458	2.42528	ICGC_MB88	Tumor
6.61108	4.14869	ICGC_MB88	Vascular.endothelial.cells
1.85812	11.4063	ICGC_MB88	Vascular.endothelial.cells
4.79067	2.174	ICGC_MB88	Tumor
-4.17366	9.73432	ICGC_MB88	Tumor
4.64029	2.95383	ICGC_MB88	Tumor
4.90595	2.62752	ICGC_MB88	Tumor
4.56924	2.7586	ICGC_MB88	Tumor
0.199741	3.11769	ICGC_MB88	Tumor
4.5053	1.63125	ICGC_MB88	Tumor
4.23581	3.7767	ICGC_MB88	Tumor
4.62221	1.58034	ICGC_MB88	Tumor
3.21331	3.36663	ICGC_MB88	Tumor
4.68426	2.40723	ICGC_MB88	Tumor
4.95329	2.08577	ICGC_MB88	Tumor
5.75946	2.67405	ICGC_MB88	Tumor
4.67377	3.44495	ICGC_MB88	Tumor
5.12871	2.768	ICGC_MB88	Tumor
4.7624	2.24958	ICGC_MB88	Tumor
4.65254	3.1555	ICGC_MB88	Tumor
2.28894	5.94326	ICGC_MB88	Tumor
0.197542	3.09225	ICGC_MB88	Tumor
4.39307	3.05695	ICGC_MB88	Tumor
4.74107	2.17447	ICGC_MB88	Tumor
6.75441	3.46223	ICGC_MB88	Astrocytes
5.20663	2.30986	ICGC_MB88	Tumor
4.60764	2.903	ICGC_MB88	Tumor
4.91085	2.21978	ICGC_MB88	Tumor
4.52585	2.16097	ICGC_MB88	Tumor
4.32728	2.5346	ICGC_MB88	Tumor
4.84754	1.94926	ICGC_MB88	Tumor
4.81079	2.12407	ICGC_MB88	Tumor
-4.69484	8.07393	ICGC_MB88	Tumor
4.36903	3.61937	ICGC_MB88	Tumor
3.25903	4.37144	ICGC_MB88	Tumor
5.41305	2.62601	ICGC_MB88	Oligodendrocytes
4.33937	2.68767	ICGC_MB88	Tumor
4.42163	2.9699	ICGC_MB88	Tumor
4.40492	3.01226	ICGC_MB88	Tumor
3.8763	1.6439	ICGC_MB88	Tumor
5.67074	2.79258	ICGC_MB88	Oligodendrocytes
5.0597	2.68855	ICGC_MB88	Tumor
4.73588	2.30836	ICGC_MB88	Tumor
4.21191	3.17325	ICGC_MB88	Tumor
4.61111	1.81793	ICGC_MB88	Tumor
1.99525	2.75544	ICGC_MB88	Tumor
4.61923	2.36454	ICGC_MB88	Tumor
4.40202	2.73149	ICGC_MB88	Tumor
4.62699	1.88592	ICGC_MB88	Tumor
4.5844	2.54919	ICGC_MB88	Tumor
8.41388	3.68898	ICGC_MB88	Tumor
4.5041	2.2013	ICGC_MB88	Tumor
3.66238	2.11061	ICGC_MB88	Tumor
6.90932	3.43294	ICGC_MB88	Oligodendrocytes
3.86765	1.99205	ICGC_MB88	Tumor
4.326	2.75303	ICGC_MB88	Tumor
4.84839	2.12306	ICGC_MB88	Tumor
4.40119	2.78829	ICGC_MB88	Tumor
4.38866	3.18902	ICGC_MB88	Tumor
4.63253	2.71154	ICGC_MB88	Tumor
4.31396	2.44114	ICGC_MB88	Tumor
4.39722	2.40644	ICGC_MB88	Tumor
4.93271	2.44674	ICGC_MB88	Tumor
4.58288	2.24654	ICGC_MB88	Tumor
7.09992	3.54565	ICGC_MB88	Astrocytes
4.6215	2.29692	ICGC_MB88	Tumor
4.71045	2.94423	ICGC_MB88	Tumor
4.35546	3.15813	ICGC_MB88	Tumor
4.10467	3.67108	ICGC_MB88	Tumor
8.60489	3.70806	ICGC_MB88	Astrocytes
5.48602	2.69572	ICGC_MB88	Tumor
4.38118	3.69124	ICGC_MB88	Tumor
4.73691	2.12694	ICGC_MB88	Tumor
3.29717	3.25125	ICGC_MB88	Tumor
3.84677	2.41227	ICGC_MB88	Tumor
4.45548	3.15301	ICGC_MB88	Tumor
3.66496	2.81354	ICGC_MB88	Tumor
4.26055	1.92141	ICGC_MB88	Tumor
4.59901	3.49146	ICGC_MB88	Tumor
4.74548	2.00863	ICGC_MB88	Tumor
4.7077	3.12814	ICGC_MB88	Tumor
4.9598	2.38207	ICGC_MB88	Tumor
3.73119	1.84262	ICGC_MB88	Tumor
1.37041	12.8486	ICGC_MB88	Tumor
6.10899	3.12757	ICGC_MB88	Tumor
4.96076	2.63496	ICGC_MB88	Tumor
2.31459	6.35145	ICGC_MB88	Tumor
4.89929	2.57202	ICGC_MB88	Tumor
4.01091	2.44097	ICGC_MB88	Tumor
3.90359	2.65417	ICGC_MB88	Tumor
4.3916	3.17239	ICGC_MB88	Tumor
8.14367	3.5662	ICGC_MB88	Astrocytes
4.53687	3.65728	ICGC_MB88	Tumor
-4.70697	9.05212	ICGC_MB88	Tumor
7.39811	3.61444	ICGC_MB88	Tumor
-3.34628	9.66866	ICGC_MB88	Tumor
4.43601	3.66163	ICGC_MB88	Tumor
7.36733	3.57654	ICGC_MB88	Astrocytes
4.48169	1.70491	ICGC_MB88	Tumor
4.29231	3.52677	ICGC_MB88	Tumor
4.57958	3.37753	ICGC_MB88	Tumor
4.40987	2.80952	ICGC_MB88	Tumor
3.53999	2.54614	ICGC_MB88	Tumor
0.0449522	3.29807	ICGC_MB88	Tumor
3.90936	2.11947	ICGC_MB88	Tumor
4.27445	3.09714	ICGC_MB88	Tumor
3.96773	2.69542	ICGC_MB88	Tumor
6.88465	3.46748	ICGC_MB88	Tumor
4.11608	2.46281	ICGC_MB88	Tumor
4.69366	2.19451	ICGC_MB88	Tumor
4.85379	2.19298	ICGC_MB88	Tumor
-4.59189	8.06991	ICGC_MB88	Tumor
4.95074	2.31359	ICGC_MB88	Tumor
5.78529	2.76802	ICGC_MB88	Tumor
4.81656	2.1961	ICGC_MB88	Tumor
4.57153	1.96142	ICGC_MB88	Tumor
3.51078	2.10353	ICGC_MB88	Tumor
5.38405	2.71547	ICGC_MB88	Oligodendrocytes
1.86284	2.87649	ICGC_MB88	Tumor
3.67972	3.08649	ICGC_MB88	Tumor
4.92006	1.78374	ICGC_MB88	Tumor
0.851183	3.04161	ICGC_MB88	Tumor
4.41105	2.92429	ICGC_MB88	Tumor
4.84208	2.11721	ICGC_MB88	Tumor
4.59226	1.7366	ICGC_MB88	Tumor
4.81422	2.73701	ICGC_MB88	Tumor
4.27339	3.48305	ICGC_MB88	Tumor
4.79718	1.94578	ICGC_MB88	Tumor
4.66525	1.79868	ICGC_MB88	Tumor
4.60358	1.73075	ICGC_MB88	Tumor
3.86147	2.09806	ICGC_MB88	Tumor
4.55576	2.82001	ICGC_MB88	Tumor
5.515	2.72316	ICGC_MB88	Oligodendrocytes
8.07056	3.30035	ICGC_MB88	Astrocytes
4.3099	2.35592	ICGC_MB88	Tumor
4.2472	3.81825	ICGC_MB88	Tumor
3.46466	1.80433	ICGC_MB88	Tumor
1.86329	2.9502	ICGC_MB88	Tumor
2.50256	6.06148	ICGC_MB88	Tumor
5.41444	2.8529	ICGC_MB88	Astrocytes
4.59645	2.17385	ICGC_MB88	Tumor
5.47938	2.84762	ICGC_MB88	Astrocytes
4.16886	2.23484	ICGC_MB88	Tumor
4.41258	2.26398	ICGC_MB88	Tumor
4.9436	1.97818	ICGC_MB88	Tumor
4.31632	2.79576	ICGC_MB88	Tumor
3.76535	2.32204	ICGC_MB88	Tumor
4.28319	2.69437	ICGC_MB88	Tumor
7.43726	3.54975	ICGC_MB88	Astrocytes
3.90858	2.13353	ICGC_MB88	Tumor
4.89364	2.08265	ICGC_MB88	Tumor
4.60414	2.23647	ICGC_MB88	Tumor
4.78273	2.80053	ICGC_MB88	Tumor
4.69999	2.94071	ICGC_MB88	Tumor
5.97077	2.87806	ICGC_MB88	Oligodendrocytes
7.06717	3.54818	ICGC_MB88	Astrocytes
3.80779	1.65571	ICGC_MB88	Tumor
3.46494	1.59914	ICGC_MB88	Tumor
4.31918	1.89208	ICGC_MB88	Tumor
1.67077	11.6132	ICGC_MB88	Vascular.endothelial.cells
6.68435	3.58428	ICGC_MB88	Astrocytes
2.16168	2.11691	ICGC_MB88	Tumor
4.59465	3.37461	ICGC_MB88	Tumor
6.56451	3.35421	ICGC_MB88	Tumor
6.69	3.45632	ICGC_MB88	Tumor
4.21594	1.91017	ICGC_MB88	Tumor
4.53978	2.28343	ICGC_MB88	Tumor
4.85494	2.37059	ICGC_MB88	Tumor
4.18558	2.61919	ICGC_MB88	Tumor
4.79822	2.10674	ICGC_MB88	Tumor
4.08647	1.55433	ICGC_MB88	Tumor
4.72923	3.13168	ICGC_MB88	Tumor
4.34529	2.64376	ICGC_MB88	Tumor
4.82052	2.45742	ICGC_MB88	Tumor
4.85834	2.25907	ICGC_MB88	Tumor
5.24119	2.21198	ICGC_MB88	Oligodendrocytes
4.47353	3.28169	ICGC_MB88	Tumor
7.43846	3.61568	ICGC_MB88	Oligodendrocytes
0.317054	2.76659	ICGC_MB88	Tumor
5.34735	2.42327	ICGC_MB88	Tumor
4.89172	1.98648	ICGC_MB88	Oligodendrocytes
-5.25856	6.58636	ICGC_MB88	Tumor
-4.37883	8.09023	ICGC_MB88	Tumor
4.52171	2.6595	ICGC_MB88	Tumor
5.65718	2.87937	ICGC_MB88	Tumor
4.11106	2.07682	ICGC_MB88	Tumor
4.67431	3.20308	ICGC_MB88	Tumor
4.7056	2.22217	ICGC_MB88	Tumor
1.48165	6.84691	ICGC_MB88	Tumor
4.48141	3.26738	ICGC_MB88	Tumor
5.13015	2.3098	ICGC_MB88	Tumor
3.37477	3.07163	ICGC_MB88	Tumor
7.78716	3.67806	ICGC_MB88	Astrocytes
4.55612	2.72566	ICGC_MB88	Tumor
3.42342	2.37078	ICGC_MB88	Tumor
4.78447	2.40241	ICGC_MB88	Tumor
5.80233	2.81866	ICGC_MB88	Oligodendrocytes
4.32306	2.87476	ICGC_MB88	Tumor
4.29778	2.74863	ICGC_MB88	Tumor
4.82425	2.50756	ICGC_MB88	Tumor
4.52593	1.64713	ICGC_MB88	Tumor
5.27601	2.39647	ICGC_MB88	Tumor
4.78181	1.77391	ICGC_MB88	Tumor
0.917732	3.13487	ICGC_MB88	Tumor
2.5609	-1.33605	ICGC_MB88	Tumor
3.63084	4.16888	ICGC_MB88	Tumor
4.5515	1.81216	ICGC_MB88	Tumor
4.7007	1.87958	ICGC_MB88	Tumor
4.66891	2.04409	ICGC_MB88	Tumor
3.97767	2.55723	ICGC_MB88	Tumor
3.96294	2.86838	ICGC_MB88	Tumor
5.28638	2.24018	ICGC_MB88	Tumor
4.51843	2.98573	ICGC_MB88	Tumor
3.74496	2.4647	ICGC_MB88	Tumor
4.83268	1.82833	ICGC_MB88	Tumor
3.58792	1.36005	ICGC_MB88	Tumor
4.55574	2.35858	ICGC_MB88	Tumor
7.01023	3.51971	ICGC_MB88	Astrocytes
4.28284	2.00393	ICGC_MB88	Tumor
7.45237	3.57139	ICGC_MB88	Tumor
4.72285	2.18885	ICGC_MB88	Tumor
-5.01943	8.55571	ICGC_MB287	Tumor
-5.10648	7.45117	ICGC_MB287	Tumor
-6.66072	4.34024	ICGC_MB287	Tumor
-6.86586	5.37011	ICGC_MB287	Tumor
-6.96244	5.06031	ICGC_MB287	Tumor
-4.61689	9.31852	ICGC_MB287	Tumor
-6.68269	8.46377	ICGC_MB287	Tumor
-6.33178	5.20907	ICGC_MB287	Tumor
-3.54503	10.5072	ICGC_MB287	Tumor
-5.64376	8.17718	ICGC_MB287	Tumor
-4.46058	10.3801	ICGC_MB287	Tumor
-6.06717	7.78237	ICGC_MB287	Tumor
-4.5703	7.44651	ICGC_MB287	Tumor
-4.73579	8.73079	ICGC_MB287	Tumor
-4.5608	8.61798	ICGC_MB287	Tumor
-6.50665	6.64039	ICGC_MB287	Tumor
-4.95117	9.57827	ICGC_MB287	Tumor
-7.26753	5.11995	ICGC_MB287	Tumor
-6.64256	8.54269	ICGC_MB287	Tumor
-4.65335	8.49068	ICGC_MB287	Tumor
-3.70749	10.3611	ICGC_MB287	Tumor
-5.54478	7.46888	ICGC_MB287	Tumor
-7.56732	7.95323	ICGC_MB287	Tumor
1.39358	11.6922	ICGC_MB287	Vascular.endothelial.cells
1.76772	13.685	ICGC_MB287	Vascular.endothelial.cells
-7.51187	5.73687	ICGC_MB287	Tumor
-6.98316	4.73246	ICGC_MB287	Tumor
-6.04418	7.55379	ICGC_MB287	Tumor
-4.53375	9.35485	ICGC_MB287	Tumor
-7.21858	8.43636	ICGC_MB287	Tumor
1.35808	12.0631	ICGC_MB287	Vascular.endothelial.cells
-6.21989	9.54805	ICGC_MB287	Tumor
-5.68838	7.71105	ICGC_MB287	Tumor
-6.43099	8.57253	ICGC_MB287	Tumor
-6.25649	8.52144	ICGC_MB287	Tumor
-5.42007	8.81017	ICGC_MB287	Tumor
-2.18583	3.98296	ICGC_MB287	Tumor
-7.10162	4.31955	ICGC_MB287	Tumor
-6.22877	8.36081	ICGC_MB287	Tumor
-4.93108	10.064	ICGC_MB287	Tumor
-5.44654	6.84167	ICGC_MB287	Tumor
-7.31177	8.07868	ICGC_MB287	Tumor
-6.22649	6.95199	ICGC_MB287	Tumor
-6.19684	7.82232	ICGC_MB287	Tumor
-6.06478	7.0002	ICGC_MB287	Tumor
-5.25942	8.56186	ICGC_MB287	Tumor
-3.42371	9.87966	ICGC_MB287	Tumor
-6.54168	8.38847	ICGC_MB287	Tumor
-5.66383	7.95151	ICGC_MB287	Tumor
-7.05945	5.58051	ICGC_MB287	Tumor
-7.08532	4.51588	ICGC_MB287	Tumor
-7.25384	4.75446	ICGC_MB287	Tumor
-7.37186	7.96192	ICGC_MB287	Tumor
-4.53242	10.1641	ICGC_MB287	Tumor
-2.41939	10.0251	ICGC_MB287	Tumor
-4.34444	10.1948	ICGC_MB287	Tumor
-7.18004	4.5595	ICGC_MB287	Tumor
-6.73812	7.42525	ICGC_MB287	Tumor
-4.82689	8.85428	ICGC_MB287	Tumor
-6.74072	8.44948	ICGC_MB287	Tumor
-2.42315	4.13963	ICGC_MB287	Tumor
-5.57036	8.04492	ICGC_MB287	Tumor
-6.26925	6.63431	ICGC_MB287	Tumor
-2.97619	10.2664	ICGC_MB287	Tumor
-6.80723	7.9732	ICGC_MB287	Tumor
-3.41261	10.5675	ICGC_MB287	Tumor
-5.64254	7.31412	ICGC_MB287	Tumor
-7.2237	8.4183	ICGC_MB287	Tumor
-6.14126	9.69114	ICGC_MB287	Tumor
-6.93566	7.05574	ICGC_MB287	Tumor
-6.74815	8.04853	ICGC_MB287	Tumor
-5.4221	6.40223	ICGC_MB287	Tumor
-7.7269	8.0263	ICGC_MB287	Tumor
-6.21287	7.1562	ICGC_MB287	Tumor
-6.00325	8.14376	ICGC_MB287	Tumor
-4.92093	7.91314	ICGC_MB287	Tumor
-7.48243	5.50157	ICGC_MB287	Tumor
-6.22297	7.6126	ICGC_MB287	Tumor
-5.88817	8.25339	ICGC_MB287	Tumor
-6.79891	8.6369	ICGC_MB287	Tumor
-5.87911	5.954	ICGC_MB287	Tumor
-7.17496	8.21902	ICGC_MB287	Tumor
-6.18933	9.45367	ICGC_MB287	Tumor
-7.00131	8.43181	ICGC_MB287	Tumor
-6.46219	6.27111	ICGC_MB287	Tumor
-6.49179	7.75757	ICGC_MB287	Tumor
-6.96547	4.92779	ICGC_MB287	Tumor
-6.51555	5.96079	ICGC_MB287	Tumor
-6.87566	4.26402	ICGC_MB287	Tumor
-5.45698	7.87754	ICGC_MB287	Tumor
-6.5629	8.55974	ICGC_MB287	Tumor
-6.43369	6.12161	ICGC_MB287	Tumor
-7.1638	6.26142	ICGC_MB287	Tumor
-6.91457	5.69447	ICGC_MB287	Tumor
2.31205	13.5244	ICGC_MB287	Tumor
-6.17964	5.997	ICGC_MB287	Tumor
-7.60715	7.84942	ICGC_MB287	Tumor
-4.77585	7.6268	ICGC_MB287	Tumor
-5.23786	8.07673	ICGC_MB287	Tumor
-7.00512	8.30375	ICGC_MB287	Tumor
-6.66115	6.33746	ICGC_MB287	Tumor
1.47116	11.7955	ICGC_MB287	Vascular.endothelial.cells
-4.0997	1.49217	ICGC_MB287	Tumor
-5.94473	7.89738	ICGC_MB287	Tumor
-7.44661	7.62268	ICGC_MB287	Tumor
-3.82948	10.7533	ICGC_MB287	Tumor
-4.47897	6.37443	ICGC_MB287	Tumor
-5.55252	7.40808	ICGC_MB287	Tumor
-6.34305	6.53765	ICGC_MB287	Tumor
-6.62459	7.92973	ICGC_MB287	Tumor
-6.72604	8.10007	ICGC_MB287	Tumor
-6.54182	6.36216	ICGC_MB287	Tumor
-5.9294	9.70793	ICGC_MB287	Tumor
-5.11254	9.04825	ICGC_MB287	Tumor
-6.21239	6.74424	ICGC_MB287	Tumor
-6.17953	5.77777	ICGC_MB287	Tumor
-6.58844	8.06612	ICGC_MB287	Tumor
-6.65048	8.09882	ICGC_MB287	Tumor
-5.34913	7.47877	ICGC_MB287	Tumor
-5.97615	6.80534	ICGC_MB287	Tumor
-5.48724	9.91582	ICGC_MB287	Tumor
-4.61307	8.98681	ICGC_MB287	Tumor
-5.49523	7.36097	ICGC_MB287	Tumor
-6.37589	6.84799	ICGC_MB287	Tumor
-7.128	7.50205	ICGC_MB287	Tumor
-7.09743	4.82423	ICGC_MB287	Tumor
-6.60948	3.25336	ICGC_MB287	Tumor
-6.53456	8.47266	ICGC_MB287	Tumor
-6.7991	8.64746	ICGC_MB287	Tumor
-5.3415	7.22708	ICGC_MB287	Tumor
-5.93473	9.40375	ICGC_MB287	Tumor
0.884317	13.0967	ICGC_MB287	Tumor
-5.75395	8.51922	ICGC_MB287	Tumor
-7.71194	7.5199	ICGC_MB287	Tumor
-5.17119	7.10518	ICGC_MB287	Tumor
-3.76045	10.4111	ICGC_MB287	Tumor
-4.92238	2.26552	ICGC_MB287	Tumor
-5.57654	8.54967	ICGC_MB287	Tumor
5.12536	2.6345	ICGC_MB287	Tumor
-4.40058	10.0556	ICGC_MB287	Tumor
-5.48715	9.18998	ICGC_MB287	Tumor
-6.25773	7.53867	ICGC_MB287	Tumor
-3.11294	4.33171	ICGC_MB287	Tumor
-5.6165	8.69702	ICGC_MB287	Tumor
-7.64424	7.97734	ICGC_MB287	Tumor
-5.64055	7.69183	ICGC_MB287	Tumor
-5.92566	8.79811	ICGC_MB287	Tumor
-5.94543	6.73756	ICGC_MB287	Tumor
-6.93332	6.73173	ICGC_MB287	Tumor
-4.40063	10.6533	ICGC_MB287	Tumor
-4.44475	9.43024	ICGC_MB287	Tumor
-6.63827	6.91007	ICGC_MB287	Tumor
-6.70448	4.19835	ICGC_MB287	Tumor
-5.66991	1.39479	ICGC_MB287	Tumor
-4.49878	10.4259	ICGC_MB287	Tumor
-4.571	-1.06078	ICGC_MB287	Tumor
-5.58183	7.8853	ICGC_MB287	Tumor
-6.90767	4.70648	ICGC_MB287	Tumor
-4.32639	10.4804	ICGC_MB287	Tumor
-5.77762	9.82646	ICGC_MB287	Tumor
1.02568	-4.24471	ICGC_MB287	Tumor
-6.42894	6.34142	ICGC_MB287	Tumor
-4.52822	8.72138	ICGC_MB287	Tumor
-6.59637	6.88295	ICGC_MB287	Tumor
-6.15823	7.82759	ICGC_MB287	Tumor
-6.39989	9.25421	ICGC_MB287	Tumor
-4.85327	8.05416	ICGC_MB287	Tumor
-2.88515	10.223	ICGC_MB287	Tumor
-6.85751	6.48254	ICGC_MB287	Tumor
-6.8924	4.60983	ICGC_MB287	Tumor
-7.63803	7.62465	ICGC_MB287	Tumor
-2.98997	9.56546	ICGC_MB287	Tumor
-7.26121	5.42694	ICGC_MB287	Tumor
-4.92943	9.35	ICGC_MB287	Tumor
-5.56949	6.84845	ICGC_MB287	Tumor
-5.82763	9.82912	ICGC_MB287	Tumor
-4.44997	9.48969	ICGC_MB287	Tumor
-4.60354	9.08652	ICGC_MB287	Tumor
-7.15999	8.42854	ICGC_MB287	Tumor
-5.72189	6.20606	ICGC_MB287	Tumor
-6.12126	8.05962	ICGC_MB287	Tumor
-4.667	8.43464	ICGC_MB287	Tumor
-4.18984	10.7514	ICGC_MB287	Tumor
-3.95613	6.07901	ICGC_MB287	Tumor
-6.87178	7.06407	ICGC_MB287	Tumor
-5.13704	1.98647	ICGC_MB287	Tumor
-7.8601	7.26169	ICGC_MB287	Tumor
-7.15086	6.79654	ICGC_MB287	Tumor
-3.79797	10.9419	ICGC_MB287	Tumor
-4.37507	10.1892	ICGC_MB287	Tumor
-5.55422	8.73467	ICGC_MB287	Tumor
-6.93197	6.57229	ICGC_MB287	Tumor
-6.58277	8.49212	ICGC_MB287	Tumor
-3.78237	10.9209	ICGC_MB287	Tumor
-7.01602	8.12359	ICGC_MB287	Tumor
-6.10412	7.84117	ICGC_MB287	Tumor
-4.5092	8.67736	ICGC_MB287	Tumor
-7.27045	4.26547	ICGC_MB287	Tumor
-7.64776	8.18409	ICGC_MB287	Tumor
-6.53421	4.63867	ICGC_MB287	Tumor
-4.42249	10.4295	ICGC_MB287	Tumor
-4.43212	9.67105	ICGC_MB287	Tumor
-6.41652	5.33687	ICGC_MB287	Tumor
-3.40316	10.3282	ICGC_MB287	Tumor
-3.49548	10.5439	ICGC_MB287	Tumor
-3.12037	9.94023	ICGC_MB287	Tumor
-3.49773	10.5871	ICGC_MB287	Tumor
-6.65504	6.90114	ICGC_MB287	Tumor
-6.72376	6.39325	ICGC_MB287	Tumor
-5.95339	6.46122	ICGC_MB287	Tumor
-5.5072	7.95088	ICGC_MB287	Tumor
-2.57836	3.80641	ICGC_MB287	Tumor
-5.68144	1.42236	ICGC_MB287	Tumor
-5.75557	8.62281	ICGC_MB287	Tumor
-6.86264	8.90807	ICGC_MB287	Tumor
-6.8508	8.75542	ICGC_MB287	Tumor
-3.60768	10.802	ICGC_MB287	Tumor
-7.36749	4.82133	ICGC_MB287	Tumor
-5.40812	8.23361	ICGC_MB287	Tumor
-7.36491	8.1747	ICGC_MB287	Tumor
-7.16485	4.52281	ICGC_MB287	Tumor
-4.72929	9.29201	ICGC_MB287	Tumor
-2.14107	3.5701	ICGC_MB287	Tumor
-6.8189	6.0365	ICGC_MB287	Tumor
-3.5206	10.6385	ICGC_MB287	Tumor
1.16323	12.4711	ICGC_MB287	Tumor
-4.3907	8.22861	ICGC_MB287	Tumor
-6.76914	7.67013	ICGC_MB287	Tumor
-3.60159	11.0041	ICGC_MB287	Tumor
-6.333	7.61607	ICGC_MB287	Tumor
-4.84749	7.78274	ICGC_MB287	Tumor
-5.37464	7.15882	ICGC_MB287	Tumor
-6.40469	6.2682	ICGC_MB287	Tumor
-7.01077	6.13582	ICGC_MB287	Tumor
-5.60469	6.7535	ICGC_MB287	Tumor
-6.24833	5.81841	ICGC_MB287	Tumor
-4.31697	9.58176	ICGC_MB287	Tumor
-3.61404	10.3606	ICGC_MB287	Tumor
-6.23896	7.70876	ICGC_MB287	Tumor
-7.00264	6.41249	ICGC_MB287	Tumor
-5.14489	9.53029	ICGC_MB287	Tumor
-5.66934	8.90241	ICGC_MB287	Tumor
-5.64735	7.86021	ICGC_MB287	Tumor
-2.55714	10.212	ICGC_MB287	Tumor
-6.33977	8.4579	ICGC_MB287	Tumor
-3.75938	10.8723	ICGC_MB287	Tumor
-4.97092	9.9765	ICGC_MB287	Tumor
-7.40281	7.17376	ICGC_MB287	Tumor
-7.31328	8.32605	ICGC_MB287	Tumor
-4.1997	9.86823	ICGC_MB287	Tumor
1.44235	12.8685	ICGC_MB287	Tumor
-5.52689	8.45224	ICGC_MB287	Tumor
-5.89601	5.79132	ICGC_MB287	Tumor
2.27906	13.3164	ICGC_MB287	Astrocytes
-5.6649	9.77216	ICGC_MB287	Tumor
-4.66925	7.70588	ICGC_MB287	Tumor
-7.43924	7.92122	ICGC_MB287	Tumor
-5.53183	9.90866	ICGC_MB287	Tumor
-7.66394	6.552	ICGC_MB287	Tumor
-4.38411	10.5264	ICGC_MB287	Tumor
-6.18672	5.21957	ICGC_MB287	Tumor
-7.50294	8.24185	ICGC_MB287	Tumor
-6.40911	6.41486	ICGC_MB287	Tumor
-7.21346	8.25252	ICGC_MB287	Tumor
-3.59163	10.844	ICGC_MB287	Tumor
-6.5104	6.00936	ICGC_MB287	Tumor
-3.83475	10.9697	ICGC_MB287	Tumor
-6.83687	6.09465	ICGC_MB287	Tumor
-4.50173	9.37565	ICGC_MB287	Tumor
-5.74791	8.02748	ICGC_MB287	Tumor
-6.23597	5.46406	ICGC_MB287	Tumor
-6.59774	7.74569	ICGC_MB287	Tumor
-5.16506	6.94925	ICGC_MB287	Tumor
-6.27981	6.82547	ICGC_MB287	Tumor
-7.13377	5.05927	ICGC_MB287	Tumor
-5.29404	8.40165	ICGC_MB287	Tumor
-5.69277	6.85874	ICGC_MB287	Tumor
-6.35267	7.96565	ICGC_MB287	Tumor
-6.39307	8.5498	ICGC_MB287	Tumor
-6.11524	7.63224	ICGC_MB287	Tumor
1.76371	13.1805	ICGC_MB287	Astrocytes
-4.53797	9.03037	ICGC_MB287	Tumor
-2.8507	10.2748	ICGC_MB287	Tumor
-3.85163	11.1276	ICGC_MB287	Tumor
-7.3268	8.3625	ICGC_MB287	Tumor
-4.62964	8.6586	ICGC_MB287	Tumor
-5.97127	4.24909	ICGC_MB287	Tumor
-2.27114	9.93853	ICGC_MB287	Tumor
-4.91498	10.0301	ICGC_MB287	Tumor
-6.35101	8.46068	ICGC_MB287	Tumor
-7.09648	8.56878	ICGC_MB287	Tumor
-4.76571	8.99481	ICGC_MB287	Tumor
-2.23666	9.99106	ICGC_MB287	Tumor
-6.70075	7.93459	ICGC_MB287	Tumor
4.541	3.03716	ICGC_MB287	Tumor
-5.03522	8.03459	ICGC_MB287	Tumor
-6.44885	4.66873	ICGC_MB287	Tumor
-7.64629	6.49642	ICGC_MB287	Tumor
-5.05019	8.6303	ICGC_MB287	Tumor
-3.86965	10.9894	ICGC_MB287	Tumor
-5.16577	7.98921	ICGC_MB287	Tumor
-2.20249	3.3095	ICGC_MB287	Tumor
-5.33465	8.31162	ICGC_MB287	Tumor
2.41772	13.3635	ICGC_MB287	Vascular.endothelial.cells
-6.12342	7.20339	ICGC_MB287	Tumor
-5.86935	9.76979	ICGC_MB287	Tumor
-7.5456	7.95671	ICGC_MB287	Tumor
-6.81764	4.76897	ICGC_MB287	Tumor
-5.13172	7.21187	ICGC_MB287	Tumor
-4.0926	9.85114	ICGC_MB287	Tumor
-5.61651	9.11036	ICGC_MB287	Tumor
-5.40204	9.98117	ICGC_MB287	Tumor
2.26984	13.412	ICGC_MB287	Astrocytes
-6.94414	7.79995	ICGC_MB287	Tumor
-4.73788	7.58874	ICGC_MB287	Tumor
-4.06368	10.9613	ICGC_MB287	Tumor
-5.69083	8.49887	ICGC_MB287	Tumor
-5.17947	7.24057	ICGC_MB287	Tumor
-2.19709	3.36702	ICGC_MB287	Tumor
-6.10686	9.58318	ICGC_MB287	Tumor
-5.50936	8.12067	ICGC_MB287	Tumor
-6.66584	6.52661	ICGC_MB287	Tumor
-6.98431	7.94199	ICGC_MB287	Tumor
-6.36153	6.60801	ICGC_MB287	Tumor
-6.18562	7.98656	ICGC_MB287	Tumor
-5.70196	9.01435	ICGC_MB287	Tumor
-7.08144	7.69034	ICGC_MB287	Tumor
-4.50479	10.0989	ICGC_MB287	Tumor
-4.13091	10.8773	ICGC_MB287	Tumor
-5.41696	7.24695	ICGC_MB287	Tumor
-5.65506	8.43001	ICGC_MB287	Tumor
-3.73601	10.9025	ICGC_MB287	Tumor
2.12968	13.8959	ICGC_MB287	Vascular.endothelial.cells
4.53618	3.42951	ICGC_MB287	Tumor
-5.71925	7.5164	ICGC_MB287	Tumor
-6.39015	6.33578	ICGC_MB287	Tumor
-4.41328	6.02306	ICGC_MB287	Tumor
-3.85925	10.6901	ICGC_MB287	Tumor
-5.2214	8.53194	ICGC_MB287	Tumor
-3.18632	4.22128	ICGC_MB287	Tumor
-7.37333	7.01591	ICGC_MB287	Tumor
-7.12977	8.25633	ICGC_MB287	Tumor
4.49827	2.40667	ICGC_MB287	Tumor
-5.60215	6.63561	ICGC_MB287	Tumor
-5.51237	8.315	ICGC_MB287	Tumor
-6.36538	9.42838	ICGC_MB287	Tumor
-7.46487	7.73161	ICGC_MB287	Tumor
-7.13038	8.12266	ICGC_MB287	Tumor
-6.77593	8.15125	ICGC_MB287	Tumor
-7.421	5.03986	ICGC_MB287	Tumor
-4.06317	5.51906	ICGC_MB287	Tumor
-5.64742	7.02404	ICGC_MB287	Tumor
-6.98879	4.4328	ICGC_MB287	Tumor
-5.81248	6.63069	ICGC_MB287	Tumor
-6.89159	4.31062	ICGC_MB287	Tumor
-3.67631	10.1134	ICGC_MB287	Tumor
-5.86456	7.6556	ICGC_MB287	Tumor
-4.95126	9.31727	ICGC_MB287	Tumor
-6.92782	4.21965	ICGC_MB287	Tumor
-6.70463	3.41314	ICGC_MB287	Tumor
-6.27312	6.74857	ICGC_MB287	Tumor
1.16284	13.9211	ICGC_MB287	Vascular.endothelial.cells
-6.04569	6.56343	ICGC_MB287	Tumor
-5.03573	8.39264	ICGC_MB287	Tumor
-7.22608	8.21819	ICGC_MB287	Tumor
-5.47199	8.2542	ICGC_MB287	Tumor
-4.24208	11.082	ICGC_MB287	Tumor
-5.35349	8.43333	ICGC_MB287	Tumor
-5.16588	9.22063	ICGC_MB287	Tumor
-6.8092	5.63542	ICGC_MB287	Tumor
-7.28735	6.03082	ICGC_MB287	Tumor
-6.65873	7.87798	ICGC_MB287	Tumor
-5.37994	7.91456	ICGC_MB287	Tumor
-7.28758	7.45958	ICGC_MB287	Tumor
-6.56162	7.62118	ICGC_MB287	Tumor
-4.47504	9.73314	ICGC_MB287	Tumor
-5.9448	5.87356	ICGC_MB287	Tumor
-6.47205	7.91317	ICGC_MB287	Tumor
-5.71243	7.09936	ICGC_MB287	Tumor
-5.95698	8.24295	ICGC_MB287	Tumor
-7.35724	4.53205	ICGC_MB287	Tumor
-5.11475	7.48366	ICGC_MB287	Tumor
1.35313	12.7071	ICGC_MB287	Tumor
-6.28629	5.53781	ICGC_MB287	Tumor
-6.2392	5.15225	ICGC_MB287	Tumor
-4.56809	9.32699	ICGC_MB287	Tumor
-5.06715	7.48029	ICGC_MB287	Tumor
-6.42654	6.31444	ICGC_MB287	Tumor
-3.72283	5.80359	ICGC_MB287	Tumor
-7.40879	8.13134	ICGC_MB287	Tumor
-6.65982	7.12082	ICGC_MB287	Tumor
-7.00933	7.89352	ICGC_MB287	Tumor
-7.10783	7.81632	ICGC_MB287	Tumor
-5.66823	9.31759	ICGC_MB287	Tumor
-5.82917	8.50645	ICGC_MB287	Tumor
-5.85415	8.5256	ICGC_MB287	Tumor
-5.59926	6.39872	ICGC_MB287	Tumor
-5.34749	6.57606	ICGC_MB287	Tumor
-6.79553	6.22048	ICGC_MB287	Tumor
-5.38394	7.61729	ICGC_MB287	Tumor
-6.31769	8.72109	ICGC_MB287	Tumor
-3.50197	10.1503	ICGC_MB287	Tumor
-3.54761	10.5106	ICGC_MB287	Tumor
-3.60136	11.0175	ICGC_MB287	Tumor
-6.48923	8.28505	ICGC_MB287	Tumor
-5.00857	8.84823	ICGC_MB287	Tumor
-5.20418	7.1582	ICGC_MB287	Tumor
-6.75358	8.65902	ICGC_MB287	Tumor
-4.626	9.76412	ICGC_MB287	Tumor
-6.22011	5.16106	ICGC_MB287	Tumor
-7.3679	6.20796	ICGC_MB287	Tumor
-6.75834	5.05076	ICGC_MB287	Tumor
-6.71071	3.99229	ICGC_MB287	Tumor
-6.67352	6.57325	ICGC_MB287	Tumor
-2.83781	4.47671	ICGC_MB287	Tumor
-7.27554	5.42328	ICGC_MB287	Tumor
-4.88326	1.38212	ICGC_MB287	Tumor
-6.35654	8.93659	ICGC_MB287	Tumor
-6.05452	8.91781	ICGC_MB287	Tumor
-7.309	5.56382	ICGC_MB287	Tumor
-7.00075	5.5955	ICGC_MB287	Tumor
-3.81793	10.8053	ICGC_MB287	Tumor
-3.64813	10.3828	ICGC_MB287	Tumor
-7.4181	8.26459	ICGC_MB287	Tumor
-7.63979	6.24947	ICGC_MB287	Tumor
-7.13022	7.1148	ICGC_MB287	Tumor
-4.11954	10.8879	ICGC_MB287	Tumor
-5.12277	9.18892	ICGC_MB287	Tumor
-6.96501	7.0428	ICGC_MB287	Tumor
-3.46121	10.2178	ICGC_MB287	Tumor
-7.51801	5.61359	ICGC_MB287	Tumor
1.43492	11.6925	ICGC_MB287	Vascular.endothelial.cells
-6.6789	4.87954	ICGC_MB287	Tumor
-7.54384	7.6036	ICGC_MB287	Tumor
-6.6024	7.84779	ICGC_MB287	Tumor
-6.44332	6.96351	ICGC_MB287	Tumor
-4.58539	8.07483	ICGC_MB287	Tumor
-4.63154	8.85241	ICGC_MB287	Tumor
-5.96118	5.92347	ICGC_MB287	Tumor
-6.22551	3.29424	ICGC_MB287	Tumor
-6.58934	6.21915	ICGC_MB287	Tumor
-6.99489	6.96422	ICGC_MB287	Tumor
-3.15366	9.26398	ICGC_MB287	Tumor
-5.54465	8.56525	ICGC_MB287	Tumor
-5.98509	7.28301	ICGC_MB287	Tumor
1.95378	13.2269	ICGC_MB287	Vascular.endothelial.cells
-4.21842	5.39566	ICGC_MB287	Tumor
-5.96027	5.81668	ICGC_MB287	Tumor
-3.71473	10.5422	ICGC_MB287	Tumor
-5.25515	8.64793	ICGC_MB287	Tumor
-4.89856	9.27511	ICGC_MB287	Tumor
-5.64183	7.97961	ICGC_MB287	Tumor
-4.27434	10.6487	ICGC_MB287	Tumor
-5.43258	9.91736	ICGC_MB287	Tumor
-4.42702	6.81508	ICGC_MB287	Tumor
-6.2181	6.81489	ICGC_MB287	Tumor
-4.86514	9.54119	ICGC_MB287	Tumor
-3.83161	10.6977	ICGC_MB287	Tumor
-5.00091	9.55684	ICGC_MB287	Tumor
-6.55676	5.01296	ICGC_MB287	Tumor
-3.68909	10.8264	ICGC_MB287	Tumor
-4.17375	10.9166	ICGC_MB287	Tumor
1.77159	13.2907	ICGC_MB287	Astrocytes
-7.67083	7.54377	ICGC_MB287	Tumor
-6.68098	5.02858	ICGC_MB287	Tumor
2.19906	13.4521	ICGC_MB287	Vascular.endothelial.cells
-4.76278	9.00287	ICGC_MB287	Tumor
-5.92036	6.56321	ICGC_MB287	Tumor
-6.57182	8.37612	ICGC_MB287	Tumor
-7.79492	7.80643	ICGC_MB287	Tumor
-3.10046	10.6403	ICGC_MB287	Tumor
-4.12108	10.7128	ICGC_MB287	Tumor
-4.08245	10.6307	ICGC_MB287	Tumor
-7.69269	7.56658	ICGC_MB287	Tumor
1.45992	12.8726	ICGC_MB287	Tumor
-6.16888	6.35844	ICGC_MB287	Tumor
-7.08112	8.08194	ICGC_MB287	Tumor
-3.48873	10.1219	ICGC_MB287	Tumor
-5.40593	6.54973	ICGC_MB287	Tumor
-4.95464	9.44195	ICGC_MB287	Tumor
-7.32938	5.46981	ICGC_MB287	Tumor
-5.87491	8.0032	ICGC_MB287	Tumor
-3.41118	10.342	ICGC_MB287	Tumor
-3.19031	4.38628	ICGC_MB287	Tumor
-5.38458	2.13541	ICGC_MB287	Tumor
-6.69429	7.61009	ICGC_MB287	Tumor
-4.92154	6.94404	ICGC_MB287	Tumor
-4.75309	9.01951	ICGC_MB287	Tumor
-7.39711	5.8019	ICGC_MB287	Tumor
-7.80465	7.65003	ICGC_MB287	Tumor
-6.08047	5.83682	ICGC_MB287	Tumor
-4.96442	6.82415	ICGC_MB287	Tumor
-3.38439	10.7647	ICGC_MB287	Tumor
-6.27674	6.93378	ICGC_MB287	Tumor
-6.49704	5.44812	ICGC_MB287	Tumor
-7.12631	6.36321	ICGC_MB287	Tumor
-5.91841	6.15599	ICGC_MB287	Tumor
-6.29383	5.1113	ICGC_MB287	Tumor
-4.31606	10.5919	ICGC_MB287	Tumor
-4.45491	8.57793	ICGC_MB287	Tumor
-6.6042	9.23083	ICGC_MB287	Tumor
-7.03749	7.08802	ICGC_MB287	Tumor
-6.8654	3.90054	ICGC_MB287	Tumor
-4.24062	10.6534	ICGC_MB287	Tumor
-5.14263	8.52681	ICGC_MB287	Tumor
-5.70881	8.62199	ICGC_MB287	Tumor
-6.00583	8.70255	ICGC_MB287	Tumor
-6.99643	6.69006	ICGC_MB287	Tumor
-6.04449	7.24341	ICGC_MB287	Tumor
-2.13023	3.1531	ICGC_MB287	Tumor
-7.16014	4.19161	ICGC_MB287	Tumor
-4.52605	9.65569	ICGC_MB287	Tumor
-6.27349	8.0602	ICGC_MB287	Tumor
-7.18202	8.25663	ICGC_MB287	Tumor
-5.53052	8.30246	ICGC_MB287	Tumor
-4.5219	9.46788	ICGC_MB287	Tumor
-5.75143	8.35022	ICGC_MB287	Tumor
-5.71004	6.45683	ICGC_MB287	Tumor
-2.49425	9.69759	ICGC_MB287	Tumor
-7.0825	7.51627	ICGC_MB287	Tumor
-7.13858	4.52428	ICGC_MB287	Tumor
-4.9548	8.54849	ICGC_MB287	Tumor
2.26233	13.4802	ICGC_MB287	Astrocytes
-4.8733	7.75805	ICGC_MB287	Tumor
-6.87702	8.37263	ICGC_MB287	Tumor
-7.20517	4.61335	ICGC_MB287	Tumor
-5.28071	7.20334	ICGC_MB287	Tumor
1.44698	11.7645	ICGC_MB287	Vascular.endothelial.cells
-6.70714	6.62588	ICGC_MB287	Tumor
-7.82291	7.60375	ICGC_MB287	Tumor
-5.33865	8.94257	ICGC_MB287	Tumor
-4.09441	10.9843	ICGC_MB287	Tumor
-7.10426	4.75839	ICGC_MB287	Tumor
-4.0391	10.8252	ICGC_MB287	Tumor
-4.93583	7.48165	ICGC_MB287	Tumor
-7.09998	5.03669	ICGC_MB287	Tumor
2.40628	13.4438	ICGC_MB287	Vascular.endothelial.cells
-6.11286	8.74209	ICGC_MB287	Tumor
-7.37598	7.87534	ICGC_MB287	Tumor
-7.36057	5.47702	ICGC_MB287	Tumor
-6.66095	8.22107	ICGC_MB287	Tumor
-3.68295	10.8242	ICGC_MB287	Tumor
-6.12537	8.38997	ICGC_MB287	Tumor
-7.24945	4.40476	ICGC_MB287	Tumor
-4.83946	8.52526	ICGC_MB287	Tumor
-5.22319	7.32189	ICGC_MB287	Tumor
-6.35238	7.2161	ICGC_MB287	Tumor
-4.92006	9.45309	ICGC_MB287	Tumor
-5.61308	6.73651	ICGC_MB287	Tumor
-4.15842	5.80023	ICGC_MB287	Tumor
-5.82158	8.11582	ICGC_MB287	Tumor
-5.02616	9.23969	ICGC_MB287	Tumor
-3.73415	10.8827	ICGC_MB287	Tumor
-4.48866	9.83949	ICGC_MB287	Tumor
-3.68114	10.822	ICGC_MB287	Tumor
-4.48212	9.08683	ICGC_MB287	Tumor
-5.93518	7.37479	ICGC_MB287	Tumor
-5.25362	6.83004	ICGC_MB287	Tumor
-5.59479	8.34666	ICGC_MB287	Tumor
-6.90163	8.27766	ICGC_MB287	Tumor
-3.63323	10.817	ICGC_MB287	Tumor
-6.51811	8.57771	ICGC_MB287	Tumor
-6.37869	6.56825	ICGC_MB287	Tumor
-4.04021	10.8319	ICGC_MB287	Tumor
-4.59963	8.77685	ICGC_MB287	Tumor
-4.00956	10.8241	ICGC_MB287	Tumor
-5.51841	8.80438	ICGC_MB287	Tumor
-4.88028	9.81383	ICGC_MB287	Tumor
-6.94574	4.92842	ICGC_MB287	Tumor
-6.88958	6.0479	ICGC_MB287	Tumor
1.75859	13.1137	ICGC_MB287	Tumor
-3.62453	10.8176	ICGC_MB287	Tumor
-6.41487	7.79541	ICGC_MB287	Tumor
-3.14153	10.5674	ICGC_MB287	Tumor
-4.41566	10.232	ICGC_MB287	Tumor
-6.82741	5.98427	ICGC_MB287	Tumor
-5.98399	8.48298	ICGC_MB287	Tumor
-7.31251	4.19641	ICGC_MB287	Tumor
-5.72549	6.11372	ICGC_MB287	Tumor
-7.16919	6.44796	ICGC_MB287	Tumor
-4.44806	10.3958	ICGC_MB287	Tumor
-6.43823	4.68244	ICGC_MB287	Tumor
-4.14961	10.9395	ICGC_MB287	Tumor
-7.16776	5.34331	ICGC_MB287	Tumor
-7.00807	4.2311	ICGC_MB287	Tumor
-6.25298	8.44108	ICGC_MB287	Tumor
-4.44498	10.291	ICGC_MB287	Tumor
-6.49981	7.74078	ICGC_MB287	Tumor
-6.70518	6.28391	ICGC_MB287	Tumor
-5.57754	6.94966	ICGC_MB287	Tumor
-4.60682	9.05189	ICGC_MB287	Tumor
-4.98834	8.37699	ICGC_MB287	Tumor
-3.92289	5.98688	ICGC_MB287	Tumor
-7.64521	8.12862	ICGC_MB287	Tumor
-5.10019	8.08968	ICGC_MB287	Tumor
-7.51781	5.71655	ICGC_MB287	Tumor
-5.81465	8.31774	ICGC_MB287	Tumor
-5.27432	8.34127	ICGC_MB287	Tumor
-4.45225	10.2134	ICGC_MB287	Tumor
-6.51222	6.3709	ICGC_MB287	Tumor
-6.85194	8.246	ICGC_MB287	Tumor
-6.44707	7.96655	ICGC_MB287	Tumor
-7.19045	5.1307	ICGC_MB287	Tumor
-5.49703	7.20979	ICGC_MB287	Tumor
-5.7696	7.07811	ICGC_MB287	Tumor
-3.96049	9.95699	ICGC_MB287	Tumor
-3.52409	9.63208	ICGC_MB287	Tumor
-7.5555	6.42042	ICGC_MB287	Tumor
1.33524	11.9228	ICGC_MB287	Vascular.endothelial.cells
-5.35504	8.88394	ICGC_MB287	Tumor
-6.53239	7.92078	ICGC_MB287	Tumor
-7.41719	8.27334	ICGC_MB287	Tumor
-7.2482	4.23261	ICGC_MB287	Tumor
-5.58718	8.80696	ICGC_MB287	Tumor
-6.82254	8.30709	ICGC_MB287	Tumor
-5.64586	9.19616	ICGC_MB287	Tumor
-5.23391	8.86569	ICGC_MB287	Tumor
-5.45913	8.44751	ICGC_MB287	Tumor
-5.39662	7.01851	ICGC_MB287	Tumor
-6.6981	4.35612	ICGC_MB287	Tumor
-2.45108	9.73679	ICGC_MB287	Tumor
-5.57359	8.03431	ICGC_MB287	Tumor
-4.61971	9.09854	ICGC_MB287	Tumor
-7.57249	6.28227	ICGC_MB287	Tumor
-3.59672	10.7335	ICGC_MB287	Tumor
-5.63511	7.53352	ICGC_MB287	Tumor
-7.35488	4.48522	ICGC_MB287	Tumor
-4.4612	9.59335	ICGC_MB287	Tumor
-6.02231	9.63851	ICGC_MB287	Tumor
-4.05848	11.1433	ICGC_MB287	Tumor
-5.52813	8.71776	ICGC_MB287	Tumor
-7.79373	7.54432	ICGC_MB287	Tumor
-6.66448	7.80422	ICGC_MB287	Tumor
-7.22104	8.24755	ICGC_MB287	Tumor
-6.02142	6.15411	ICGC_MB287	Tumor
-4.65279	9.49158	ICGC_MB287	Tumor
-4.80195	7.69436	ICGC_MB287	Tumor
-4.36047	10.3461	ICGC_MB287	Tumor
-7.62486	7.38003	ICGC_MB287	Tumor
-6.74593	8.32691	ICGC_MB287	Tumor
-6.06216	7.94456	ICGC_MB287	Tumor
-6.18705	6.6944	ICGC_MB287	Tumor
-3.49093	10.1263	ICGC_MB287	Tumor
-5.09508	9.4467	ICGC_MB287	Tumor
-6.60455	8.33812	ICGC_MB287	Tumor
-6.35949	8.42189	ICGC_MB287	Tumor
1.99779	13.614	ICGC_MB287	Vascular.endothelial.cells
1.15291	-4.41608	ICGC_MB287	Tumor
-7.46112	7.91632	ICGC_MB287	Tumor
-3.5713	9.76856	ICGC_MB287	Tumor
-5.04181	7.36862	ICGC_MB287	Tumor
-5.0611	6.97155	ICGC_MB287	Tumor
-4.99297	9.92248	ICGC_MB287	Tumor
-2.47401	9.96551	ICGC_MB287	Tumor
-5.96346	8.85763	ICGC_MB287	Tumor
-7.33756	5.23601	ICGC_MB287	Tumor
-5.7131	7.44664	ICGC_MB287	Tumor
-6.72999	4.79116	ICGC_MB287	Tumor
-7.17662	6.34269	ICGC_MB287	Tumor
-4.63721	8.63723	ICGC_MB287	Tumor
-2.91151	10.4122	ICGC_MB287	Tumor
4.53951	3.35511	ICGC_MB287	Oligodendrocytes
-6.04484	8.40234	ICGC_MB287	Tumor
-2.42541	3.85169	ICGC_MB287	Tumor
-5.01713	8.50992	ICGC_MB287	Tumor
-6.95105	7.10029	ICGC_MB287	Tumor
2.23097	13.5199	ICGC_MB287	Astrocytes
-6.6088	8.73372	ICGC_MB287	Tumor
-5.78025	6.54625	ICGC_MB287	Tumor
-3.4301	10.1131	ICGC_MB287	Tumor
-6.62394	4.7808	ICGC_MB287	Tumor
-5.17685	8.09021	ICGC_MB287	Tumor
-7.07752	4.28927	ICGC_MB287	Tumor
-5.19185	6.69377	ICGC_MB287	Tumor
-4.29239	5.96299	ICGC_MB287	Tumor
-5.8859	6.13732	ICGC_MB287	Tumor
-7.6144	6.72157	ICGC_MB287	Tumor
-6.96905	7.50056	ICGC_MB287	Tumor
-3.85677	10.953	ICGC_MB287	Tumor
-3.20903	4.36516	ICGC_MB287	Tumor
-6.82211	5.04104	ICGC_MB287	Tumor
-4.43655	8.114	ICGC_MB287	Tumor
-7.70174	8.05263	ICGC_MB287	Tumor
-7.17391	8.27027	ICGC_MB287	Tumor
-7.70644	8.01048	ICGC_MB287	Tumor
-3.48837	10.7698	ICGC_MB287	Tumor
-7.24569	4.35242	ICGC_MB287	Tumor
-7.35514	8.35284	ICGC_MB287	Tumor
-6.87058	5.84026	ICGC_MB287	Tumor
-5.59066	9.25119	ICGC_MB287	Tumor
-4.46697	8.44374	ICGC_MB287	Tumor
-7.28619	6.01116	ICGC_MB287	Tumor
-1.61403	2.67496	ICGC_MB287	Tumor
-2.53025	9.97447	ICGC_MB287	Tumor
-5.49608	8.76957	ICGC_MB287	Tumor
-5.61166	7.57521	ICGC_MB287	Tumor
-7.45119	5.51173	ICGC_MB287	Tumor
-3.55814	10.7457	ICGC_MB287	Tumor
-6.36342	7.91522	ICGC_MB287	Tumor
-4.36047	10.0735	ICGC_MB287	Tumor
-4.44345	8.68435	ICGC_MB287	Tumor
-5.05793	7.17366	ICGC_MB287	Tumor
-6.17614	8.19995	ICGC_MB287	Tumor
-2.25121	4.11377	ICGC_MB287	Tumor
-6.6474	8.38965	ICGC_MB287	Tumor
-3.55917	9.79482	ICGC_MB287	Tumor
-4.53744	5.93646	ICGC_MB287	Tumor
-6.81021	6.70173	ICGC_MB287	Tumor
-5.69834	9.68655	ICGC_MB287	Tumor
-7.64947	7.47581	ICGC_MB287	Tumor
-7.30101	8.19134	ICGC_MB287	Tumor
-3.81207	10.537	ICGC_MB287	Tumor
-5.97741	7.57451	ICGC_MB287	Tumor
-6.59246	4.96656	ICGC_MB287	Tumor
-2.19671	3.89339	ICGC_MB287	Tumor
-5.63837	8.20649	ICGC_MB287	Tumor
-6.47847	4.59925	ICGC_MB287	Tumor
-6.20392	8.55082	ICGC_MB287	Tumor
-5.06675	8.51923	ICGC_MB287	Tumor
-5.76693	7.75842	ICGC_MB287	Tumor
-6.88774	3.86089	ICGC_MB287	Tumor
-5.60655	8.83693	ICGC_MB287	Tumor
-4.91232	7.26743	ICGC_MB287	Tumor
-6.57509	5.96112	ICGC_MB287	Tumor
-6.2722	6.54219	ICGC_MB287	Tumor
1.9805	13.3706	ICGC_MB287	Vascular.endothelial.cells
-5.07995	8.11173	ICGC_MB287	Tumor
-7.18971	8.35061	ICGC_MB287	Tumor
-5.95782	8.19383	ICGC_MB287	Tumor
-5.66032	8.60047	ICGC_MB287	Tumor
-4.44135	6.7966	ICGC_MB287	Tumor
-4.2815	10.5241	ICGC_MB287	Tumor
-6.17683	7.41231	ICGC_MB287	Tumor
-5.83866	6.11049	ICGC_MB287	Tumor
-6.76024	4.68465	ICGC_MB287	Tumor
-5.93034	8.05707	ICGC_MB287	Tumor
-7.08721	4.21932	ICGC_MB287	Tumor
-3.4634	10.2519	ICGC_MB287	Tumor
-3.84925	9.89827	ICGC_MB287	Tumor
-6.57656	8.1343	ICGC_MB287	Tumor
-5.64607	7.52697	ICGC_MB287	Tumor
-6.44112	4.91406	ICGC_MB287	Tumor
-3.85934	10.8521	ICGC_MB287	Tumor
-2.11509	3.89013	ICGC_MB287	Tumor
-5.48685	7.02327	ICGC_MB287	Tumor
-5.4223	7.79124	ICGC_MB287	Tumor
-5.71394	6.42159	ICGC_MB287	Tumor
-4.77492	8.45589	ICGC_MB287	Tumor
-3.8239	10.8937	ICGC_MB287	Tumor
-3.86282	10.8954	ICGC_MB287	Tumor
-6.84662	5.80823	ICGC_MB287	Tumor
-6.53792	8.33026	ICGC_MB287	Tumor
-5.5317	6.95831	ICGC_MB287	Tumor
-4.4868	8.63928	ICGC_MB287	Tumor
-1.56513	2.87043	ICGC_MB287	Tumor
-5.81963	9.79688	ICGC_MB287	Tumor
-2.90302	10.3816	ICGC_MB287	Tumor
-3.66658	10.9269	ICGC_MB287	Tumor
1.46617	11.7177	ICGC_MB287	Vascular.endothelial.cells
-6.89824	4.35441	ICGC_MB287	Tumor
-7.28214	6.15034	ICGC_MB287	Tumor
-6.21577	6.75375	ICGC_MB287	Tumor
-2.29497	9.99517	ICGC_MB287	Tumor
-6.97456	8.45716	ICGC_MB287	Tumor
-7.38935	8.34078	ICGC_MB287	Tumor
-4.49996	9.9216	ICGC_MB287	Tumor
-6.14514	4.88166	ICGC_MB287	Tumor
-6.92457	4.26849	ICGC_MB287	Tumor
-5.56642	8.95087	ICGC_MB287	Tumor
-4.62615	6.51071	ICGC_MB287	Tumor
-7.23563	7.90325	ICGC_MB287	Tumor
-7.19193	5.37625	ICGC_MB287	Tumor
-5.99129	7.80134	ICGC_MB287	Tumor
-6.375	8.62865	ICGC_MB287	Tumor
-5.68747	8.70272	ICGC_MB287	Tumor
-6.6394	4.91608	ICGC_MB287	Tumor
-6.33087	7.06358	ICGC_MB287	Tumor
-5.51559	7.9559	ICGC_MB287	Tumor
-7.5507	6.09668	ICGC_MB287	Tumor
-3.77087	10.7793	ICGC_MB287	Tumor
-6.76575	6.89879	ICGC_MB287	Tumor
-5.49489	7.72926	ICGC_MB287	Tumor
-4.47364	8.73791	ICGC_MB287	Tumor
-6.43611	6.3413	ICGC_MB287	Tumor
-4.83788	9.96576	ICGC_MB287	Tumor
-6.77223	4.60252	ICGC_MB287	Tumor
-6.55942	8.08688	ICGC_MB287	Tumor
-3.63964	10.5296	ICGC_MB287	Tumor
-7.48185	8.22943	ICGC_MB287	Tumor
-7.07532	6.17032	ICGC_MB287	Tumor
-5.45887	6.96538	ICGC_MB287	Tumor
-5.19191	8.23492	ICGC_MB287	Tumor
-6.66256	7.74467	ICGC_MB287	Tumor
-6.34508	7.52686	ICGC_MB287	Tumor
-6.64623	4.65191	ICGC_MB287	Tumor
-6.02113	8.71858	ICGC_MB287	Tumor
-5.82259	7.10556	ICGC_MB287	Tumor
-6.70079	6.45681	ICGC_MB287	Tumor
-5.8133	9.7518	ICGC_MB287	Tumor
-6.60345	8.44844	ICGC_MB287	Tumor
-5.40286	7.0788	ICGC_MB287	Tumor
-3.85995	10.8631	ICGC_MB287	Tumor
-6.99565	5.42713	ICGC_MB287	Tumor
-6.99788	5.42604	ICGC_MB287	Tumor
1.99275	13.377	ICGC_MB287	Astrocytes
-6.33744	8.33724	ICGC_MB287	Tumor
-7.2743	4.09126	ICGC_MB287	Tumor
1.28588	14.0126	ICGC_MB287	Vascular.endothelial.cells
-4.34067	10.4581	ICGC_MB287	Tumor
-3.96781	9.96693	ICGC_MB287	Tumor
1.86856	13.5277	ICGC_MB287	Vascular.endothelial.cells
-5.32398	8.66001	ICGC_MB287	Tumor
-6.91007	3.85346	ICGC_MB287	Tumor
-6.32742	8.63437	ICGC_MB287	Tumor
-6.81997	7.85126	ICGC_MB287	Tumor
-4.39408	10.606	ICGC_MB287	Tumor
-6.84607	7.05147	ICGC_MB287	Tumor
-7.24203	7.97099	ICGC_MB287	Tumor
-6.46502	5.03598	ICGC_MB287	Tumor
-5.09381	7.28438	ICGC_MB287	Tumor
-6.29745	7.53872	ICGC_MB287	Tumor
-4.70283	10.092	ICGC_MB287	Tumor
-4.44831	10.4505	ICGC_MB287	Tumor
-2.46071	9.73708	ICGC_MB287	Tumor
-7.03643	6.61295	ICGC_MB287	Tumor
-5.93562	6.8404	ICGC_MB287	Tumor
-6.47663	6.78851	ICGC_MB287	Tumor
-5.4464	6.75075	ICGC_MB287	Tumor
-7.83543	7.94957	ICGC_MB287	Tumor
-7.56644	5.61003	ICGC_MB287	Tumor
-6.26514	7.75177	ICGC_MB287	Tumor
-6.56795	8.52857	ICGC_MB287	Tumor
-2.99455	8.8083	ICGC_MB287	Tumor
-5.32132	7.53793	ICGC_MB287	Tumor
-6.90439	7.58125	ICGC_MB287	Tumor
-6.72232	8.39197	ICGC_MB287	Tumor
-6.15766	8.44983	ICGC_MB287	Tumor
-6.0478	8.21052	ICGC_MB287	Tumor
-7.16951	8.29845	ICGC_MB287	Tumor
-6.10549	6.78604	ICGC_MB287	Tumor
-3.60961	9.93279	ICGC_MB287	Tumor
-6.82713	6.61519	ICGC_MB287	Tumor
-7.03458	4.50229	ICGC_MB287	Tumor
-4.47077	10.1546	ICGC_MB287	Tumor
-7.45504	5.44548	ICGC_MB287	Tumor
-2.36462	9.78681	ICGC_MB287	Tumor
-5.63316	6.71265	ICGC_MB287	Tumor
-7.27606	8.46074	ICGC_MB287	Tumor
-7.57159	7.95636	ICGC_MB287	Tumor
-5.12356	7.46274	ICGC_MB287	Tumor
-3.08968	9.70163	ICGC_MB287	Tumor
-6.8518	3.60249	ICGC_MB287	Tumor
-5.54187	7.7149	ICGC_MB287	Tumor
-7.80637	7.91581	ICGC_MB287	Tumor
-4.72717	8.71952	ICGC_MB287	Tumor
-6.46408	8.13505	ICGC_MB287	Tumor
-6.8732	7.84604	ICGC_MB287	Tumor
-5.91314	8.3307	ICGC_MB287	Tumor
-6.02409	8.05685	ICGC_MB287	Tumor
-6.69311	4.58499	ICGC_MB287	Tumor
-6.11016	7.7656	ICGC_MB287	Tumor
-5.67135	8.4281	ICGC_MB287	Tumor
-3.58999	10.4164	ICGC_MB287	Tumor
-4.55501	9.04195	ICGC_MB287	Tumor
1.99707	13.3117	ICGC_MB287	Vascular.endothelial.cells
-3.40777	10.407	ICGC_MB287	Tumor
-4.12924	10.6584	ICGC_MB287	Tumor
-7.05271	6.34417	ICGC_MB287	Tumor
-7.10274	4.9599	ICGC_MB287	Tumor
-3.69389	9.76312	ICGC_MB287	Tumor
-6.42453	8.59613	ICGC_MB287	Tumor
-5.10239	7.06808	ICGC_MB287	Tumor
-1.95172	3.20893	ICGC_MB287	Tumor
-4.55926	8.10104	ICGC_MB287	Tumor
-7.75678	7.79562	ICGC_MB287	Tumor
-7.5734	7.49423	ICGC_MB287	Tumor
-5.49181	8.15275	ICGC_MB287	Tumor
-5.54711	7.90327	ICGC_MB287	Tumor
-6.7939	8.13489	ICGC_MB287	Tumor
-5.89031	7.77882	ICGC_MB287	Tumor
-4.53034	8.18502	ICGC_MB287	Tumor
-3.7881	10.8972	ICGC_MB287	Tumor
-5.04488	8.01971	ICGC_MB287	Tumor
-7.2358	4.48088	ICGC_MB287	Tumor
-5.06298	9.59572	ICGC_MB287	Tumor
-4.58866	9.14632	ICGC_MB287	Tumor
-4.06479	10.348	ICGC_MB287	Tumor
-3.72639	10.8439	ICGC_MB287	Tumor
-7.51914	7.89185	ICGC_MB287	Tumor
-3.128	4.37852	ICGC_MB287	Tumor
-5.80614	7.93966	ICGC_MB287	Tumor
-4.29377	9.60206	ICGC_MB287	Tumor
1.89764	13.3364	ICGC_MB287	Astrocytes
-5.38879	8.92726	ICGC_MB287	Tumor
-4.9774	7.72495	ICGC_MB287	Tumor
-4.21725	9.80597	ICGC_MB287	Tumor
-5.81222	1.16733	ICGC_MB287	Tumor
-5.51466	8.70741	ICGC_MB287	Tumor
-6.81937	4.73107	ICGC_MB287	Tumor
-7.13493	3.8852	ICGC_MB287	Tumor
-7.16481	7.35975	ICGC_MB287	Tumor
-7.77816	7.55835	ICGC_MB287	Tumor
-7.64423	6.61811	ICGC_MB287	Tumor
-5.95059	7.97022	ICGC_MB287	Tumor
-3.71441	10.7208	ICGC_MB287	Tumor
-7.19987	4.00421	ICGC_MB287	Tumor
-2.60418	10.1677	ICGC_MB287	Tumor
-5.87769	5.90624	ICGC_MB287	Tumor
-5.72202	8.31612	ICGC_MB287	Tumor
-5.61718	8.22252	ICGC_MB287	Tumor
-7.09121	6.04821	ICGC_MB287	Tumor
-5.27821	7.05017	ICGC_MB287	Tumor
-7.54628	7.74944	ICGC_MB287	Tumor
-7.29809	8.52593	ICGC_MB287	Tumor
-6.22406	8.01229	ICGC_MB287	Tumor
-6.13172	7.83237	ICGC_MB287	Tumor
-4.35407	9.83148	ICGC_MB287	Tumor
-4.01693	10.8452	ICGC_MB287	Tumor
-4.02205	10.8314	ICGC_MB287	Tumor
-4.44438	7.11182	ICGC_MB287	Tumor
-5.72385	6.53135	ICGC_MB287	Tumor
-6.87596	5.4896	ICGC_MB287	Tumor
-4.30591	10.606	ICGC_MB287	Tumor
-4.60745	10.2324	ICGC_MB287	Tumor
-7.48202	5.37219	ICGC_MB287	Tumor
-6.50674	8.44727	ICGC_MB287	Tumor
-3.76279	10.4507	ICGC_MB287	Tumor
-5.81685	7.92597	ICGC_MB287	Tumor
-3.57404	10.16	ICGC_MB287	Tumor
-6.19034	8.38918	ICGC_MB287	Tumor
-5.63189	8.2535	ICGC_MB287	Tumor
-6.53669	5.06325	ICGC_MB287	Tumor
-5.4819	9.87221	ICGC_MB287	Tumor
-6.35349	4.71419	ICGC_MB287	Tumor
-6.24053	8.64583	ICGC_MB287	Tumor
-7.80061	7.60751	ICGC_MB287	Tumor
-4.69065	7.9214	ICGC_MB287	Tumor
-4.95948	8.53099	ICGC_MB287	Tumor
1.42689	13.5375	ICGC_MB287	Vascular.endothelial.cells
-3.61749	10.7808	ICGC_MB287	Tumor
-7.47985	6.87422	ICGC_MB287	Tumor
-5.75515	9.0182	ICGC_MB287	Tumor
-4.27347	10.853	ICGC_MB287	Tumor
-6.16993	8.80607	ICGC_MB287	Tumor
-6.19291	6.55184	ICGC_MB287	Tumor
2.0755	13.313	ICGC_MB287	Vascular.endothelial.cells
1.21946	12.6611	ICGC_MB287	Tumor
-6.01832	9.67623	ICGC_MB287	Tumor
-6.8172	8.39149	ICGC_MB287	Tumor
-6.04361	7.94602	ICGC_MB287	Tumor
-6.16121	6.00767	ICGC_MB287	Tumor
-5.73515	9.86192	ICGC_MB287	Tumor
-7.23311	7.75916	ICGC_MB287	Tumor
-5.50701	6.87686	ICGC_MB287	Tumor
-7.54254	7.79746	ICGC_MB287	Tumor
1.25639	11.9787	ICGC_MB287	Tumor
-4.76925	7.87962	ICGC_MB287	Tumor
-6.65616	8.2941	ICGC_MB287	Tumor
-5.37766	7.05927	ICGC_MB287	Tumor
-5.72357	8.46992	ICGC_MB287	Tumor
1.40359	11.7745	ICGC_MB287	Vascular.endothelial.cells
-5.00144	7.20774	ICGC_MB287	Tumor
-7.69271	8.02494	ICGC_MB287	Tumor
-5.38915	7.1158	ICGC_MB287	Tumor
1.43432	11.7376	ICGC_MB287	Vascular.endothelial.cells
-6.95961	8.17879	ICGC_MB287	Tumor
-6.15043	4.4139	ICGC_MB287	Tumor
-7.55474	8.18043	ICGC_MB287	Tumor
-6.07544	9.58572	ICGC_MB287	Tumor
-4.62213	8.21608	ICGC_MB287	Tumor
-5.82076	6.76811	ICGC_MB287	Tumor
-7.30425	8.5323	ICGC_MB287	Tumor
-5.3583	8.69728	ICGC_MB287	Tumor
-5.03945	7.76497	ICGC_MB287	Tumor
-6.12119	6.82505	ICGC_MB287	Tumor
-6.8283	8.03917	ICGC_MB287	Tumor
-5.70527	8.50393	ICGC_MB287	Tumor
-4.18741	10.5226	ICGC_MB287	Tumor
-4.91111	8.74831	ICGC_MB287	Tumor
-6.03722	7.93227	ICGC_MB287	Tumor
-6.8118	8.33564	ICGC_MB287	Tumor
-4.35571	10.8395	ICGC_MB287	Tumor
-6.4822	8.00001	ICGC_MB287	Tumor
-3.81364	10.9902	ICGC_MB287	Tumor
-5.76911	8.02986	ICGC_MB287	Tumor
-7.33039	7.33747	ICGC_MB287	Tumor
-6.58812	4.81588	ICGC_MB287	Tumor
-7.72355	7.94364	ICGC_MB287	Tumor
-3.44754	4.7394	ICGC_MB287	Tumor
-5.98609	8.33956	ICGC_MB287	Tumor
-4.63987	6.47289	ICGC_MB287	Tumor
-6.48878	9.02994	ICGC_MB287	Tumor
-2.36224	9.98156	ICGC_MB287	Tumor
-6.99303	6.93843	ICGC_MB287	Tumor
-4.36783	9.33526	ICGC_MB287	Tumor
-3.60911	10.0556	ICGC_MB287	Tumor
-6.65454	7.33816	ICGC_MB287	Tumor
-5.7058	8.30971	ICGC_MB287	Tumor
-5.89451	6.90614	ICGC_MB287	Tumor
-5.80485	8.48608	ICGC_MB287	Tumor
-7.10428	5.61009	ICGC_MB287	Tumor
-7.64858	7.33971	ICGC_MB287	Tumor
-5.91962	6.65234	ICGC_MB287	Tumor
-7.23733	7.93783	ICGC_MB287	Tumor
-6.24744	6.40449	ICGC_MB287	Tumor
-6.99664	4.66236	ICGC_MB287	Tumor
-7.53296	5.51663	ICGC_MB287	Tumor
-6.88197	6.81469	ICGC_MB287	Tumor
-5.84876	-0.0910939	ICGC_MB287	Tumor
-5.98029	7.79903	ICGC_MB287	Tumor
-3.02984	10.3565	ICGC_MB287	Tumor
-7.42277	5.37556	ICGC_MB287	Tumor
-3.91692	10.5649	ICGC_MB287	Tumor
1.47376	12.893	ICGC_MB287	Tumor
-4.73279	1.75321	ICGC_MB287	Tumor
-4.08319	10.5659	ICGC_MB287	Tumor
-6.28168	5.73641	ICGC_MB287	Tumor
2.21886	13.4222	ICGC_MB287	Astrocytes
-7.69742	7.44686	ICGC_MB287	Tumor
-7.08566	8.41539	ICGC_MB287	Tumor
-5.00154	8.24132	ICGC_MB287	Tumor
-7.02206	8.3594	ICGC_MB287	Tumor
-4.13503	10.9558	ICGC_MB287	Tumor
-4.40725	10.4481	ICGC_MB287	Tumor
-5.08453	7.72358	ICGC_MB287	Tumor
-6.35592	6.36757	ICGC_MB287	Tumor
-6.55963	6.56268	ICGC_MB287	Tumor
-5.08962	7.50546	ICGC_MB287	Tumor
-7.76561	7.18773	ICGC_MB287	Tumor
-6.55534	4.80872	ICGC_MB287	Tumor
-5.05985	9.67116	ICGC_MB287	Tumor
-6.06286	6.64953	ICGC_MB287	Tumor
-5.97226	6.9059	ICGC_MB287	Tumor
-6.5256	6.37997	ICGC_MB287	Tumor
-4.38724	6.30821	ICGC_MB287	Tumor
-2.94942	4.08618	ICGC_MB287	Tumor
-6.34393	7.06112	ICGC_MB287	Tumor
-6.96825	4.63957	ICGC_MB287	Tumor
-4.74952	9.95378	ICGC_MB287	Tumor
-4.12221	5.4854	ICGC_MB287	Tumor
-3.6445	4.56517	ICGC_MB287	Tumor
-6.72254	8.42191	ICGC_MB287	Tumor
-7.06826	8.23576	ICGC_MB287	Tumor
-4.57222	8.51523	ICGC_MB287	Tumor
-5.03324	9.32656	ICGC_MB287	Tumor
-4.88572	8.81603	ICGC_MB287	Tumor
-7.26316	8.29658	ICGC_MB287	Tumor
-6.87039	5.82996	ICGC_MB287	Tumor
-6.79752	7.91311	ICGC_MB287	Tumor
-4.08516	10.5449	ICGC_MB287	Tumor
-5.35185	6.64135	ICGC_MB287	Tumor
-5.95112	9.76635	ICGC_MB287	Tumor
-6.21083	6.44384	ICGC_MB287	Tumor
-5.45785	7.73942	ICGC_MB287	Tumor
-7.42826	5.31647	ICGC_MB287	Tumor
-7.2742	8.25251	ICGC_MB287	Tumor
-6.57634	5.03326	ICGC_MB287	Tumor
-5.51905	8.0603	ICGC_MB287	Tumor
-7.25114	6.31241	ICGC_MB287	Tumor
-4.27607	8.17872	ICGC_MB287	Tumor
1.42282	13.7765	ICGC_MB287	Vascular.endothelial.cells
-7.11746	4.6006	ICGC_MB287	Tumor
-7.08303	5.6392	ICGC_MB287	Tumor
-7.24787	4.93179	ICGC_MB287	Tumor
-3.62771	10.8243	ICGC_MB287	Tumor
-7.13068	7.21219	ICGC_MB287	Tumor
-7.19926	4.1866	ICGC_MB287	Tumor
-7.00266	6.26418	ICGC_MB287	Tumor
-4.55432	9.54982	ICGC_MB287	Tumor
-5.56008	8.17147	ICGC_MB287	Tumor
-5.11331	7.44928	ICGC_MB287	Tumor
-3.66114	10.4533	ICGC_MB287	Tumor
-3.14604	9.83754	ICGC_MB287	Tumor
-5.31386	7.21328	ICGC_MB287	Tumor
-5.94784	9.19091	ICGC_MB287	Tumor
-7.48534	7.7442	ICGC_MB287	Tumor
-6.96986	7.70481	ICGC_MB287	Tumor
-5.31624	6.56831	ICGC_MB287	Tumor
-6.91703	7.84354	ICGC_MB287	Tumor
-2.27278	4.04903	ICGC_MB287	Tumor
-6.08817	6.11239	ICGC_MB287	Tumor
-4.88998	8.37133	ICGC_MB287	Tumor
-6.79301	5.40459	ICGC_MB287	Tumor
-5.91616	7.97485	ICGC_MB287	Tumor
-6.60199	7.03247	ICGC_MB287	Tumor
-5.78822	6.90904	ICGC_MB287	Tumor
-6.73931	6.38443	ICGC_MB287	Tumor
-7.02176	7.55794	ICGC_MB287	Tumor
-7.63392	6.85878	ICGC_MB287	Tumor
-7.22412	4.19842	ICGC_MB287	Tumor
-5.94097	7.48233	ICGC_MB287	Tumor
-6.18462	7.95801	ICGC_MB287	Tumor
-4.26599	7.89468	ICGC_MB287	Tumor
-6.41419	5.91151	ICGC_MB287	Tumor
-5.90872	6.89507	ICGC_MB287	Tumor
-6.44609	7.34631	ICGC_MB287	Tumor
-2.64056	3.69821	ICGC_MB287	Tumor
-4.6321	9.07244	ICGC_MB287	Tumor
-4.37825	8.66938	ICGC_MB287	Tumor
-6.92922	8.11414	ICGC_MB287	Tumor
-4.41547	6.39152	ICGC_MB287	Tumor
-6.80387	6.04278	ICGC_MB287	Tumor
-6.13318	6.72932	ICGC_MB287	Tumor
-6.13257	6.8882	ICGC_MB287	Tumor
-6.01422	6.6362	ICGC_MB287	Tumor
-6.79731	4.71745	ICGC_MB287	Tumor
-5.72747	8.59631	ICGC_MB287	Tumor
-4.48005	6.43781	ICGC_MB287	Tumor
-5.81825	8.16805	ICGC_MB287	Tumor
-6.25974	8.37575	ICGC_MB287	Tumor
-4.35173	10.1818	ICGC_MB287	Tumor
-6.08472	7.94965	ICGC_MB287	Tumor
-5.58193	7.51378	ICGC_MB287	Tumor
-7.433	7.51983	ICGC_MB287	Tumor
-6.12536	8.03495	ICGC_MB287	Tumor
-5.44488	8.07732	ICGC_MB287	Tumor
-4.69364	9.33746	ICGC_MB287	Tumor
-4.66423	6.68647	ICGC_MB287	Tumor
-7.47576	5.74913	ICGC_MB287	Tumor
-6.05057	9.0233	ICGC_MB287	Tumor
-5.49881	8.06004	ICGC_MB287	Tumor
2.47361	13.4633	ICGC_MB287	Astrocytes
-7.26965	7.19683	ICGC_MB287	Tumor
-6.2509	4.19729	ICGC_MB287	Tumor
-6.43781	5.50346	ICGC_MB287	Tumor
-5.71757	8.09443	ICGC_MB287	Tumor
-4.05342	7.34686	ICGC_MB287	Tumor
-3.34468	9.59787	ICGC_MB287	Tumor
-5.33726	8.06206	ICGC_MB287	Tumor
-6.54661	8.71805	ICGC_MB287	Tumor
-6.97361	5.35256	ICGC_MB287	Tumor
-7.06872	4.32024	ICGC_MB287	Tumor
-4.54613	9.60948	ICGC_MB287	Tumor
-4.57206	9.26179	ICGC_MB287	Tumor
-6.96125	5.57589	ICGC_MB287	Tumor
-7.51958	7.78768	ICGC_MB287	Tumor
-4.14936	6.55479	ICGC_MB287	Tumor
-4.78801	6.91282	ICGC_MB287	Tumor
-6.78607	3.55509	ICGC_MB287	Tumor
-6.29692	5.6927	ICGC_MB287	Tumor
-4.60333	9.31495	ICGC_MB287	Tumor
-5.31329	8.3694	ICGC_MB287	Tumor
-5.79234	8.5727	ICGC_MB287	Tumor
-4.8397	9.27774	ICGC_MB287	Tumor
-6.97239	7.9604	ICGC_MB287	Tumor
-5.35499	8.37289	ICGC_MB287	Tumor
-4.93406	9.43267	ICGC_MB287	Tumor
-6.84367	8.79755	ICGC_MB287	Tumor
-6.21757	6.75698	ICGC_MB287	Tumor
-6.4835	8.32113	ICGC_MB287	Tumor
-5.8321	7.95353	ICGC_MB287	Tumor
-4.82548	7.82523	ICGC_MB287	Tumor
-7.14894	8.03482	ICGC_MB287	Tumor
-3.35143	10.7525	ICGC_MB287	Tumor
-6.31308	7.61695	ICGC_MB287	Tumor
-4.5645	9.38528	ICGC_MB287	Tumor
-5.75628	8.54572	ICGC_MB287	Tumor
-3.97567	11.1573	ICGC_MB287	Tumor
-6.50468	6.57075	ICGC_MB287	Tumor
-4.64626	8.96194	ICGC_MB287	Tumor
-4.73614	8.7898	ICGC_MB287	Tumor
-6.32241	7.09085	ICGC_MB287	Tumor
-7.48495	7.72384	ICGC_MB287	Tumor
-6.60608	8.49015	ICGC_MB287	Tumor
-4.51618	9.7006	ICGC_MB287	Tumor
-4.8473	7.51974	ICGC_MB287	Tumor
-5.52967	8.92091	ICGC_MB287	Tumor
-6.22933	6.73911	ICGC_MB287	Tumor
-6.7231	7.42389	ICGC_MB287	Tumor
-4.52303	9.23955	ICGC_MB287	Tumor
1.4492	11.8177	ICGC_MB287	Vascular.endothelial.cells
-6.91842	8.28908	ICGC_MB287	Tumor
-6.91571	7.38752	ICGC_MB287	Tumor
-6.31256	8.41855	ICGC_MB287	Tumor
-4.95976	9.27159	ICGC_MB287	Tumor
-6.85185	7.3883	ICGC_MB287	Tumor
-3.69272	10.2087	ICGC_MB287	Tumor
-2.26722	9.96762	ICGC_MB287	Tumor
-3.63077	10.5343	ICGC_MB287	Tumor
-2.77413	3.13779	ICGC_MB287	Tumor
-5.95992	8.00948	ICGC_MB287	Tumor
-5.49573	8.18786	ICGC_MB287	Tumor
-6.19161	6.63455	ICGC_MB287	Tumor
-5.59251	8.36556	ICGC_MB287	Tumor
-4.28831	5.77449	ICGC_MB287	Tumor
-3.5283	9.86072	ICGC_MB287	Tumor
-3.67769	5.12678	ICGC_MB287	Tumor
-5.98918	8.78764	ICGC_MB287	Tumor
-4.33754	9.94197	ICGC_MB287	Tumor
-5.44568	7.36808	ICGC_MB287	Tumor
-7.4771	8.38178	ICGC_MB287	Tumor
-7.26578	6.0026	ICGC_MB287	Tumor
-6.20519	7.08799	ICGC_MB287	Tumor
-6.8408	7.98146	ICGC_MB287	Tumor
-3.50531	10.3665	ICGC_MB287	Tumor
-5.10587	8.27347	ICGC_MB287	Tumor
-4.55863	9.09052	ICGC_MB287	Tumor
3.65637	4.20396	ICGC_MB287	Tumor
1.30054	11.861	ICGC_MB287	Vascular.endothelial.cells
-2.25934	9.99031	ICGC_MB287	Tumor
-5.95875	8.31525	ICGC_MB287	Tumor
-4.47036	9.52432	ICGC_MB287	Tumor
[truncated: 31,530 more rows]

## Sheet: Fig 3a,d,f FS5
UMAP_1	UMAP_2	Sample	Cell type
8.9261	-0.265879	ICGC_MB88	eGCNP-like
-7.56183	-1.60867	ICGC_MB88	Diff.Neuro-like
-5.09746	-4.2285	ICGC_MB88	Diff.Neuro-like
-5.85883	-1.71468	ICGC_MB88	Diff.Neuro-like
1.12021	2.98073	ICGC_MB88	migrGCNP-like
0.00949783	4.27699	ICGC_MB88	migrGCNP-like
8.30889	-0.532056	ICGC_MB88	eGCNP-like
0.341543	4.28374	ICGC_MB88	migrGCNP-like
-1.13737	4.76051	ICGC_MB88	migrGCNP-like
-6.73356	-1.07281	ICGC_MB88	Diff.Neuro-like
-6.01214	-1.72157	ICGC_MB88	Diff.Neuro-like
-6.74653	1.01262	ICGC_MB88	Diff.Neuro-like
-2.25828	4.65846	ICGC_MB88	migrGCNP-like
-3.5154	-1.40841	ICGC_MB88	Diff.Neuro-like
8.94693	0.152497	ICGC_MB88	eGCNP-like
-6.09574	-2.76429	ICGC_MB88	Diff.Neuro-like
-6.32616	-2.91341	ICGC_MB88	Diff.Neuro-like
-4.11104	-2.27923	ICGC_MB88	Diff.Neuro-like
1.68798	2.58092	ICGC_MB88	migrGCNP-like
-2.62785	3.9195	ICGC_MB88	migrGCNP-like
4.00577	5.01346	ICGC_MB88	Stress-respo
-6.38316	-1.64899	ICGC_MB88	Diff.Neuro-like
8.37744	0.598919	ICGC_MB88	eGCNP-like
-5.36562	-3.15664	ICGC_MB88	Diff.Neuro-like
0.284339	4.18886	ICGC_MB88	migrGCNP-like
-3.90905	-1.81658	ICGC_MB88	Diff.Neuro-like
4.03198	4.97477	ICGC_MB88	Stress-respo
1.53897	3.13947	ICGC_MB88	migrGCNP-like
-6.54182	-0.430373	ICGC_MB88	Diff.Neuro-like
8.95586	0.546072	ICGC_MB88	eGCNP-like
-1.95079	-0.276419	ICGC_MB88	Diff.Neuro-like
-4.15714	-1.24696	ICGC_MB88	Diff.Neuro-like
0.2578	3.23772	ICGC_MB88	migrGCNP-like
-6.55466	0.320726	ICGC_MB88	Diff.Neuro-like
0.0355311	3.60849	ICGC_MB88	migrGCNP-like
8.14095	1.32532	ICGC_MB88	eGCNP-like
-5.7792	-3.75101	ICGC_MB88	Diff.Neuro-like
8.7001	-0.430574	ICGC_MB88	eGCNP-like
8.56872	0.486997	ICGC_MB88	eGCNP-like
0.894348	3.81715	ICGC_MB88	migrGCNP-like
8.68041	0.672556	ICGC_MB88	eGCNP-like
7.43784	0.328039	ICGC_MB88	eGCNP-like
7.33757	1.10813	ICGC_MB88	eGCNP-like
1.76223	4.4751	ICGC_MB88	migrGCNP-like
-7.06378	-1.75419	ICGC_MB88	Diff.Neuro-like
-1.95003	4.78073	ICGC_MB88	migrGCNP-like
9.32631	1.02623	ICGC_MB88	eGCNP-like
-5.69958	0.510189	ICGC_MB88	Diff.Neuro-like
9.93316	-0.186005	ICGC_MB88	eGCNP-like
-6.80564	-1.54119	ICGC_MB88	Diff.Neuro-like
-5.70708	-0.515565	ICGC_MB88	Diff.Neuro-like
7.58844	0.910123	ICGC_MB88	eGCNP-like
7.27165	0.0917453	ICGC_MB88	eGCNP-like
-5.94179	-1.21885	ICGC_MB88	Diff.Neuro-like
7.72393	0.565331	ICGC_MB88	eGCNP-like
-2.01787	4.8839	ICGC_MB88	migrGCNP-like
-6.93615	-2.78453	ICGC_MB88	Diff.Neuro-like
8.68116	-0.860679	ICGC_MB88	eGCNP-like
1.22507	3.96773	ICGC_MB88	migrGCNP-like
8.43588	-0.182389	ICGC_MB88	eGCNP-like
-6.76578	-2.00842	ICGC_MB88	Diff.Neuro-like
-5.60462	-3.27273	ICGC_MB88	Diff.Neuro-like
-5.10355	-0.923925	ICGC_MB88	Diff.Neuro-like
-6.14541	-0.454605	ICGC_MB88	Diff.Neuro-like
0.592195	4.29556	ICGC_MB88	migrGCNP-like
7.78638	-0.956981	ICGC_MB88	eGCNP-like
2.24015	3.8103	ICGC_MB88	migrGCNP-like
-4.94561	-2.80312	ICGC_MB88	Diff.Neuro-like
-0.181712	3.23962	ICGC_MB88	migrGCNP-like
8.22374	-0.481024	ICGC_MB88	eGCNP-like
-1.90391	4.51245	ICGC_MB88	migrGCNP-like
-5.34906	0.290124	ICGC_MB88	Diff.Neuro-like
0.42978	4.49804	ICGC_MB88	migrGCNP-like
-6.41107	-2.89326	ICGC_MB88	Diff.Neuro-like
-4.99295	0.761469	ICGC_MB88	Diff.Neuro-like
-2.68322	3.72476	ICGC_MB88	migrGCNP-like
0.973463	3.48777	ICGC_MB88	migrGCNP-like
9.05519	-1.50745	ICGC_MB88	eGCNP-like
-0.0731008	3.08975	ICGC_MB88	migrGCNP-like
-5.68604	-2.68229	ICGC_MB88	Diff.Neuro-like
7.41176	0.323025	ICGC_MB88	eGCNP-like
1.18868	3.97145	ICGC_MB88	migrGCNP-like
-2.6036	-0.874576	ICGC_MB88	Diff.Neuro-like
-4.94772	-0.761104	ICGC_MB88	Diff.Neuro-like
-1.91532	5.13241	ICGC_MB88	migrGCNP-like
-2.86255	-0.809514	ICGC_MB88	Diff.Neuro-like
-0.0950655	4.39007	ICGC_MB88	migrGCNP-like
-6.26315	-1.2738	ICGC_MB88	Diff.Neuro-like
-5.56549	-0.768127	ICGC_MB88	Diff.Neuro-like
-6.44101	-2.87438	ICGC_MB88	Diff.Neuro-like
-2.42902	4.6548	ICGC_MB88	migrGCNP-like
-5.83922	-1.39809	ICGC_MB88	Diff.Neuro-like
3.0813	3.32908	ICGC_MB88	migrGCNP-like
-1.67382	4.45387	ICGC_MB88	migrGCNP-like
0.797298	4.72221	ICGC_MB88	migrGCNP-like
-7.03628	-1.4794	ICGC_MB88	Diff.Neuro-like
9.28559	0.945191	ICGC_MB88	eGCNP-like
8.66425	0.439669	ICGC_MB88	eGCNP-like
-6.90728	-2.06091	ICGC_MB88	Diff.Neuro-like
3.61587	4.73894	ICGC_MB88	Stress-respo
-7.04101	-2.62229	ICGC_MB88	Diff.Neuro-like
-5.8788	0.343297	ICGC_MB88	Diff.Neuro-like
-5.06386	-0.397176	ICGC_MB88	Diff.Neuro-like
-5.8663	-2.04567	ICGC_MB88	Diff.Neuro-like
1.85341	4.33446	ICGC_MB88	migrGCNP-like
-1.50348	4.36382	ICGC_MB88	migrGCNP-like
0.651348	3.81494	ICGC_MB88	migrGCNP-like
-5.47204	-0.342635	ICGC_MB88	Diff.Neuro-like
0.288803	3.94467	ICGC_MB88	migrGCNP-like
3.70979	4.86157	ICGC_MB88	Stress-respo
-5.51316	0.625023	ICGC_MB88	Diff.Neuro-like
-4.24686	0.804327	ICGC_MB88	Diff.Neuro-like
-4.97384	-2.53112	ICGC_MB88	Diff.Neuro-like
7.67963	-0.744636	ICGC_MB88	eGCNP-like
8.97597	1.09269	ICGC_MB88	eGCNP-like
0.118396	3.27517	ICGC_MB88	migrGCNP-like
-5.80375	-2.11002	ICGC_MB88	Diff.Neuro-like
0.824329	3.89729	ICGC_MB88	migrGCNP-like
-6.59566	-3.64962	ICGC_MB88	Diff.Neuro-like
-2.91476	3.78563	ICGC_MB88	migrGCNP-like
-7.00859	-2.04372	ICGC_MB88	Diff.Neuro-like
-4.94181	0.332329	ICGC_MB88	Diff.Neuro-like
-1.05463	3.10412	ICGC_MB88	migrGCNP-like
-7.34478	-0.860311	ICGC_MB88	Diff.Neuro-like
-1.95029	3.86887	ICGC_MB88	migrGCNP-like
-7.48218	-0.946906	ICGC_MB88	Diff.Neuro-like
-2.77284	2.30447	ICGC_MB88	migrGCNP-like
-6.04018	-3.84459	ICGC_MB88	Diff.Neuro-like
7.72164	1.25242	ICGC_MB88	eGCNP-like
1.92968	4.10613	ICGC_MB88	migrGCNP-like
-4.70066	-3.25902	ICGC_MB88	Diff.Neuro-like
-5.91141	-1.94862	ICGC_MB88	Diff.Neuro-like
9.42622	1.11504	ICGC_MB88	eGCNP-like
3.81134	5.02407	ICGC_MB88	Stress-respo
-3.69766	0.585116	ICGC_MB88	Diff.Neuro-like
1.67697	4.70393	ICGC_MB88	migrGCNP-like
-5.42396	0.436173	ICGC_MB88	Diff.Neuro-like
-6.93006	-0.149447	ICGC_MB88	Diff.Neuro-like
3.51455	4.91742	ICGC_MB88	Stress-respo
9.25004	1.00873	ICGC_MB88	eGCNP-like
5.94294	-2.06682	ICGC_MB88	Astro-like
3.56078	4.88934	ICGC_MB88	Stress-respo
-2.00652	5.09889	ICGC_MB88	migrGCNP-like
7.45775	-0.272107	ICGC_MB88	eGCNP-like
-6.58825	-3.14364	ICGC_MB88	Diff.Neuro-like
7.3828	-0.132507	ICGC_MB88	eGCNP-like
-6.87132	-0.417289	ICGC_MB88	Diff.Neuro-like
-5.6669	-2.74824	ICGC_MB88	Diff.Neuro-like
0.131448	4.35854	ICGC_MB88	migrGCNP-like
7.9512	0.825216	ICGC_MB88	eGCNP-like
2.35131	4.13988	ICGC_MB88	migrGCNP-like
-0.240579	3.48063	ICGC_MB88	migrGCNP-like
-4.33291	0.404889	ICGC_MB88	Diff.Neuro-like
-7.58491	-2.76546	ICGC_MB88	Diff.Neuro-like
1.14859	4.00602	ICGC_MB88	migrGCNP-like
0.998655	2.07092	ICGC_MB88	migrGCNP-like
7.71423	0.62986	ICGC_MB88	eGCNP-like
1.82831	4.06599	ICGC_MB88	migrGCNP-like
-1.09712	3.24084	ICGC_MB88	migrGCNP-like
8.36184	-0.722298	ICGC_MB88	eGCNP-like
-3.74477	-1.5591	ICGC_MB88	Diff.Neuro-like
-2.81701	4.20475	ICGC_MB88	migrGCNP-like
-4.18419	-0.603352	ICGC_MB88	Diff.Neuro-like
8.08203	-0.28517	ICGC_MB88	eGCNP-like
-6.683	-1.73027	ICGC_MB88	Diff.Neuro-like
-4.51668	-3.25406	ICGC_MB88	Diff.Neuro-like
-6.78476	-3.51388	ICGC_MB88	Diff.Neuro-like
-5.99612	-1.4855	ICGC_MB88	Diff.Neuro-like
-7.00039	-3.06244	ICGC_MB88	Diff.Neuro-like
8.19754	-2.94338	ICGC_MB88	eGCNP-like.prolif
-1.96738	4.03987	ICGC_MB88	migrGCNP-like
-5.46082	-2.58178	ICGC_MB88	Diff.Neuro-like
-3.94703	-0.642862	ICGC_MB88	Diff.Neuro-like
-6.4146	-1.79587	ICGC_MB88	Diff.Neuro-like
0.354738	3.85529	ICGC_MB88	migrGCNP-like
7.82489	1.22901	ICGC_MB88	eGCNP-like
-2.24721	4.73409	ICGC_MB88	migrGCNP-like
-4.55072	-0.144995	ICGC_MB88	Diff.Neuro-like
-0.563213	4.55191	ICGC_MB88	migrGCNP-like
-6.94834	-2.13533	ICGC_MB88	Diff.Neuro-like
-6.21079	-4.6321	ICGC_MB88	Diff.Neuro-like
-4.36521	-2.61396	ICGC_MB88	Diff.Neuro-like
-5.65582	-3.47794	ICGC_MB88	Diff.Neuro-like
-6.88432	-1.07866	ICGC_MB88	Diff.Neuro-like
-2.2325	4.13953	ICGC_MB88	migrGCNP-like
1.55442	4.29269	ICGC_MB88	migrGCNP-like
7.49126	0.418535	ICGC_MB88	eGCNP-like
-3.59819	-1.90581	ICGC_MB88	Diff.Neuro-like
-4.4443	-1.78269	ICGC_MB88	Diff.Neuro-like
-6.72626	-0.150213	ICGC_MB88	Diff.Neuro-like
1.15581	4.26073	ICGC_MB88	migrGCNP-like
-7.11485	-2.83084	ICGC_MB88	Diff.Neuro-like
-5.84773	-4.02676	ICGC_MB88	Diff.Neuro-like
-6.87139	-2.17513	ICGC_MB88	Diff.Neuro-like
-5.84735	-1.86724	ICGC_MB88	Diff.Neuro-like
-6.98393	-2.64794	ICGC_MB88	Diff.Neuro-like
-7.47394	-2.59633	ICGC_MB88	Diff.Neuro-like
1.33558	3.08448	ICGC_MB88	migrGCNP-like
-4.15141	-1.62589	ICGC_MB88	Diff.Neuro-like
1.10402	3.86302	ICGC_MB88	migrGCNP-like
-6.53353	-1.82792	ICGC_MB88	Diff.Neuro-like
-0.948588	2.90414	ICGC_MB88	migrGCNP-like
8.43209	-0.983882	ICGC_MB88	eGCNP-like
-1.633	4.65134	ICGC_MB88	migrGCNP-like
8.4476	0.385674	ICGC_MB88	eGCNP-like
-4.77998	-0.0928362	ICGC_MB88	Diff.Neuro-like
6.43357	-2.02789	ICGC_MB88	Astro-like
1.81551	3.28378	ICGC_MB88	migrGCNP-like
-6.32253	-4.02737	ICGC_MB88	Diff.Neuro-like
6.0638	-2.11358	ICGC_MB88	Astro-like
-2.92635	3.2397	ICGC_MB88	migrGCNP-like
-6.72172	-2.17024	ICGC_MB88	Diff.Neuro-like
-0.0960088	3.59448	ICGC_MB88	migrGCNP-like
-4.49508	0.132819	ICGC_MB88	Diff.Neuro-like
8.57565	0.315829	ICGC_MB88	eGCNP-like
9.20344	-0.704944	ICGC_MB88	eGCNP-like
-4.89475	0.472064	ICGC_MB88	Diff.Neuro-like
-4.75259	-2.87399	ICGC_MB88	Diff.Neuro-like
9.39268	1.0432	ICGC_MB88	eGCNP-like
7.54442	0.330424	ICGC_MB88	eGCNP-like
-2.24465	4.635	ICGC_MB88	migrGCNP-like
-7.38657	-1.55207	ICGC_MB88	Diff.Neuro-like
-5.89315	-2.67288	ICGC_MB88	Diff.Neuro-like
-4.98241	0.368654	ICGC_MB88	Diff.Neuro-like
8.42474	0.439551	ICGC_MB88	eGCNP-like
8.35963	-1.37985	ICGC_MB88	eGCNP-like
-6.01948	-0.0159207	ICGC_MB88	Diff.Neuro-like
-7.25828	-2.17926	ICGC_MB88	Diff.Neuro-like
8.60969	0.122675	ICGC_MB88	eGCNP-like
10.0125	-2.67587	ICGC_MB88	eGCNP-like.prolif
9.03661	0.698942	ICGC_MB88	eGCNP-like
-6.10528	-1.91389	ICGC_MB88	Diff.Neuro-like
-1.26839	3.13798	ICGC_MB88	migrGCNP-like
-7.14678	-0.854641	ICGC_MB88	Diff.Neuro-like
-1.58075	3.22242	ICGC_MB88	migrGCNP-like
-2.17358	2.94379	ICGC_MB88	migrGCNP-like
1.30069	2.33402	ICGC_MB88	migrGCNP-like
-7.0347	0.309146	ICGC_MB88	Diff.Neuro-like
-6.85263	-1.51865	ICGC_MB88	Diff.Neuro-like
-7.17692	-1.14211	ICGC_MB88	Diff.Neuro-like
-4.72908	0.171406	ICGC_MB88	Diff.Neuro-like
-5.43669	-4.14349	ICGC_MB88	Diff.Neuro-like
-1.92835	4.97113	ICGC_MB88	migrGCNP-like
3.57324	4.84262	ICGC_MB88	Stress-respo
-3.65379	-1.70712	ICGC_MB88	Diff.Neuro-like
0.597915	4.43776	ICGC_MB88	migrGCNP-like
7.38876	1.04157	ICGC_MB88	eGCNP-like
-5.00551	0.810248	ICGC_MB88	Diff.Neuro-like
1.45875	4.07362	ICGC_MB88	migrGCNP-like
9.14406	1.115	ICGC_MB88	eGCNP-like
-6.14973	-0.104155	ICGC_MB88	Diff.Neuro-like
-2.29411	4.72565	ICGC_MB88	migrGCNP-like
-6.32943	0.0976005	ICGC_MB88	Diff.Neuro-like
-5.49717	-4.10771	ICGC_MB88	Diff.Neuro-like
-1.03039	2.89765	ICGC_MB88	migrGCNP-like
-1.3844	3.24807	ICGC_MB88	migrGCNP-like
3.74426	4.7672	ICGC_MB88	Stress-respo
-0.489965	4.60377	ICGC_MB88	migrGCNP-like
9.07621	-0.610827	ICGC_MB88	eGCNP-like
7.79472	-1.08933	ICGC_MB88	eGCNP-like
-4.01664	-2.95125	ICGC_MB88	Diff.Neuro-like
-5.3341	-0.593665	ICGC_MB88	Diff.Neuro-like
1.76434	4.22929	ICGC_MB88	migrGCNP-like
-2.5696	2.09865	ICGC_MB88	migrGCNP-like
-5.21531	-1.38087	ICGC_MB88	Diff.Neuro-like
8.92255	-2.02965	ICGC_MB88	eGCNP-like
-4.88898	-2.25188	ICGC_MB88	Diff.Neuro-like
-5.2768	-2.38695	ICGC_MB88	Diff.Neuro-like
7.5958	0.385481	ICGC_MB88	eGCNP-like
8.10953	1.67291	ICGC_MB88	eGCNP-like
-6.88274	0.127219	ICGC_MB88	Diff.Neuro-like
8.64206	-0.910131	ICGC_MB88	eGCNP-like
-6.27705	-0.854681	ICGC_MB88	Diff.Neuro-like
-4.59999	-2.74236	ICGC_MB88	Diff.Neuro-like
-5.29052	-3.57741	ICGC_MB88	Diff.Neuro-like
5.85759	-2.34911	ICGC_MB88	Astro-like
-6.58344	-0.880327	ICGC_MB88	Diff.Neuro-like
1.92558	4.37028	ICGC_MB88	migrGCNP-like
7.47825	0.489704	ICGC_MB88	eGCNP-like
-6.60013	-0.513388	ICGC_MB88	Diff.Neuro-like
0.609456	3.85744	ICGC_MB88	migrGCNP-like
-2.5902	-0.853006	ICGC_MB88	Diff.Neuro-like
-1.72809	4.65668	ICGC_MB88	migrGCNP-like
8.02428	-0.100556	ICGC_MB88	eGCNP-like
-5.1098	-0.180302	ICGC_MB88	Diff.Neuro-like
0.818211	4.35043	ICGC_MB88	migrGCNP-like
-5.50515	-4.39997	ICGC_MB88	Diff.Neuro-like
3.41186	4.87991	ICGC_MB88	Stress-respo
0.515095	3.07049	ICGC_MB88	migrGCNP-like
-5.60368	-0.468216	ICGC_MB88	Diff.Neuro-like
2.03084	3.22823	ICGC_MB88	migrGCNP-like
0.993319	4.5183	ICGC_MB88	migrGCNP-like
-6.91307	-0.454922	ICGC_MB88	Diff.Neuro-like
3.95499	4.71745	ICGC_MB88	Stress-respo
-4.59075	-1.19873	ICGC_MB88	Diff.Neuro-like
0.968315	2.76538	ICGC_MB88	migrGCNP-like
-1.92078	4.26935	ICGC_MB88	migrGCNP-like
1.09565	3.70782	ICGC_MB88	migrGCNP-like
-6.6179	-4.21476	ICGC_MB88	Diff.Neuro-like
-6.3856	-1.26942	ICGC_MB88	Diff.Neuro-like
-5.2999	-2.03614	ICGC_MB88	Diff.Neuro-like
-5.30514	-4.1608	ICGC_MB88	Diff.Neuro-like
3.56556	5.13804	ICGC_MB88	Stress-respo
-1.91171	4.52657	ICGC_MB88	migrGCNP-like
-7.405	-1.79016	ICGC_MB88	Diff.Neuro-like
-6.85802	-3.98609	ICGC_MB88	Diff.Neuro-like
-5.0367	-2.34735	ICGC_MB88	Diff.Neuro-like
-6.64746	0.978389	ICGC_MB88	Diff.Neuro-like
-6.73525	0.673782	ICGC_MB88	Diff.Neuro-like
-4.33391	-3.98957	ICGC_MB88	Diff.Neuro-like
0.82789	3.7518	ICGC_MB88	migrGCNP-like
-6.67366	0.0138521	ICGC_MB88	Diff.Neuro-like
-6.94169	-1.12231	ICGC_MB88	Diff.Neuro-like
-2.01936	4.37852	ICGC_MB88	migrGCNP-like
0.710976	4.0602	ICGC_MB88	migrGCNP-like
1.93115	3.84263	ICGC_MB88	migrGCNP-like
-0.686937	3.27896	ICGC_MB88	migrGCNP-like
-5.65893	-2.31607	ICGC_MB88	Diff.Neuro-like
-5.65552	-1.29821	ICGC_MB88	Diff.Neuro-like
9.07121	1.25704	ICGC_MB88	eGCNP-like
-5.82874	-3.37278	ICGC_MB88	Diff.Neuro-like
-6.35175	-1.22652	ICGC_MB88	Diff.Neuro-like
-4.87925	0.607958	ICGC_MB88	Diff.Neuro-like
-7.26755	-0.903781	ICGC_MB88	Diff.Neuro-like
3.51159	4.88122	ICGC_MB88	Stress-respo
8.28876	-0.0899678	ICGC_MB88	eGCNP-like
-7.13699	0.22484	ICGC_MB88	Diff.Neuro-like
-3.83114	-2.77258	ICGC_MB88	Diff.Neuro-like
-2.41053	4.2	ICGC_MB88	migrGCNP-like
1.67297	4.22128	ICGC_MB88	migrGCNP-like
9.00887	1.04996	ICGC_MB88	eGCNP-like
-0.380423	3.37823	ICGC_MB88	migrGCNP-like
8.72545	-0.957029	ICGC_MB88	eGCNP-like
-3.07142	-0.582216	ICGC_MB88	Diff.Neuro-like
-2.39861	2.17062	ICGC_MB88	migrGCNP-like
-4.80975	-3.01881	ICGC_MB88	Diff.Neuro-like
-6.69192	-1.33309	ICGC_MB88	Diff.Neuro-like
-6.9406	-0.55301	ICGC_MB88	Diff.Neuro-like
7.85422	0.92677	ICGC_MB88	migrGCNP-like
0.529709	3.92	ICGC_MB88	migrGCNP-like
-5.9759	-2.07811	ICGC_MB88	Diff.Neuro-like
1.07777	3.37977	ICGC_MB88	migrGCNP-like
-6.45796	-4.23811	ICGC_MB88	Diff.Neuro-like
-1.51202	3.27452	ICGC_MB88	migrGCNP-like
1.12866	4.37429	ICGC_MB88	migrGCNP-like
-6.67829	-0.692102	ICGC_MB88	Diff.Neuro-like
2.9467	3.64678	ICGC_MB88	migrGCNP-like
1.16736	3.11043	ICGC_MB88	migrGCNP-like
-3.78569	0.336614	ICGC_MB88	Diff.Neuro-like
1.00449	3.45319	ICGC_MB88	migrGCNP-like
0.233186	3.59193	ICGC_MB88	migrGCNP-like
8.14195	-1.01928	ICGC_MB88	eGCNP-like
-6.17963	-0.817139	ICGC_MB88	Diff.Neuro-like
7.77024	0.559828	ICGC_MB88	eGCNP-like
-6.357	-0.145091	ICGC_MB88	Diff.Neuro-like
-5.51333	-1.60134	ICGC_MB88	Diff.Neuro-like
8.43681	0.315259	ICGC_MB88	eGCNP-like
9.76389	0.825284	ICGC_MB88	eGCNP-like
1.49675	3.84586	ICGC_MB88	migrGCNP-like
-7.10069	-0.160456	ICGC_MB88	Diff.Neuro-like
8.2209	0.991239	ICGC_MB88	eGCNP-like
7.56629	-0.178498	ICGC_MB88	eGCNP-like
-2.38988	3.46133	ICGC_MB88	migrGCNP-like
-4.16565	0.602012	ICGC_MB88	Diff.Neuro-like
-6.71627	0.397557	ICGC_MB88	Diff.Neuro-like
-1.63057	4.78271	ICGC_MB88	migrGCNP-like
-6.27753	-3.24409	ICGC_MB88	Diff.Neuro-like
-5.58479	-1.85076	ICGC_MB88	Diff.Neuro-like
1.36611	4.10973	ICGC_MB88	migrGCNP-like
-4.95079	-3.34249	ICGC_MB88	Diff.Neuro-like
-5.91478	-0.62326	ICGC_MB88	Diff.Neuro-like
1.21802	4.51177	ICGC_MB88	migrGCNP-like
1.34983	4.07176	ICGC_MB88	migrGCNP-like
0.762981	4.44812	ICGC_MB88	migrGCNP-like
0.667368	3.88488	ICGC_MB88	migrGCNP-like
-5.87037	-1.12397	ICGC_MB88	Diff.Neuro-like
9.73325	0.791178	ICGC_MB88	eGCNP-like
0.179479	4.44493	ICGC_MB88	migrGCNP-like
-5.10786	-2.13508	ICGC_MB88	Diff.Neuro-like
9.04175	1.1241	ICGC_MB88	eGCNP-like
3.52362	5.03854	ICGC_MB88	Stress-respo
-6.72788	0.135447	ICGC_MB88	Diff.Neuro-like
-5.10563	-0.237687	ICGC_MB88	Diff.Neuro-like
7.44287	-0.457209	ICGC_MB88	eGCNP-like
7.82424	0.756506	ICGC_MB88	eGCNP-like
-5.98052	-0.252421	ICGC_MB88	Diff.Neuro-like
6.78157	0.972541	ICGC_MB88	migrGCNP-like
7.60247	0.598903	ICGC_MB88	eGCNP-like
-7.35029	-3.04976	ICGC_MB88	Diff.Neuro-like
-6.91389	1.01708	ICGC_MB88	Diff.Neuro-like
-5.90887	-1.03359	ICGC_MB88	Diff.Neuro-like
-0.615931	3.61101	ICGC_MB88	migrGCNP-like
-6.88223	-3.81075	ICGC_MB88	Diff.Neuro-like
-2.17997	4.04887	ICGC_MB88	migrGCNP-like
-6.72047	-0.754781	ICGC_MB88	Diff.Neuro-like
-5.4774	-0.00729275	ICGC_MB88	Diff.Neuro-like
-6.92216	-1.09881	ICGC_MB88	Diff.Neuro-like
-6.67646	-1.74514	ICGC_MB88	Diff.Neuro-like
-3.79003	-3.0056	ICGC_MB88	Diff.Neuro-like
3.37151	4.86551	ICGC_MB88	Stress-respo
-5.65703	-2.75116	ICGC_MB88	Diff.Neuro-like
0.829276	4.37385	ICGC_MB88	migrGCNP-like
-5.44456	-4.22488	ICGC_MB88	Diff.Neuro-like
-2.36704	4.72146	ICGC_MB88	migrGCNP-like
-1.41252	3.26917	ICGC_MB88	migrGCNP-like
0.790925	4.37583	ICGC_MB88	migrGCNP-like
0.760097	4.044	ICGC_MB88	migrGCNP-like
-6.26293	-0.392605	ICGC_MB88	Diff.Neuro-like
9.53295	-0.58363	ICGC_MB88	eGCNP-like
0.94242	3.68225	ICGC_MB88	migrGCNP-like
-6.02556	0.769607	ICGC_MB88	Diff.Neuro-like
-6.29536	-2.83541	ICGC_MB88	Diff.Neuro-like
8.1621	-0.718605	ICGC_MB88	eGCNP-like
-0.148996	3.39368	ICGC_MB88	migrGCNP-like
-5.34766	-1.56899	ICGC_MB88	Diff.Neuro-like
8.9722	-0.665498	ICGC_MB88	eGCNP-like
1.33471	4.01351	ICGC_MB88	migrGCNP-like
-0.104689	4.24295	ICGC_MB88	migrGCNP-like
-7.08487	0.910879	ICGC_MB88	Diff.Neuro-like
-2.68577	-0.690887	ICGC_MB88	Diff.Neuro-like
-5.97799	0.156636	ICGC_MB88	Diff.Neuro-like
-7.26117	-0.491225	ICGC_MB88	Diff.Neuro-like
-5.37837	-0.212531	ICGC_MB88	Diff.Neuro-like
1.76314	3.25878	ICGC_MB88	migrGCNP-like
-4.1518	0.964675	ICGC_MB88	Diff.Neuro-like
0.162601	3.96572	ICGC_MB88	migrGCNP-like
-6.67326	-1.10384	ICGC_MB88	Diff.Neuro-like
9.38627	0.644126	ICGC_MB88	eGCNP-like
-7.04278	-2.13422	ICGC_MB88	Diff.Neuro-like
-4.41253	-0.129474	ICGC_MB88	Diff.Neuro-like
-3.96711	-1.01645	ICGC_MB88	Diff.Neuro-like
-2.41069	4.29751	ICGC_MB88	migrGCNP-like
-6.35697	-1.77314	ICGC_MB88	Diff.Neuro-like
7.48765	0.445082	ICGC_MB88	eGCNP-like
-6.94253	-0.447263	ICGC_MB88	Diff.Neuro-like
-6.08734	-2.28534	ICGC_MB88	Diff.Neuro-like
-6.28774	-4.39042	ICGC_MB88	Diff.Neuro-like
1.83573	2.92482	ICGC_MB88	migrGCNP-like
7.45116	-0.150049	ICGC_MB88	eGCNP-like
-4.98818	-0.288751	ICGC_MB88	Diff.Neuro-like
-6.34244	0.630957	ICGC_MB88	Diff.Neuro-like
-7.10011	-0.813387	ICGC_MB88	Diff.Neuro-like
-7.02052	0.0500449	ICGC_MB88	Diff.Neuro-like
0.924191	4.1643	ICGC_MB88	migrGCNP-like
0.907999	4.5143	ICGC_MB88	migrGCNP-like
-0.90063	4.67854	ICGC_MB88	migrGCNP-like
-5.80242	-2.06597	ICGC_MB88	Diff.Neuro-like
1.13806	4.53873	ICGC_MB88	migrGCNP-like
8.13296	0.436974	ICGC_MB88	eGCNP-like
0.472171	4.27852	ICGC_MB88	migrGCNP-like
7.34585	0.347176	ICGC_MB88	eGCNP-like
-2.42534	4.59575	ICGC_MB88	migrGCNP-like
9.48303	0.269404	ICGC_MB88	eGCNP-like
-4.21781	-2.92969	ICGC_MB88	Diff.Neuro-like
-0.720444	3.40306	ICGC_MB88	migrGCNP-like
-5.86788	-1.17764	ICGC_MB88	Diff.Neuro-like
-4.09647	-3.33738	ICGC_MB88	Diff.Neuro-like
-5.65854	-3.01805	ICGC_MB88	Diff.Neuro-like
7.77008	-0.351707	ICGC_MB88	eGCNP-like
-6.64768	-1.21525	ICGC_MB88	Diff.Neuro-like
-5.97079	-3.59275	ICGC_MB88	Diff.Neuro-like
-2.9703	3.10142	ICGC_MB88	migrGCNP-like
-6.56899	-3.18228	ICGC_MB88	Diff.Neuro-like
1.41398	4.48996	ICGC_MB88	migrGCNP-like
-5.7851	-0.8491	ICGC_MB88	Diff.Neuro-like
-5.33892	-2.79873	ICGC_MB88	Diff.Neuro-like
-4.9796	-0.925291	ICGC_MB88	Diff.Neuro-like
-1.96639	4.68737	ICGC_MB88	migrGCNP-like
-6.36009	1.481	ICGC_MB88	Diff.Neuro-like
-7.37476	-2.43941	ICGC_MB88	Diff.Neuro-like
0.0900409	3.59038	ICGC_MB88	migrGCNP-like
1.67619	2.90857	ICGC_MB88	migrGCNP-like
8.09189	-0.34172	ICGC_MB88	eGCNP-like
7.31525	-0.199377	ICGC_MB88	eGCNP-like
-2.18357	3.70221	ICGC_MB88	migrGCNP-like
8.18662	-0.143843	ICGC_MB88	eGCNP-like
-6.29899	-2.06387	ICGC_MB88	Diff.Neuro-like
-5.67554	-0.000921951	ICGC_MB88	Diff.Neuro-like
-7.16775	-0.312324	ICGC_MB88	Diff.Neuro-like
7.62134	0.411263	ICGC_MB88	eGCNP-like
1.3409	4.1998	ICGC_MB88	migrGCNP-like
-1.92849	4.46134	ICGC_MB88	migrGCNP-like
-6.68346	-1.2899	ICGC_MB88	Diff.Neuro-like
-6.07282	-2.59857	ICGC_MB88	Diff.Neuro-like
-1.89301	3.75143	ICGC_MB88	migrGCNP-like
-7.3654	-0.241704	ICGC_MB88	Diff.Neuro-like
7.75538	0.351812	ICGC_MB88	eGCNP-like
1.10243	4.18334	ICGC_MB88	migrGCNP-like
-7.21831	-2.95966	ICGC_MB88	Diff.Neuro-like
-0.32421	3.34147	ICGC_MB88	migrGCNP-like
-6.40193	-0.169579	ICGC_MB88	Diff.Neuro-like
7.48737	0.166888	ICGC_MB88	eGCNP-like
8.27911	-0.680869	ICGC_MB88	eGCNP-like
-2.97468	3.07513	ICGC_MB88	migrGCNP-like
-4.30672	0.17333	ICGC_MB88	Diff.Neuro-like
0.926534	3.82659	ICGC_MB88	migrGCNP-like
-7.01332	-2.07779	ICGC_MB88	Diff.Neuro-like
-6.70744	-0.704483	ICGC_MB88	Diff.Neuro-like
-7.16735	0.221623	ICGC_MB88	Diff.Neuro-like
8.80484	-2.0794	ICGC_MB88	eGCNP-like.prolif
-6.07052	-1.53927	ICGC_MB88	Diff.Neuro-like
-7.14186	0.575839	ICGC_MB88	Diff.Neuro-like
6.42991	1.34895	ICGC_MB88	migrGCNP-like
-4.09392	0.0758969	ICGC_MB88	Diff.Neuro-like
8.77376	0.765757	ICGC_MB88	eGCNP-like
1.24312	3.40157	ICGC_MB88	migrGCNP-like
-4.96252	-1.8427	ICGC_MB88	Diff.Neuro-like
-7.35802	-3.29285	ICGC_MB88	Diff.Neuro-like
-4.75607	-3.26809	ICGC_MB88	Diff.Neuro-like
-1.77667	4.6541	ICGC_MB88	migrGCNP-like
8.66265	-1.42327	ICGC_MB88	eGCNP-like
8.09034	0.219536	ICGC_MB88	eGCNP-like
-4.88932	-3.60152	ICGC_MB88	Diff.Neuro-like
3.4679	4.81644	ICGC_MB88	Stress-respo
-6.44638	-0.276361	ICGC_MB88	Diff.Neuro-like
7.77764	-0.177729	ICGC_MB88	eGCNP-like
-5.24214	0.0969266	ICGC_MB88	Diff.Neuro-like
-4.96978	-0.0400034	ICGC_MB88	Diff.Neuro-like
-7.07693	-1.66555	ICGC_MB88	Diff.Neuro-like
0.922195	3.98048	ICGC_MB88	migrGCNP-like
1.63737	4.59815	ICGC_MB88	migrGCNP-like
-5.82395	-0.435934	ICGC_MB88	Diff.Neuro-like
0.527952	3.03747	ICGC_MB88	migrGCNP-like
-6.8162	-1.47868	ICGC_MB88	Diff.Neuro-like
-6.64345	-1.77208	ICGC_MB88	Diff.Neuro-like
1.63484	3.48696	ICGC_MB88	migrGCNP-like
-1.39969	3.71855	ICGC_MB88	migrGCNP-like
-4.27458	1.08579	ICGC_MB88	Diff.Neuro-like
-5.0895	0.143528	ICGC_MB88	Diff.Neuro-like
-6.6342	0.564258	ICGC_MB88	Diff.Neuro-like
-5.62912	-2.96225	ICGC_MB88	Diff.Neuro-like
-5.93806	-0.080438	ICGC_MB88	Diff.Neuro-like
-1.9796	4.88566	ICGC_MB88	migrGCNP-like
-3.5778	-3.16114	ICGC_MB88	Diff.Neuro-like
-5.44956	-1.31194	ICGC_MB88	Diff.Neuro-like
-1.87787	3.99071	ICGC_MB88	migrGCNP-like
-5.98814	-2.82787	ICGC_MB88	Diff.Neuro-like
-5.61574	0.504333	ICGC_MB88	Diff.Neuro-like
-5.50712	-1.84508	ICGC_MB88	Diff.Neuro-like
-6.3715	1.09398	ICGC_MB88	Diff.Neuro-like
9.04414	1.10056	ICGC_MB88	eGCNP-like
-4.54562	0.705125	ICGC_MB88	Diff.Neuro-like
8.42473	1.08119	ICGC_MB88	eGCNP-like
-5.9222	-3.42065	ICGC_MB88	Diff.Neuro-like
9.25737	1.12313	ICGC_MB88	eGCNP-like
7.64566	-0.828516	ICGC_MB88	eGCNP-like
-1.58921	4.40745	ICGC_MB88	migrGCNP-like
-5.66822	0.5519	ICGC_MB88	Diff.Neuro-like
-2.42306	3.50599	ICGC_MB88	migrGCNP-like
8.32727	-0.139115	ICGC_MB88	eGCNP-like
-5.95992	-1.01534	ICGC_MB88	Diff.Neuro-like
-4.71478	-0.125839	ICGC_MB88	Diff.Neuro-like
-6.42025	-1.38887	ICGC_MB88	Diff.Neuro-like
8.30504	1.29645	ICGC_MB88	eGCNP-like
-7.09293	-3.22837	ICGC_MB88	Diff.Neuro-like
-0.204095	3.35954	ICGC_MB88	migrGCNP-like
-5.96586	-0.745505	ICGC_MB88	Diff.Neuro-like
8.23277	-0.129457	ICGC_MB88	eGCNP-like
9.46749	-1.17193	ICGC_MB88	eGCNP-like
8.43218	-0.692996	ICGC_MB88	eGCNP-like
-4.59563	1.2828	ICGC_MB88	Diff.Neuro-like
-5.09762	-2.13171	ICGC_MB88	Diff.Neuro-like
7.63423	0.736364	ICGC_MB88	eGCNP-like
-7.26226	-0.485418	ICGC_MB88	Diff.Neuro-like
0.498402	4.09509	ICGC_MB88	migrGCNP-like
-5.97195	-2.56775	ICGC_MB88	Diff.Neuro-like
-0.108775	4.48438	ICGC_MB88	migrGCNP-like
-7.01371	-3.46356	ICGC_MB88	Diff.Neuro-like
-6.53333	-3.81821	ICGC_MB88	Diff.Neuro-like
-4.90446	-0.415235	ICGC_MB88	Diff.Neuro-like
-1.05318	3.2334	ICGC_MB88	migrGCNP-like
-5.57845	0.659173	ICGC_MB88	Diff.Neuro-like
-1.82313	4.10866	ICGC_MB88	migrGCNP-like
-5.1526	-1.36993	ICGC_MB88	Diff.Neuro-like
7.19679	0.869181	ICGC_MB88	eGCNP-like
-5.79996	0.823855	ICGC_MB88	Diff.Neuro-like
-7.27436	-1.73616	ICGC_MB88	Diff.Neuro-like
-5.60517	-2.68696	ICGC_MB88	Diff.Neuro-like
-6.04522	-3.78089	ICGC_MB88	Diff.Neuro-like
-7.25171	0.27519	ICGC_MB88	Diff.Neuro-like
9.48133	1.26545	ICGC_MB88	eGCNP-like
-5.96722	-2.71834	ICGC_MB88	Diff.Neuro-like
-1.87343	4.43421	ICGC_MB88	migrGCNP-like
2.12787	3.27705	ICGC_MB88	migrGCNP-like
-4.29806	0.542554	ICGC_MB88	Diff.Neuro-like
-5.50411	-0.35923	ICGC_MB88	Diff.Neuro-like
-7.20371	-2.30763	ICGC_MB88	Diff.Neuro-like
-6.3052	-0.749709	ICGC_MB88	Diff.Neuro-like
7.89676	0.572832	ICGC_MB88	eGCNP-like
-5.71338	-1.8202	ICGC_MB88	Diff.Neuro-like
-6.29437	-4.65351	ICGC_MB88	Diff.Neuro-like
8.08868	-0.423863	ICGC_MB88	eGCNP-like
-0.230215	3.56321	ICGC_MB88	migrGCNP-like
9.01372	0.907781	ICGC_MB88	eGCNP-like
-7.23743	-0.0364229	ICGC_MB88	Diff.Neuro-like
1.01494	3.97487	ICGC_MB88	migrGCNP-like
-6.00931	-2.83297	ICGC_MB88	Diff.Neuro-like
3.58105	4.66889	ICGC_MB88	Stress-respo
8.28679	0.17345	ICGC_MB88	eGCNP-like
-5.65751	-3.44561	ICGC_MB88	Diff.Neuro-like
0.558734	3.92367	ICGC_MB88	migrGCNP-like
-5.56813	-0.174551	ICGC_MB88	Diff.Neuro-like
-5.97132	-2.04583	ICGC_MB88	Diff.Neuro-like
9.73217	0.928095	ICGC_MB88	eGCNP-like
-5.07666	-0.0918037	ICGC_MB88	Diff.Neuro-like
8.72429	-1.53888	ICGC_MB88	eGCNP-like
-4.96854	0.408356	ICGC_MB88	Diff.Neuro-like
-0.224984	3.83523	ICGC_MB88	migrGCNP-like
-6.0646	-3.6548	ICGC_MB88	Diff.Neuro-like
7.6731	-0.562315	ICGC_MB88	eGCNP-like
-7.25969	-2.09873	ICGC_MB88	Diff.Neuro-like
1.68799	3.40494	ICGC_MB88	migrGCNP-like
-6.16168	-2.52608	ICGC_MB88	Diff.Neuro-like
-6.62902	-2.60854	ICGC_MB88	Diff.Neuro-like
0.720895	4.47916	ICGC_MB88	migrGCNP-like
-5.45297	-2.44293	ICGC_MB88	Diff.Neuro-like
-5.80451	-0.37817	ICGC_MB88	Diff.Neuro-like
5.92325	-2.05002	ICGC_MB88	Astro-like
-7.23303	-2.62143	ICGC_MB88	Diff.Neuro-like
-1.27297	3.9871	ICGC_MB88	migrGCNP-like
-5.42319	-2.33041	ICGC_MB88	Diff.Neuro-like
-6.24837	-3.06177	ICGC_MB88	Diff.Neuro-like
0.209402	3.49999	ICGC_MB88	migrGCNP-like
-2.92237	-0.885412	ICGC_MB88	Diff.Neuro-like
9.00814	0.65128	ICGC_MB88	eGCNP-like
-3.81226	0.927525	ICGC_MB88	Diff.Neuro-like
7.75268	-0.0869248	ICGC_MB88	eGCNP-like
8.37413	0.250323	ICGC_MB88	eGCNP-like
-4.86851	-3.31661	ICGC_MB88	Diff.Neuro-like
-7.15189	-1.10346	ICGC_MB88	Diff.Neuro-like
-2.15206	4.89921	ICGC_MB88	migrGCNP-like
-7.08145	-1.91207	ICGC_MB88	Diff.Neuro-like
-7.06857	-0.494681	ICGC_MB88	Diff.Neuro-like
-6.68858	0.47373	ICGC_MB88	Diff.Neuro-like
1.56353	3.93796	ICGC_MB88	migrGCNP-like
-6.3335	-1.69005	ICGC_MB88	Diff.Neuro-like
-0.98522	4.00887	ICGC_MB88	migrGCNP-like
1.75568	3.13041	ICGC_MB88	migrGCNP-like
-1.95594	4.69403	ICGC_MB88	migrGCNP-like
-6.24655	-2.7909	ICGC_MB88	Diff.Neuro-like
8.10102	-0.311181	ICGC_MB88	eGCNP-like
8.47312	0.719192	ICGC_MB88	eGCNP-like
-4.27568	-0.237524	ICGC_MB88	Diff.Neuro-like
-2.50149	-0.642538	ICGC_MB88	Diff.Neuro-like
-6.57751	-1.95339	ICGC_MB88	Diff.Neuro-like
-6.62481	-3.50505	ICGC_MB88	Diff.Neuro-like
-3.2828	1.20318	ICGC_MB88	migrGCNP-like
8.12049	0.202309	ICGC_MB88	eGCNP-like
-2.17139	4.9812	ICGC_MB88	migrGCNP-like
-5.26972	-2.03836	ICGC_MB88	Diff.Neuro-like
-2.51607	3.30874	ICGC_MB88	migrGCNP-like
-6.77757	1.2798	ICGC_MB88	Diff.Neuro-like
-5.70601	-0.013038	ICGC_MB88	Diff.Neuro-like
-6.10851	-1.96734	ICGC_MB88	Diff.Neuro-like
-4.41364	-2.79836	ICGC_MB287	Diff.Neuro-like
-5.60014	-1.92311	ICGC_MB287	Diff.Neuro-like
-5.45425	-1.71275	ICGC_MB287	Diff.Neuro-like
0.795307	3.42946	ICGC_MB287	migrGCNP-like
6.3276	0.439877	ICGC_MB287	eGCNP-like
-4.81581	-0.61534	ICGC_MB287	Diff.Neuro-like
10.1797	-0.057735	ICGC_MB287	eGCNP-like
-0.0304823	3.44202	ICGC_MB287	migrGCNP-like
9.57072	1.23634	ICGC_MB287	eGCNP-like
-0.468858	3.60051	ICGC_MB287	migrGCNP-like
-1.9447	4.82144	ICGC_MB287	migrGCNP-like
1.03389	4.35891	ICGC_MB287	migrGCNP-like
-7.50301	-2.4398	ICGC_MB287	Diff.Neuro-like
-4.04886	-1.04319	ICGC_MB287	Diff.Neuro-like
6.19509	1.36752	ICGC_MB287	migrGCNP-like
1.18032	2.41641	ICGC_MB287	migrGCNP-like
1.69312	3.39172	ICGC_MB287	migrGCNP-like
4.0711	4.81166	ICGC_MB287	Stress-respo
0.622713	3.45917	ICGC_MB287	migrGCNP-like
6.45082	0.249437	ICGC_MB287	eGCNP-like
-7.64834	-1.64334	ICGC_MB287	Diff.Neuro-like
-4.0555	-1.85711	ICGC_MB287	Diff.Neuro-like
6.25593	0.275562	ICGC_MB287	eGCNP-like
-4.68216	-2.46207	ICGC_MB287	Diff.Neuro-like
0.603944	2.19107	ICGC_MB287	migrGCNP-like
1.67681	3.54662	ICGC_MB287	migrGCNP-like
9.1166	1.75705	ICGC_MB287	eGCNP-like
-4.74969	-2.80656	ICGC_MB287	Diff.Neuro-like
8.66892	-0.956359	ICGC_MB287	eGCNP-like
-0.391583	3.14816	ICGC_MB287	migrGCNP-like
-5.05874	-5.06638	ICGC_MB287	Diff.Neuro-like
-3.64458	-2.90212	ICGC_MB287	Diff.Neuro-like
-5.92336	-4.3984	ICGC_MB287	Diff.Neuro-like
-1.50499	3.73285	ICGC_MB287	migrGCNP-like
0.0219082	3.35518	ICGC_MB287	migrGCNP-like
9.79565	0.588828	ICGC_MB287	eGCNP-like
-7.36125	-2.16791	ICGC_MB287	Diff.Neuro-like
-2.96791	3.777	ICGC_MB287	migrGCNP-like
-4.48535	-3.06241	ICGC_MB287	Diff.Neuro-like
-5.98888	-4.41866	ICGC_MB287	Diff.Neuro-like
0.242664	2.33479	ICGC_MB287	migrGCNP-like
8.8628	0.312989	ICGC_MB287	eGCNP-like
8.52332	-2.19144	ICGC_MB287	eGCNP-like.prolif
8.92151	1.48616	ICGC_MB287	eGCNP-like
-3.56577	-3.32624	ICGC_MB287	Diff.Neuro-like
-7.13841	-3.5457	ICGC_MB287	Diff.Neuro-like
7.97314	1.37396	ICGC_MB287	eGCNP-like
2.83557	3.67463	ICGC_MB287	migrGCNP-like
7.47756	1.07036	ICGC_MB287	eGCNP-like
-0.110342	3.64119	ICGC_MB287	migrGCNP-like
10.1165	-0.100116	ICGC_MB287	eGCNP-like
9.46746	-0.775768	ICGC_MB287	eGCNP-like
7.23651	1.15795	ICGC_MB287	eGCNP-like
5.97595	0.226642	ICGC_MB287	eGCNP-like
7.11531	0.279782	ICGC_MB287	eGCNP-like
1.20047	2.22981	ICGC_MB287	migrGCNP-like
-1.88503	4.51922	ICGC_MB287	migrGCNP-like
-6.96162	-3.14208	ICGC_MB287	Diff.Neuro-like
0.41325	2.40207	ICGC_MB287	migrGCNP-like
8.04183	-0.849468	ICGC_MB287	eGCNP-like.prolif
7.15906	0.470318	ICGC_MB287	eGCNP-like
1.03326	2.35999	ICGC_MB287	migrGCNP-like
-6.49534	-4.3546	ICGC_MB287	Diff.Neuro-like
1.05272	2.72339	ICGC_MB287	migrGCNP-like
-5.05911	0.334349	ICGC_MB287	Diff.Neuro-like
1.21126	2.32619	ICGC_MB287	migrGCNP-like
8.46809	-0.2381	ICGC_MB287	eGCNP-like
7.50452	0.101734	ICGC_MB287	eGCNP-like
-5.72797	-3.70171	ICGC_MB287	Diff.Neuro-like
-0.528418	2.96511	ICGC_MB287	migrGCNP-like
-1.78214	2.3939	ICGC_MB287	migrGCNP-like
-4.13874	-1.39548	ICGC_MB287	Diff.Neuro-like
-7.31019	-2.74909	ICGC_MB287	Diff.Neuro-like
2.77884	3.56001	ICGC_MB287	migrGCNP-like
-2.71601	-1.28648	ICGC_MB287	Diff.Neuro-like
-2.63204	2.18664	ICGC_MB287	migrGCNP-like
-2.63324	3.75077	ICGC_MB287	migrGCNP-like
-5.42894	-3.7419	ICGC_MB287	Diff.Neuro-like
-5.53493	-1.71836	ICGC_MB287	Diff.Neuro-like
5.97044	-1.93181	ICGC_MB287	Astro-like
1.07712	4.88318	ICGC_MB287	migrGCNP-like
7.76641	0.712405	ICGC_MB287	eGCNP-like
-5.50201	-4.89576	ICGC_MB287	Diff.Neuro-like
-1.50463	3.28672	ICGC_MB287	migrGCNP-like
8.5985	-0.0633826	ICGC_MB287	eGCNP-like
0.773011	2.57273	ICGC_MB287	migrGCNP-like
10.3327	0.220118	ICGC_MB287	eGCNP-like
0.288486	3.98189	ICGC_MB287	migrGCNP-like
-1.70454	5.00067	ICGC_MB287	migrGCNP-like
0.305484	3.26139	ICGC_MB287	migrGCNP-like
-3.76338	-3.35327	ICGC_MB287	Diff.Neuro-like
-2.31068	2.79258	ICGC_MB287	migrGCNP-like
9.12396	-2.02497	ICGC_MB287	eGCNP-like.prolif
7.61281	0.72582	ICGC_MB287	eGCNP-like
-4.10298	-0.590911	ICGC_MB287	Diff.Neuro-like
-2.23464	3.58534	ICGC_MB287	migrGCNP-like
-0.151841	2.5666	ICGC_MB287	migrGCNP-like
0.91315	2.53299	ICGC_MB287	migrGCNP-like
0.423972	3.50235	ICGC_MB287	migrGCNP-like
9.01703	-1.05622	ICGC_MB287	eGCNP-like
8.39478	1.41723	ICGC_MB287	eGCNP-like
7.04221	0.544136	ICGC_MB287	eGCNP-like
-2.13126	3.63852	ICGC_MB287	migrGCNP-like
5.72615	-1.9879	ICGC_MB287	Astro-like
-5.92491	-1.72705	ICGC_MB287	Diff.Neuro-like
-7.30971	-1.79531	ICGC_MB287	Diff.Neuro-like
1.39637	2.1902	ICGC_MB287	migrGCNP-like
0.491413	3.10521	ICGC_MB287	migrGCNP-like
-6.00657	-2.46442	ICGC_MB287	Diff.Neuro-like
0.72387	3.66899	ICGC_MB287	migrGCNP-like
-5.85806	0.278565	ICGC_MB287	Diff.Neuro-like
9.13257	-0.608341	ICGC_MB287	eGCNP-like
-6.37151	0.358642	ICGC_MB287	Diff.Neuro-like
1.83195	2.64874	ICGC_MB287	migrGCNP-like
1.59403	3.01859	ICGC_MB287	migrGCNP-like
9.33002	1.29556	ICGC_MB287	eGCNP-like
6.92209	0.0891234	ICGC_MB287	eGCNP-like
0.205094	3.74232	ICGC_MB287	migrGCNP-like
7.01467	0.915122	ICGC_MB287	eGCNP-like
7.16723	1.10131	ICGC_MB287	eGCNP-like
0.755726	2.13962	ICGC_MB287	migrGCNP-like
-1.76068	4.67931	ICGC_MB287	migrGCNP-like
6.34931	0.422749	ICGC_MB287	eGCNP-like
-2.74246	-0.833988	ICGC_MB287	Diff.Neuro-like
-2.72561	3.27912	ICGC_MB287	migrGCNP-like
3.85269	4.94549	ICGC_MB287	Stress-respo
9.08105	1.61232	ICGC_MB287	eGCNP-like
-5.11029	0.0877565	ICGC_MB287	Diff.Neuro-like
-7.20092	-3.0201	ICGC_MB287	Diff.Neuro-like
-6.21234	0.253872	ICGC_MB287	Diff.Neuro-like
8.95694	1.06679	ICGC_MB287	eGCNP-like
-6.48898	-1.46519	ICGC_MB287	Diff.Neuro-like
-1.62089	3.21702	ICGC_MB287	migrGCNP-like
-4.72811	-2.19795	ICGC_MB287	Diff.Neuro-like
8.66432	0.149843	ICGC_MB287	eGCNP-like
9.16771	-0.665763	ICGC_MB287	eGCNP-like
-7.27298	-2.58193	ICGC_MB287	Diff.Neuro-like
-2.5109	4.02999	ICGC_MB287	migrGCNP-like
1.59628	4.51188	ICGC_MB287	migrGCNP-like
-5.25761	-4.20977	ICGC_MB287	Diff.Neuro-like
7.16736	1.1297	ICGC_MB287	eGCNP-like
1.28334	3.548	ICGC_MB287	migrGCNP-like
9.35648	-3.0114	ICGC_MB287	eGCNP-like.prolif
5.98466	-2.06648	ICGC_MB287	Astro-like
-5.43576	-3.40367	ICGC_MB287	Diff.Neuro-like
6.15068	0.120485	ICGC_MB287	eGCNP-like
8.50022	-1.68301	ICGC_MB287	eGCNP-like
-2.63748	3.96849	ICGC_MB287	migrGCNP-like
2.19177	3.49237	ICGC_MB287	migrGCNP-like
-2.1095	2.94971	ICGC_MB287	migrGCNP-like
8.70226	-1.29262	ICGC_MB287	eGCNP-like
2.05604	3.45396	ICGC_MB287	migrGCNP-like
1.88706	3.94222	ICGC_MB287	migrGCNP-like
6.33657	0.0511664	ICGC_MB287	eGCNP-like
-3.78009	0.290136	ICGC_MB287	Diff.Neuro-like
-1.07845	4.08098	ICGC_MB287	migrGCNP-like
7.51949	1.66947	ICGC_MB287	eGCNP-like
10.1093	-2.33095	ICGC_MB287	eGCNP-like.prolif
1.00994	4.29615	ICGC_MB287	migrGCNP-like
0.758973	3.86092	ICGC_MB287	migrGCNP-like
-6.76922	0.378445	ICGC_MB287	Diff.Neuro-like
-5.0623	-2.4442	ICGC_MB287	Diff.Neuro-like
10.0404	0.420281	ICGC_MB287	eGCNP-like
8.32084	1.81829	ICGC_MB287	eGCNP-like
1.14201	3.48767	ICGC_MB287	migrGCNP-like
-6.79138	-1.54991	ICGC_MB287	Diff.Neuro-like
1.40898	2.53131	ICGC_MB287	migrGCNP-like
9.80252	-0.14115	ICGC_MB287	eGCNP-like
-5.18604	-4.86499	ICGC_MB287	Diff.Neuro-like
7.75558	1.35041	ICGC_MB287	eGCNP-like
-6.68386	-1.69597	ICGC_MB287	Diff.Neuro-like
-4.95365	-1.05051	ICGC_MB287	Diff.Neuro-like
9.47764	-2.01259	ICGC_MB287	eGCNP-like.prolif
9.19622	1.23973	ICGC_MB287	eGCNP-like
-1.84369	4.11975	ICGC_MB287	migrGCNP-like
9.05439	-1.71487	ICGC_MB287	eGCNP-like.prolif
9.86625	-2.61546	ICGC_MB287	eGCNP-like.prolif
9.49456	-2.72671	ICGC_MB287	eGCNP-like.prolif
10.3413	0.171495	ICGC_MB287	eGCNP-like
-2.50948	4.2512	ICGC_MB287	migrGCNP-like
-2.72461	3.87282	ICGC_MB287	migrGCNP-like
-5.4079	-2.11513	ICGC_MB287	Diff.Neuro-like
-5.73484	-3.97557	ICGC_MB287	Diff.Neuro-like
1.87781	4.63635	ICGC_MB287	migrGCNP-like
-7.01036	-1.48047	ICGC_MB287	Diff.Neuro-like
1.35777	3.41091	ICGC_MB287	migrGCNP-like
10.0992	0.258915	ICGC_MB287	eGCNP-like
-4.88092	-1.97184	ICGC_MB287	Diff.Neuro-like
0.785137	4.68016	ICGC_MB287	migrGCNP-like
7.7615	-0.0195066	ICGC_MB287	eGCNP-like
-7.28535	0.545825	ICGC_MB287	Diff.Neuro-like
-4.13024	-1.66742	ICGC_MB287	Diff.Neuro-like
8.525	-0.560672	ICGC_MB287	eGCNP-like
-0.510066	4.6198	ICGC_MB287	migrGCNP-like
9.88967	0.572799	ICGC_MB287	eGCNP-like
-2.3606	3.38085	ICGC_MB287	migrGCNP-like
7.70634	1.09511	ICGC_MB287	eGCNP-like
-0.130074	3.76441	ICGC_MB287	migrGCNP-like
-4.26312	-2.00913	ICGC_MB287	Diff.Neuro-like
-4.4278	-3.52791	ICGC_MB287	Diff.Neuro-like
-5.7791	0.841785	ICGC_MB287	Diff.Neuro-like
-3.25532	-0.631227	ICGC_MB287	Diff.Neuro-like
10.067	-0.272819	ICGC_MB287	eGCNP-like
-1.25306	3.55762	ICGC_MB287	migrGCNP-like
-3.3157	1.01733	ICGC_MB287	migrGCNP-like
7.49715	1.17382	ICGC_MB287	eGCNP-like
7.38917	1.16232	ICGC_MB287	eGCNP-like
-1.17855	4.26603	ICGC_MB287	migrGCNP-like
9.662	0.300008	ICGC_MB287	eGCNP-like
-0.617767	4.16605	ICGC_MB287	migrGCNP-like
9.95015	-0.157592	ICGC_MB287	eGCNP-like
8.81073	-0.283056	ICGC_MB287	eGCNP-like
-4.24335	-0.395757	ICGC_MB287	Diff.Neuro-like
0.597156	2.25664	ICGC_MB287	migrGCNP-like
1.50915	4.74431	ICGC_MB287	migrGCNP-like
6.86066	0.206322	ICGC_MB287	eGCNP-like
-5.82277	-3.43548	ICGC_MB287	Diff.Neuro-like
8.62125	-0.537917	ICGC_MB287	eGCNP-like
0.940896	4.59519	ICGC_MB287	migrGCNP-like
6.41654	0.105759	ICGC_MB287	eGCNP-like
9.80353	1.10231	ICGC_MB287	eGCNP-like
-6.2419	-0.730411	ICGC_MB287	Diff.Neuro-like
0.638058	2.64618	ICGC_MB287	migrGCNP-like
-1.95475	3.29232	ICGC_MB287	migrGCNP-like
5.93366	0.222027	ICGC_MB287	eGCNP-like
10.115	0.307364	ICGC_MB287	eGCNP-like
-3.3787	0.0053135	ICGC_MB287	migrGCNP-like
9.59746	0.866374	ICGC_MB287	eGCNP-like
-4.0838	-2.05065	ICGC_MB287	Diff.Neuro-like
7.91728	1.74865	ICGC_MB287	eGCNP-like
-6.84502	-3.98387	ICGC_MB287	Diff.Neuro-like
-5.38771	-3.08523	ICGC_MB287	Diff.Neuro-like
0.79167	4.05597	ICGC_MB287	migrGCNP-like
-7.11522	-0.799121	ICGC_MB287	Diff.Neuro-like
-4.14827	1.11128	ICGC_MB287	Diff.Neuro-like
-4.36275	-2.55598	ICGC_MB287	Diff.Neuro-like
-2.13391	4.52888	ICGC_MB287	migrGCNP-like
-1.878	3.80066	ICGC_MB287	migrGCNP-like
-5.66843	-2.72166	ICGC_MB287	Diff.Neuro-like
-1.22647	2.857	ICGC_MB287	migrGCNP-like
7.86778	1.03515	ICGC_MB287	eGCNP-like
8.79564	-2.75708	ICGC_MB287	eGCNP-like.prolif
9.54188	-0.48175	ICGC_MB287	eGCNP-like
0.926071	2.60797	ICGC_MB287	migrGCNP-like
8.10867	1.61923	ICGC_MB287	eGCNP-like
-6.46142	-0.0883102	ICGC_MB287	Diff.Neuro-like
9.2562	-2.50763	ICGC_MB287	eGCNP-like.prolif
10.1633	-0.162872	ICGC_MB287	eGCNP-like
8.37438	1.47667	ICGC_MB287	eGCNP-like
5.9872	0.313037	ICGC_MB287	eGCNP-like
-2.71723	-0.557235	ICGC_MB287	Diff.Neuro-like
8.52867	1.75745	ICGC_MB287	eGCNP-like
7.14429	1.08982	ICGC_MB287	eGCNP-like
8.63008	1.74338	ICGC_MB287	eGCNP-like
-7.03984	-2.03894	ICGC_MB287	Diff.Neuro-like
-6.49157	-1.08158	ICGC_MB287	Diff.Neuro-like
0.386394	4.80439	ICGC_MB287	migrGCNP-like
8.10744	0.0264835	ICGC_MB287	eGCNP-like
0.74563	4.53067	ICGC_MB287	migrGCNP-like
-7.41206	-0.390295	ICGC_MB287	Diff.Neuro-like
0.770706	3.93531	ICGC_MB287	migrGCNP-like
-2.27721	2.79701	ICGC_MB287	migrGCNP-like
7.90666	-1.00225	ICGC_MB287	eGCNP-like
-4.26175	-0.0989371	ICGC_MB287	Diff.Neuro-like
-3.61991	-2.93293	ICGC_MB287	Diff.Neuro-like
9.04938	-0.470429	ICGC_MB287	eGCNP-like
7.60616	0.281755	ICGC_MB287	eGCNP-like
8.95195	-0.342668	ICGC_MB287	eGCNP-like
0.630323	2.33217	ICGC_MB287	migrGCNP-like
-7.39155	-0.11921	ICGC_MB287	Diff.Neuro-like
10.2437	-0.104437	ICGC_MB287	eGCNP-like
0.983775	3.84226	ICGC_MB287	migrGCNP-like
-1.03961	3.00024	ICGC_MB287	migrGCNP-like
-7.19993	0.41925	ICGC_MB287	Diff.Neuro-like
9.17129	-2.94067	ICGC_MB287	eGCNP-like.prolif
7.63302	1.41159	ICGC_MB287	eGCNP-like
-2.98646	3.4269	ICGC_MB287	migrGCNP-like
0.801677	2.34554	ICGC_MB287	migrGCNP-like
-7.49834	-2.65481	ICGC_MB287	Diff.Neuro-like
-1.978	3.90113	ICGC_MB287	migrGCNP-like
7.8199	-0.398212	ICGC_MB287	eGCNP-like
-6.13437	-2.26143	ICGC_MB287	Diff.Neuro-like
8.65123	1.63313	ICGC_MB287	eGCNP-like
3.86985	4.78082	ICGC_MB287	Stress-respo
0.695785	4.95259	ICGC_MB287	migrGCNP-like
0.850415	2.95928	ICGC_MB287	migrGCNP-like
7.9136	-0.43805	ICGC_MB287	eGCNP-like
-4.80123	-1.60591	ICGC_MB287	Diff.Neuro-like
-4.57226	1.00062	ICGC_MB287	Diff.Neuro-like
-5.32567	-0.27989	ICGC_MB287	Diff.Neuro-like
-6.31924	0.757168	ICGC_MB287	Diff.Neuro-like
8.11784	-0.686746	ICGC_MB287	eGCNP-like
7.49016	1.03177	ICGC_MB287	eGCNP-like
-7.37706	0.206278	ICGC_MB287	Diff.Neuro-like
-4.74838	-3.39209	ICGC_MB287	Diff.Neuro-like
6.35096	0.423707	ICGC_MB287	eGCNP-like
-0.47814	4.2229	ICGC_MB287	migrGCNP-like
-3.87444	0.166562	ICGC_MB287	Diff.Neuro-like
8.55076	0.246852	ICGC_MB287	eGCNP-like
8.67867	-1.31105	ICGC_MB287	eGCNP-like
6.0513	-1.90901	ICGC_MB287	Astro-like
0.831838	2.51773	ICGC_MB287	migrGCNP-like
-2.51189	-0.483421	ICGC_MB287	Diff.Neuro-like
5.80616	-2.4976	ICGC_MB287	Astro-like
-4.55426	-1.83257	ICGC_MB287	Diff.Neuro-like
-6.77757	-3.48934	ICGC_MB287	Diff.Neuro-like
-6.67965	-2.37257	ICGC_MB287	Diff.Neuro-like
9.45072	-2.14463	ICGC_MB287	eGCNP-like.prolif
-0.424433	3.27702	ICGC_MB287	migrGCNP-like
1.4369	3.43174	ICGC_MB287	migrGCNP-like
-5.87628	-1.49881	ICGC_MB287	Diff.Neuro-like
-4.40507	-0.00661579	ICGC_MB287	Diff.Neuro-like
-2.05834	3.06872	ICGC_MB287	migrGCNP-like
-1.39783	4.17019	ICGC_MB287	migrGCNP-like
-6.05395	0.127089	ICGC_MB287	Diff.Neuro-like
5.8203	-2.16156	ICGC_MB287	Astro-like
8.87016	0.384496	ICGC_MB287	eGCNP-like
1.32018	2.92644	ICGC_MB287	migrGCNP-like
8.42727	0.47337	ICGC_MB287	eGCNP-like
-5.11113	-0.92978	ICGC_MB287	Diff.Neuro-like
-5.83296	-4.61335	ICGC_MB287	Diff.Neuro-like
-5.62673	-4.83845	ICGC_MB287	Diff.Neuro-like
-5.2592	-5.12064	ICGC_MB287	Diff.Neuro-like
6.10993	0.474914	ICGC_MB287	eGCNP-like
1.89398	3.11007	ICGC_MB287	migrGCNP-like
-4.74269	-1.17897	ICGC_MB287	Diff.Neuro-like
-4.1804	-4.2527	ICGC_MB287	Diff.Neuro-like
-5.54546	-2.69387	ICGC_MB287	Diff.Neuro-like
-1.83074	3.74942	ICGC_MB287	migrGCNP-like
-4.19957	-3.11932	ICGC_MB287	Diff.Neuro-like
1.05357	3.53381	ICGC_MB287	migrGCNP-like
-4.21818	-1.80916	ICGC_MB287	Diff.Neuro-like
-5.30146	-2.07456	ICGC_MB287	Diff.Neuro-like
1.94131	4.5307	ICGC_MB287	migrGCNP-like
-2.8956	4.09784	ICGC_MB287	migrGCNP-like
1.42534	3.60359	ICGC_MB287	migrGCNP-like
7.28902	0.231354	ICGC_MB287	eGCNP-like
6.1594	-1.94724	ICGC_MB287	Astro-like
-1.8345	4.71573	ICGC_MB287	migrGCNP-like
6.95144	-0.157157	ICGC_MB287	eGCNP-like
8.26386	1.39245	ICGC_MB287	eGCNP-like
6.66327	0.513703	ICGC_MB287	eGCNP-like
7.6567	0.958198	ICGC_MB287	eGCNP-like
-2.15308	4.97711	ICGC_MB287	migrGCNP-like
-6.47605	-0.800272	ICGC_MB287	Diff.Neuro-like
-3.10714	3.67121	ICGC_MB287	migrGCNP-like
1.22685	4.70367	ICGC_MB287	migrGCNP-like
10.0561	-0.501347	ICGC_MB287	eGCNP-like
8.82439	-2.72982	ICGC_MB287	eGCNP-like.prolif
9.52209	0.148033	ICGC_MB287	eGCNP-like
-5.30177	-5.01538	ICGC_MB287	Diff.Neuro-like
3.41646	3.17837	ICGC_MB287	migrGCNP-like
-5.93805	0.611174	ICGC_MB287	Diff.Neuro-like
9.25694	-0.521272	ICGC_MB287	eGCNP-like
-4.46922	0.90527	ICGC_MB287	Diff.Neuro-like
-2.98879	3.06369	ICGC_MB287	migrGCNP-like
-4.04774	-2.38846	ICGC_MB287	Diff.Neuro-like
-7.42124	-1.53083	ICGC_MB287	Diff.Neuro-like
-5.73005	-3.37872	ICGC_MB287	Diff.Neuro-like
8.38253	1.53663	ICGC_MB287	eGCNP-like
-6.14749	-4.07255	ICGC_MB287	Diff.Neuro-like
-6.86435	-1.92953	ICGC_MB287	Diff.Neuro-like
-0.0695428	2.52202	ICGC_MB287	migrGCNP-like
3.19079	4.29135	ICGC_MB287	Stress-respo
7.1748	0.728198	ICGC_MB287	eGCNP-like
-5.66216	-0.436112	ICGC_MB287	Diff.Neuro-like
8.99834	-0.301366	ICGC_MB287	eGCNP-like
10.0582	0.737215	ICGC_MB287	eGCNP-like
-1.68209	3.33616	ICGC_MB287	migrGCNP-like
9.1606	-2.37758	ICGC_MB287	eGCNP-like.prolif
7.84476	0.528715	ICGC_MB287	eGCNP-like
-1.64724	4.42454	ICGC_MB287	migrGCNP-like
9.95188	0.172709	ICGC_MB287	eGCNP-like
-6.12602	-3.39695	ICGC_MB287	Diff.Neuro-like
-5.58141	-5.04133	ICGC_MB287	Diff.Neuro-like
0.0792681	2.57591	ICGC_MB287	migrGCNP-like
-7.1563	-1.46537	ICGC_MB287	Diff.Neuro-like
-5.734	-1.86307	ICGC_MB287	Diff.Neuro-like
8.04539	1.68281	ICGC_MB287	eGCNP-like
-6.50438	1.11057	ICGC_MB287	Diff.Neuro-like
-6.1273	0.339582	ICGC_MB287	Diff.Neuro-like
-5.20596	0.922831	ICGC_MB287	Diff.Neuro-like
0.56431	2.5094	ICGC_MB287	migrGCNP-like
9.84313	-0.394888	ICGC_MB287	eGCNP-like
7.12655	0.933104	ICGC_MB287	eGCNP-like
-5.24007	-5.01296	ICGC_MB287	Diff.Neuro-like
-6.82686	-1.11373	ICGC_MB287	Diff.Neuro-like
-4.95722	0.296347	ICGC_MB287	Diff.Neuro-like
10.2575	0.0589355	ICGC_MB287	eGCNP-like
7.36773	0.867367	ICGC_MB287	eGCNP-like
7.33337	0.449508	ICGC_MB287	eGCNP-like
-7.18368	-1.20669	ICGC_MB287	Diff.Neuro-like
9.22668	-0.10484	ICGC_MB287	eGCNP-like
8.9622	0.113751	ICGC_MB287	eGCNP-like
-3.90205	-2.737	ICGC_MB287	Diff.Neuro-like
7.03556	0.586312	ICGC_MB287	eGCNP-like
8.66901	1.12972	ICGC_MB287	eGCNP-like
9.63156	-1.67345	ICGC_MB287	eGCNP-like
8.21449	0.928992	ICGC_MB287	eGCNP-like
-7.05132	-2.13723	ICGC_MB287	Diff.Neuro-like
8.77915	0.486724	ICGC_MB287	eGCNP-like
10.4256	0.211235	ICGC_MB287	eGCNP-like
-4.18337	-2.13872	ICGC_MB287	Diff.Neuro-like
8.23693	0.409258	ICGC_MB287	eGCNP-like
-6.89549	-1.78031	ICGC_MB287	Diff.Neuro-like
1.68599	3.22588	ICGC_MB287	migrGCNP-like
5.83957	0.146062	ICGC_MB287	migrGCNP-like
8.98628	-1.17482	ICGC_MB287	eGCNP-like
7.90456	-0.172332	ICGC_MB287	eGCNP-like
8.4986	-1.28977	ICGC_MB287	eGCNP-like
-2.2305	4.14901	ICGC_MB287	migrGCNP-like
0.958239	2.59401	ICGC_MB287	migrGCNP-like
9.70417	-0.159749	ICGC_MB287	eGCNP-like
-5.7468	-0.340297	ICGC_MB287	Diff.Neuro-like
3.20427	4.47718	ICGC_MB287	Stress-respo
0.577099	3.47312	ICGC_MB287	migrGCNP-like
-2.68176	4.28512	ICGC_MB287	migrGCNP-like
-6.80328	0.489145	ICGC_MB287	Diff.Neuro-like
-2.66377	3.18427	ICGC_MB287	migrGCNP-like
-7.36789	-0.800753	ICGC_MB287	Diff.Neuro-like
8.73255	0.139737	ICGC_MB287	eGCNP-like
8.8777	-1.463	ICGC_MB287	eGCNP-like
-6.44369	-3.46965	ICGC_MB287	Diff.Neuro-like
-7.34826	-1.79022	ICGC_MB287	Diff.Neuro-like
9.70241	-2.54842	ICGC_MB287	eGCNP-like.prolif
-1.77953	4.38193	ICGC_MB287	migrGCNP-like
-1.49353	3.08276	ICGC_MB287	Diff.Neuro-like
-4.43584	-2.23125	ICGC_MB287	Diff.Neuro-like
-5.03973	-1.62778	ICGC_MB287	Diff.Neuro-like
1.16919	3.30724	ICGC_MB287	migrGCNP-like
8.17146	1.58935	ICGC_MB287	eGCNP-like
7.37543	-0.0227993	ICGC_MB287	eGCNP-like
-0.947179	3.605	ICGC_MB287	migrGCNP-like
-5.3389	-0.0928815	ICGC_MB287	Diff.Neuro-like
9.24281	1.2137	ICGC_MB287	eGCNP-like
0.708221	3.69813	ICGC_MB287	migrGCNP-like
6.87748	0.438305	ICGC_MB287	eGCNP-like
1.50669	2.85693	ICGC_MB287	migrGCNP-like
-2.0735	3.78741	ICGC_MB287	migrGCNP-like
-2.68606	3.25853	ICGC_MB287	migrGCNP-like
-7.05437	0.489081	ICGC_MB287	Diff.Neuro-like
-6.09779	-1.78892	ICGC_MB287	Diff.Neuro-like
1.79231	3.78479	ICGC_MB287	migrGCNP-like
-0.0386067	4.17384	ICGC_MB287	migrGCNP-like
-5.32544	-4.57188	ICGC_MB287	Diff.Neuro-like
7.3148	1.33211	ICGC_MB287	eGCNP-like
7.913	-0.171994	ICGC_MB287	eGCNP-like
1.56022	3.43504	ICGC_MB287	migrGCNP-like
-4.55154	-0.21523	ICGC_MB287	Diff.Neuro-like
9.26814	0.618987	ICGC_MB287	eGCNP-like
-4.14757	-3.01724	ICGC_MB287	Diff.Neuro-like
0.135751	4.41133	ICGC_MB287	migrGCNP-like
-5.58484	-2.55206	ICGC_MB287	Diff.Neuro-like
-5.38605	0.662959	ICGC_MB287	Diff.Neuro-like
-5.22582	-0.311294	ICGC_MB287	Diff.Neuro-like
-5.11654	-5.13251	ICGC_MB287	Diff.Neuro-like
7.2712	0.610365	ICGC_MB287	eGCNP-like
10.0138	0.681782	ICGC_MB287	eGCNP-like
10.3304	0.204102	ICGC_MB287	eGCNP-like
-0.746094	3.35081	ICGC_MB287	migrGCNP-like
-4.78461	-2.398	ICGC_MB287	Diff.Neuro-like
1.10663	2.12829	ICGC_MB287	migrGCNP-like
-6.20188	-2.80276	ICGC_MB287	Diff.Neuro-like
0.607013	2.76875	ICGC_MB287	migrGCNP-like
10.3352	-0.114349	ICGC_MB287	eGCNP-like
6.07284	-2.10473	ICGC_MB287	Astro-like
-7.23242	-2.04234	ICGC_MB287	Diff.Neuro-like
-3.53456	-1.2746	ICGC_MB287	Diff.Neuro-like
7.6918	1.01076	ICGC_MB287	eGCNP-like
-7.14053	-3.58532	ICGC_MB287	Diff.Neuro-like
8.31634	1.02187	ICGC_MB287	eGCNP-like
7.53909	0.213319	ICGC_MB287	eGCNP-like
-2.07383	2.97089	ICGC_MB287	migrGCNP-like
6.78793	0.615619	ICGC_MB287	eGCNP-like
6.95046	1.08668	ICGC_MB287	eGCNP-like
8.15896	-0.626658	ICGC_MB287	eGCNP-like
8.47559	0.394163	ICGC_MB287	eGCNP-like
9.97763	0.126356	ICGC_MB287	eGCNP-like
1.94982	3.71931	ICGC_MB287	migrGCNP-like
7.39684	0.281271	ICGC_MB287	eGCNP-like
-6.13791	-1.08187	ICGC_MB287	Diff.Neuro-like
7.28256	0.435789	ICGC_MB287	eGCNP-like
6.06552	0.255845	ICGC_MB287	eGCNP-like
9.02226	-0.482166	ICGC_MB287	eGCNP-like
0.522335	2.21727	ICGC_MB287	migrGCNP-like
-2.71028	2.20358	ICGC_MB287	migrGCNP-like
10.3683	0.379216	ICGC_MB287	eGCNP-like
7.55124	1.23344	ICGC_MB287	eGCNP-like
9.39217	-0.572757	ICGC_MB287	eGCNP-like
7.25304	1.05876	ICGC_MB287	eGCNP-like
7.54581	0.72355	ICGC_MB287	eGCNP-like
-2.99608	2.20474	ICGC_MB287	migrGCNP-like
-4.04821	-0.526752	ICGC_MB287	Diff.Neuro-like
9.90483	0.543865	ICGC_MB287	eGCNP-like
-4.5614	-2.52154	ICGC_MB287	Diff.Neuro-like
9.00481	-1.38946	ICGC_MB287	eGCNP-like
9.83237	0.53139	ICGC_MB287	eGCNP-like
-5.58543	-3.09318	ICGC_MB287	Diff.Neuro-like
6.65521	0.21129	ICGC_MB287	eGCNP-like
-6.26581	-2.77941	ICGC_MB287	Diff.Neuro-like
-4.24879	-1.90434	ICGC_MB287	Diff.Neuro-like
-1.48074	3.22113	ICGC_MB287	migrGCNP-like
-5.28693	-0.1123	ICGC_MB287	Diff.Neuro-like
-5.63738	0.646356	ICGC_MB287	Diff.Neuro-like
9.38607	0.405242	ICGC_MB287	eGCNP-like
-3.95667	-0.222262	ICGC_MB287	Diff.Neuro-like
-6.16545	-2.37838	ICGC_MB287	Diff.Neuro-like
6.05664	0.366819	ICGC_MB287	eGCNP-like
9.65936	-2.25559	ICGC_MB287	eGCNP-like.prolif
-4.54236	-0.11099	ICGC_MB287	Diff.Neuro-like
-5.72649	-3.1091	ICGC_MB287	Diff.Neuro-like
1.75442	4.45799	ICGC_MB287	migrGCNP-like
6.26479	0.501182	ICGC_MB287	migrGCNP-like
1.48389	4.39962	ICGC_MB287	migrGCNP-like
7.05253	1.11329	ICGC_MB287	eGCNP-like
6.38154	0.112696	ICGC_MB287	eGCNP-like
6.03748	-2.28577	ICGC_MB287	Astro-like
9.38956	0.846391	ICGC_MB287	eGCNP-like
-5.3114	0.777267	ICGC_MB287	Diff.Neuro-like
-0.224134	2.6442	ICGC_MB287	migrGCNP-like
6.29653	0.336305	ICGC_MB287	eGCNP-like
-6.82783	-0.17271	ICGC_MB287	Diff.Neuro-like
-6.10207	-2.27145	ICGC_MB287	Diff.Neuro-like
9.61062	0.463354	ICGC_MB287	eGCNP-like
9.69613	1.07243	ICGC_MB287	eGCNP-like
1.42678	4.54827	ICGC_MB287	migrGCNP-like
-5.46847	-4.94636	ICGC_MB287	Diff.Neuro-like
0.0772527	2.13655	ICGC_MB287	migrGCNP-like
-4.55936	-0.193913	ICGC_MB287	Diff.Neuro-like
1.5203	4.30396	ICGC_MB287	migrGCNP-like
-5.47641	-4.65014	ICGC_MB287	Diff.Neuro-like
9.36463	-2.10115	ICGC_MB287	eGCNP-like.prolif
1.98425	3.47624	ICGC_MB287	migrGCNP-like
1.0106	4.39746	ICGC_MB287	migrGCNP-like
-1.13064	2.81987	ICGC_MB287	migrGCNP-like
-5.86517	0.0445932	ICGC_MB287	Diff.Neuro-like
8.50581	-3.25034	ICGC_MB287	eGCNP-like.prolif
1.85996	3.53171	ICGC_MB287	migrGCNP-like
8.29853	1.08591	ICGC_MB287	eGCNP-like
9.94233	-0.348433	ICGC_MB287	eGCNP-like
-6.77845	-1.68642	ICGC_MB287	Diff.Neuro-like
-6.19754	-3.41402	ICGC_MB287	Diff.Neuro-like
8.92405	1.0479	ICGC_MB287	eGCNP-like
8.3778	-0.834974	ICGC_MB287	eGCNP-like
9.77205	-0.280346	ICGC_MB287	eGCNP-like
1.56344	4.13786	ICGC_MB287	migrGCNP-like
-5.44852	-4.99275	ICGC_MB287	Diff.Neuro-like
-4.26906	-1.86733	ICGC_MB287	Diff.Neuro-like
7.00737	0.863735	ICGC_MB287	eGCNP-like
1.0939	4.34419	ICGC_MB287	migrGCNP-like
8.98773	1.4653	ICGC_MB287	eGCNP-like
-4.81419	-4.01399	ICGC_MB287	Diff.Neuro-like
-1.63179	3.82602	ICGC_MB287	migrGCNP-like
10.1385	-0.241509	ICGC_MB287	eGCNP-like
7.24208	0.292284	ICGC_MB287	eGCNP-like
-0.748448	3.01273	ICGC_MB287	migrGCNP-like
-6.02258	-1.72017	ICGC_MB287	Diff.Neuro-like
-6.06059	-0.226292	ICGC_MB287	Diff.Neuro-like
-0.703533	3.81807	ICGC_MB287	migrGCNP-like
-1.72312	5.05706	ICGC_MB287	migrGCNP-like
9.19102	-0.583648	ICGC_MB287	eGCNP-like
7.79418	-0.253157	ICGC_MB287	eGCNP-like
6.7509	0.484408	ICGC_MB287	eGCNP-like
-4.70584	-3.29565	ICGC_MB287	Diff.Neuro-like
-0.321977	4.30331	ICGC_MB287	migrGCNP-like
-6.88831	-3.36505	ICGC_MB287	Diff.Neuro-like
-4.50802	0.969601	ICGC_MB287	Diff.Neuro-like
1.78554	4.33925	ICGC_MB287	migrGCNP-like
10.1956	-0.2074	ICGC_MB287	eGCNP-like
-5.01506	-4.37074	ICGC_MB287	Diff.Neuro-like
8.76234	1.62526	ICGC_MB287	eGCNP-like
1.09708	3.99212	ICGC_MB287	migrGCNP-like
-5.14351	-0.80651	ICGC_MB287	Diff.Neuro-like
1.99728	2.95501	ICGC_MB287	migrGCNP-like
-1.69785	3.21722	ICGC_MB287	migrGCNP-like
9.45902	-2.91943	ICGC_MB287	eGCNP-like.prolif
-5.01488	-0.988624	ICGC_MB287	Diff.Neuro-like
0.930266	4.00028	ICGC_MB287	migrGCNP-like
-6.13433	-1.99043	ICGC_MB287	Diff.Neuro-like
-6.24216	-2.65078	ICGC_MB287	Diff.Neuro-like
-5.90385	-4.13931	ICGC_MB287	Diff.Neuro-like
-1.12749	3.55887	ICGC_MB287	migrGCNP-like
-6.18824	-3.95823	ICGC_MB287	Diff.Neuro-like
5.82951	-2.11164	ICGC_MB287	Astro-like
8.38917	1.61295	ICGC_MB287	eGCNP-like
-1.01012	3.61128	ICGC_MB287	migrGCNP-like
-4.82294	-1.84508	ICGC_MB287	Diff.Neuro-like
1.65884	4.30267	ICGC_MB287	migrGCNP-like
0.516089	2.1452	ICGC_MB287	migrGCNP-like
9.11276	-1.03639	ICGC_MB287	eGCNP-like
-5.44326	-2.50328	ICGC_MB287	Diff.Neuro-like
1.12392	2.29196	ICGC_MB287	migrGCNP-like
-5.70521	-3.19552	ICGC_MB287	Diff.Neuro-like
2.20554	3.04688	ICGC_MB287	migrGCNP-like
-6.85409	-0.142381	ICGC_MB287	Diff.Neuro-like
-1.6005	2.93765	ICGC_MB287	migrGCNP-like
-7.09226	0.429864	ICGC_MB287	Diff.Neuro-like
8.38917	-3.15756	ICGC_MB287	eGCNP-like.prolif
8.10882	1.26066	ICGC_MB287	eGCNP-like
-0.397174	3.3398	ICGC_MB287	migrGCNP-like
7.14807	0.800485	ICGC_MB287	eGCNP-like
9.81975	-0.342384	ICGC_MB287	eGCNP-like
-3.06753	-1.04847	ICGC_MB287	Diff.Neuro-like
9.86636	0.981329	ICGC_MB287	eGCNP-like
8.23038	1.28322	ICGC_MB287	eGCNP-like
-6.366	-1.5044	ICGC_MB287	Diff.Neuro-like
0.842866	2.21137	ICGC_MB287	migrGCNP-like
8.41094	1.85247	ICGC_MB287	eGCNP-like
-5.89476	-4.78872	ICGC_MB287	Diff.Neuro-like
8.16846	0.624647	ICGC_MB287	eGCNP-like
-6.67006	1.27484	ICGC_MB287	Diff.Neuro-like
-1.21462	3.01398	ICGC_MB287	migrGCNP-like
8.41024	-0.253998	ICGC_MB287	eGCNP-like
8.91856	-0.730128	ICGC_MB287	eGCNP-like
6.65853	0.644528	ICGC_MB287	eGCNP-like
-4.65539	-2.13522	ICGC_MB287	Diff.Neuro-like
-7.0528	0.485845	ICGC_MB287	Diff.Neuro-like
-5.08105	-5.07718	ICGC_MB287	Diff.Neuro-like
-5.75724	-2.58492	ICGC_MB287	Diff.Neuro-like
7.93241	-0.651289	ICGC_MB287	eGCNP-like
1.75265	4.35501	ICGC_MB287	migrGCNP-like
-7.33751	-2.35095	ICGC_MB287	Diff.Neuro-like
-6.88529	-0.467811	ICGC_MB287	Diff.Neuro-like
6.51099	0.522491	ICGC_MB287	eGCNP-like
-7.6166	-2.23152	ICGC_MB287	Diff.Neuro-like
-4.31554	-2.14407	ICGC_MB287	Diff.Neuro-like
-3.87877	0.762739	ICGC_MB287	migrGCNP-like
5.76021	-2.23341	ICGC_MB287	Astro-like
1.10373	2.12846	ICGC_MB287	migrGCNP-like
0.804774	2.6898	ICGC_MB287	migrGCNP-like
9.1967	-0.439786	ICGC_MB287	eGCNP-like
10.3971	0.264131	ICGC_MB287	eGCNP-like
-5.99143	0.895544	ICGC_MB287	Diff.Neuro-like
-3.81354	0.318119	ICGC_MB287	Diff.Neuro-like
-5.03196	-1.00103	ICGC_MB287	Diff.Neuro-like
-2.55719	-0.899058	ICGC_MB287	Diff.Neuro-like
-5.29619	-1.05424	ICGC_MB287	Diff.Neuro-like
8.54232	1.24523	ICGC_MB287	eGCNP-like
3.92881	4.96655	ICGC_MB287	Stress-respo
0.174775	1.99485	ICGC_MB287	migrGCNP-like
-7.04447	-1.53074	ICGC_MB287	Diff.Neuro-like
-6.09119	-2.07315	ICGC_MB287	Diff.Neuro-like
10.2232	-0.0167495	ICGC_MB287	eGCNP-like
9.00759	1.75948	ICGC_MB287	eGCNP-like
-2.17738	4.50813	ICGC_MB287	migrGCNP-like
0.785074	4.71723	ICGC_MB287	migrGCNP-like
-6.26783	-0.786525	ICGC_MB287	Diff.Neuro-like
7.20412	1.06427	ICGC_MB287	eGCNP-like
10.4261	0.280287	ICGC_MB287	eGCNP-like
9.39969	0.275797	ICGC_MB287	eGCNP-like
-5.13246	-0.593523	ICGC_MB287	Diff.Neuro-like
6.18736	0.252439	ICGC_MB287	eGCNP-like
-5.30733	1.48652	ICGC_MB287	Diff.Neuro-like
0.595847	3.88129	ICGC_MB287	migrGCNP-like
-6.89856	0.428307	ICGC_MB287	Diff.Neuro-like
7.91317	-0.443773	ICGC_MB287	eGCNP-like
9.47193	-2.72611	ICGC_MB287	eGCNP-like.prolif
10.7269	0.0116247	ICGC_MB287	eGCNP-like
-6.27872	-1.61592	ICGC_MB287	Diff.Neuro-like
-4.30368	-0.339696	ICGC_MB287	Diff.Neuro-like
-2.1713	2.46328	ICGC_MB287	migrGCNP-like
8.39026	-3.03049	ICGC_MB287	eGCNP-like.prolif
6.62429	-0.168225	ICGC_MB287	eGCNP-like
1.10795	2.1016	ICGC_MB287	migrGCNP-like
7.745	1.04273	ICGC_MB287	eGCNP-like
-4.28571	-0.475086	ICGC_MB287	Diff.Neuro-like
-6.09626	-3.10011	ICGC_MB287	Diff.Neuro-like
6.75694	0.430139	ICGC_MB287	eGCNP-like
6.88733	1.11298	ICGC_MB287	eGCNP-like
1.13302	2.27482	ICGC_MB287	migrGCNP-like
-2.585	4.15152	ICGC_MB287	migrGCNP-like
3.7676	4.74488	ICGC_MB287	Stress-respo
0.867567	3.48914	ICGC_MB287	migrGCNP-like
-6.67442	-2.89934	ICGC_MB287	Diff.Neuro-like
-7.18483	-2.08795	ICGC_MB287	Diff.Neuro-like
-0.225621	3.90819	ICGC_MB287	migrGCNP-like
9.07567	-0.386397	ICGC_MB287	eGCNP-like
-4.52384	0.116594	ICGC_MB287	Diff.Neuro-like
-4.16117	-3.5444	ICGC_MB287	Diff.Neuro-like
3.2821	4.98867	ICGC_MB287	Stress-respo
-0.879803	3.21575	ICGC_MB287	migrGCNP-like
9.38908	-0.568211	ICGC_MB287	eGCNP-like
-4.87722	-1.53349	ICGC_MB287	Diff.Neuro-like
9.96173	-2.29704	ICGC_MB287	eGCNP-like.prolif
-6.42596	-2.37987	ICGC_MB287	Diff.Neuro-like
-5.59906	-0.0312118	ICGC_MB287	Diff.Neuro-like
1.22306	4.19747	ICGC_MB287	migrGCNP-like
-4.37972	-2.66424	ICGC_MB287	Diff.Neuro-like
0.60866	2.58024	ICGC_MB287	migrGCNP-like
-5.07843	-2.69968	ICGC_MB287	Diff.Neuro-like
6.74259	0.200919	ICGC_MB287	eGCNP-like
0.719385	4.71672	ICGC_MB287	migrGCNP-like
-2.05699	3.81892	ICGC_MB287	migrGCNP-like
9.95526	0.0858586	ICGC_MB287	eGCNP-like
-5.85988	-4.68262	ICGC_MB287	Diff.Neuro-like
-0.810213	2.97172	ICGC_MB287	migrGCNP-like
9.15609	-0.558535	ICGC_MB287	eGCNP-like
-6.58926	-1.85282	ICGC_MB287	Diff.Neuro-like
-3.31999	-1.43564	ICGC_MB287	Diff.Neuro-like
0.781912	2.0346	ICGC_MB287	migrGCNP-like
-6.62004	-2.79096	ICGC_MB287	Diff.Neuro-like
9.99057	0.225922	ICGC_MB287	eGCNP-like
8.3169	0.409587	ICGC_MB287	eGCNP-like
7.68009	1.62858	ICGC_MB287	eGCNP-like
-6.98127	-0.104073	ICGC_MB287	Diff.Neuro-like
-1.47978	3.70934	ICGC_MB287	migrGCNP-like
9.25324	0.359037	ICGC_MB287	eGCNP-like
-0.439526	3.68075	ICGC_MB287	migrGCNP-like
7.00644	0.733068	ICGC_MB287	eGCNP-like
-0.117378	3.28094	ICGC_MB287	migrGCNP-like
9.31593	-0.0161528	ICGC_MB287	eGCNP-like
9.06941	-0.0372627	ICGC_MB287	eGCNP-like
3.86884	4.9763	ICGC_MB287	Stress-respo
-3.56361	0.475549	ICGC_MB287	Diff.Neuro-like
-6.95305	-3.32116	ICGC_MB287	Diff.Neuro-like
-4.88698	-0.609257	ICGC_MB287	Diff.Neuro-like
-4.29044	-0.817488	ICGC_MB287	Diff.Neuro-like
-3.34281	0.955118	ICGC_MB287	Diff.Neuro-like
6.15383	0.288693	ICGC_MB287	eGCNP-like
6.65262	0.661665	ICGC_MB287	eGCNP-like
9.80192	-2.01915	ICGC_MB287	eGCNP-like.prolif
0.849481	4.6372	ICGC_MB287	migrGCNP-like
6.57414	0.189068	ICGC_MB287	eGCNP-like
-5.56098	-3.16286	ICGC_MB287	Diff.Neuro-like
8.03125	1.48324	ICGC_MB287	eGCNP-like
-2.23387	5.12511	ICGC_MB287	migrGCNP-like
9.69989	1.0476	ICGC_MB287	eGCNP-like
-1.92267	3.72476	ICGC_MB287	migrGCNP-like
-6.48179	-3.38154	ICGC_MB287	Diff.Neuro-like
7.9356	-0.497355	ICGC_MB287	eGCNP-like
9.2557	-1.92026	ICGC_MB287	eGCNP-like.prolif
6.02167	-2.25064	ICGC_MB287	Astro-like
5.99499	0.416582	ICGC_MB287	eGCNP-like
0.935291	2.1497	ICGC_MB287	migrGCNP-like
-7.14231	-2.36155	ICGC_MB287	Diff.Neuro-like
9.16413	-1.45508	ICGC_MB287	eGCNP-like
-6.76497	-0.90422	ICGC_MB287	Diff.Neuro-like
-3.02379	-1.30078	ICGC_MB287	Diff.Neuro-like
0.358022	4.01845	ICGC_MB287	migrGCNP-like
0.771823	2.67784	ICGC_MB287	migrGCNP-like
0.608065	2.27165	ICGC_MB287	migrGCNP-like
0.55108	2.28531	ICGC_MB287	migrGCNP-like
8.59911	0.768308	ICGC_MB287	eGCNP-like
-7.06961	-1.92059	ICGC_MB287	Diff.Neuro-like
0.531369	4.19446	ICGC_MB287	migrGCNP-like
5.82157	-2.38948	ICGC_MB287	Astro-like
9.59297	-2.85381	ICGC_MB287	eGCNP-like.prolif
3.09162	4.8219	ICGC_MB287	Stress-respo
8.83628	-2.72652	ICGC_MB287	eGCNP-like.prolif
10.122	0.0814399	ICGC_MB287	eGCNP-like
-2.80835	3.64935	ICGC_MB287	migrGCNP-like
-5.70796	-2.46424	ICGC_MB287	Diff.Neuro-like
9.26741	0.979581	ICGC_MB287	eGCNP-like
1.56671	2.49527	ICGC_MB287	migrGCNP-like
-6.00221	-1.33531	ICGC_MB287	Diff.Neuro-like
-6.97381	1.07146	ICGC_MB287	Diff.Neuro-like
0.535793	4.37518	ICGC_MB287	migrGCNP-like
0.951497	3.53828	ICGC_MB287	migrGCNP-like
0.794971	4.82035	ICGC_MB287	migrGCNP-like
9.50576	0.914415	ICGC_MB287	eGCNP-like
1.6189	4.65181	ICGC_MB287	migrGCNP-like
-6.29119	-0.43434	ICGC_MB287	Diff.Neuro-like
9.62384	0.466416	ICGC_MB287	eGCNP-like
-1.99812	-0.479862	ICGC_MB287	migrGCNP-like
9.41709	-2.55803	ICGC_MB287	eGCNP-like.prolif
8.66497	0.3893	ICGC_MB287	eGCNP-like
7.13955	1.13634	ICGC_MB287	eGCNP-like
-2.88055	-0.54738	ICGC_MB287	Diff.Neuro-like
7.16498	1.07945	ICGC_MB287	eGCNP-like
1.45035	3.57592	ICGC_MB287	migrGCNP-like
-6.89066	0.0159624	ICGC_MB287	Diff.Neuro-like
-6.70166	-1.72657	ICGC_MB287	Diff.Neuro-like
1.06005	4.8852	ICGC_MB287	migrGCNP-like
-3.84654	0.129731	ICGC_MB287	Diff.Neuro-like
-5.72483	-1.65536	ICGC_MB287	Diff.Neuro-like
-0.696506	2.86229	ICGC_MB287	migrGCNP-like
6.86067	0.753304	ICGC_MB287	eGCNP-like
9.16469	-0.933715	ICGC_MB287	eGCNP-like
-5.43903	-0.971006	ICGC_MB287	Diff.Neuro-like
9.81159	-0.43437	ICGC_MB287	eGCNP-like
-4.88814	0.00205584	ICGC_MB287	Diff.Neuro-like
0.0941713	4.57932	ICGC_MB287	migrGCNP-like
1.48286	3.34564	ICGC_MB287	migrGCNP-like
-4.8805	-1.92382	ICGC_MB287	Diff.Neuro-like
-1.96891	4.83396	ICGC_MB287	migrGCNP-like
0.340184	2.56127	ICGC_MB287	migrGCNP-like
-5.34767	-5.1712	ICGC_MB287	Diff.Neuro-like
-5.1135	-4.64035	ICGC_MB287	Diff.Neuro-like
0.830019	2.27728	ICGC_MB287	migrGCNP-like
9.49023	0.164725	ICGC_MB287	eGCNP-like
9.85209	-0.000892566	ICGC_MB287	eGCNP-like
8.75073	-2.37294	ICGC_MB287	eGCNP-like.prolif
0.499647	4.41144	ICGC_MB287	migrGCNP-like
-5.38735	1.16297	ICGC_MB287	migrGCNP-like
10.2784	0.006395	ICGC_MB287	eGCNP-like
7.97583	-0.90118	ICGC_MB287	eGCNP-like
6.69624	0.335893	ICGC_MB287	eGCNP-like
8.36582	0.622485	ICGC_MB287	eGCNP-like
8.49426	1.75199	ICGC_MB287	eGCNP-like
9.85713	0.52565	ICGC_MB287	eGCNP-like
6.48677	0.411948	ICGC_MB287	eGCNP-like
7.97823	-0.789082	ICGC_MB287	eGCNP-like
-6.05856	-1.44612	ICGC_MB287	Diff.Neuro-like
7.25411	-0.266389	ICGC_MB287	eGCNP-like
-0.479938	4.47545	ICGC_MB287	migrGCNP-like
0.578914	4.53744	ICGC_MB287	migrGCNP-like
10.3205	0.367474	ICGC_MB287	eGCNP-like
-2.4146	3.80762	ICGC_MB287	migrGCNP-like
8.48795	0.812016	ICGC_MB287	eGCNP-like
9.35786	1.05104	ICGC_MB287	eGCNP-like
7.32056	-0.134193	ICGC_MB287	eGCNP-like
1.19189	2.40039	ICGC_MB287	migrGCNP-like
-5.78735	-3.92487	ICGC_MB287	Diff.Neuro-like
9.09552	-2.02549	ICGC_MB287	eGCNP-like.prolif
-1.84194	3.08765	ICGC_MB287	migrGCNP-like
6.52635	0.133677	ICGC_MB287	eGCNP-like
-2.62638	-0.711854	ICGC_MB287	Diff.Neuro-like
5.79114	-2.01283	ICGC_MB287	Astro-like
7.20728	-0.352915	ICGC_MB287	eGCNP-like
7.21468	1.41714	ICGC_MB287	eGCNP-like
-1.60928	3.34618	ICGC_MB287	migrGCNP-like
7.06361	1.24363	ICGC_MB287	eGCNP-like
6.1354	0.367058	ICGC_MB287	eGCNP-like
-6.39964	0.38524	ICGC_MB287	Diff.Neuro-like
0.607066	2.25904	ICGC_MB287	migrGCNP-like
6.96184	0.268082	ICGC_MB287	eGCNP-like
0.354817	3.46518	ICGC_MB287	migrGCNP-like
-1.14565	3.55234	ICGC_MB287	migrGCNP-like
0.889331	2.27369	ICGC_MB287	migrGCNP-like
3.57785	4.63961	ICGC_MB287	Stress-respo
-5.90247	-4.46016	ICGC_MB287	Diff.Neuro-like
0.432377	2.28038	ICGC_MB287	migrGCNP-like
-0.496782	2.99974	ICGC_MB287	migrGCNP-like
9.65831	-0.525367	ICGC_MB287	eGCNP-like
8.73343	1.05004	ICGC_MB287	eGCNP-like
7.27811	0.943312	ICGC_MB287	eGCNP-like
6.05777	0.0926506	ICGC_MB287	eGCNP-like
8.70654	1.04668	ICGC_MB287	eGCNP-like
1.32027	2.10458	ICGC_MB287	migrGCNP-like
9.49923	0.667622	ICGC_MB287	eGCNP-like
6.36582	0.256555	ICGC_MB287	eGCNP-like
-5.46421	-3.59978	ICGC_MB287	Diff.Neuro-like
-7.07892	0.529807	ICGC_MB287	Diff.Neuro-like
-7.34919	-2.34133	ICGC_MB287	Diff.Neuro-like
0.447824	4.6892	ICGC_MB287	migrGCNP-like
9.15125	-2.82798	ICGC_MB287	eGCNP-like.prolif
-2.53444	3.90589	ICGC_MB287	migrGCNP-like
8.39672	1.85318	ICGC_MB287	eGCNP-like
10.3997	0.185517	ICGC_MB287	eGCNP-like
6.23685	-2.04337	ICGC_MB287	Astro-like
0.371937	4.31544	ICGC_MB287	migrGCNP-like
-4.78437	1.12286	ICGC_MB287	Diff.Neuro-like
7.11712	1.25088	ICGC_MB287	migrGCNP-like
-5.02412	-5.02124	ICGC_MB287	Diff.Neuro-like
-7.05529	-3.38827	ICGC_MB287	Diff.Neuro-like
6.43822	0.617455	ICGC_MB287	eGCNP-like
-2.64445	4.33415	ICGC_MB287	migrGCNP-like
-6.8386	-2.97511	ICGC_MB287	Diff.Neuro-like
-4.53288	-3.68278	ICGC_MB287	Diff.Neuro-like
-2.58665	2.31661	ICGC_MB287	migrGCNP-like
-7.2221	-2.59425	ICGC_MB287	Diff.Neuro-like
-2.41989	4.41056	ICGC_MB287	migrGCNP-like
9.2573	-3.11244	ICGC_MB287	eGCNP-like.prolif
8.14193	-0.199661	ICGC_MB287	eGCNP-like
-7.16539	0.59097	ICGC_MB287	Diff.Neuro-like
10.1307	-0.50312	ICGC_MB287	eGCNP-like
-4.00037	-1.22492	ICGC_MB287	Diff.Neuro-like
0.0317648	2.3587	ICGC_MB287	migrGCNP-like
6.87764	0.297352	ICGC_MB287	eGCNP-like
-5.1856	-5.15172	ICGC_MB287	Diff.Neuro-like
10.0248	-0.161409	ICGC_MB287	eGCNP-like
3.90962	4.90003	ICGC_MB287	Stress-respo
7.50001	0.943386	ICGC_MB287	eGCNP-like
-4.62438	-2.49094	ICGC_MB287	Diff.Neuro-like
-2.97812	4.37774	ICGC_MB287	migrGCNP-like
1.06614	4.67356	ICGC_MB287	migrGCNP-like
-4.78107	0.307936	ICGC_MB287	Diff.Neuro-like
7.79685	0.828454	ICGC_MB287	eGCNP-like
-2.49979	2.38038	ICGC_MB287	migrGCNP-like
-3.69585	1.90133	ICGC_MB287	migrGCNP-like
-2.4284	3.23879	ICGC_MB287	migrGCNP-like
7.86437	0.386809	ICGC_MB287	eGCNP-like
6.44825	0.794983	ICGC_MB287	eGCNP-like
-6.75261	-1.01299	ICGC_MB287	Diff.Neuro-like
8.28651	-0.201732	ICGC_MB287	eGCNP-like
0.828417	2.29042	ICGC_MB287	migrGCNP-like
-5.4307	-5.09926	ICGC_MB287	Diff.Neuro-like
6.38288	0.28735	ICGC_MB287	eGCNP-like
1.56134	4.06251	ICGC_MB287	migrGCNP-like
7.60367	0.922358	ICGC_MB287	eGCNP-like
-5.68172	-4.2643	ICGC_MB287	Diff.Neuro-like
-5.06788	-2.17275	ICGC_MB287	Diff.Neuro-like
0.353425	2.2917	ICGC_MB287	migrGCNP-like
9.82866	0.789091	ICGC_MB287	eGCNP-like
-5.96004	-1.07772	ICGC_MB287	Diff.Neuro-like
7.93743	-0.57465	ICGC_MB287	eGCNP-like
-5.82957	-2.79681	ICGC_MB287	Diff.Neuro-like
-0.649641	3.54945	ICGC_MB287	migrGCNP-like
-5.37862	-2.82566	ICGC_MB287	Diff.Neuro-like
1.00694	2.26529	ICGC_MB287	migrGCNP-like
-5.4132	-3.40975	ICGC_MB287	Diff.Neuro-like
7.14746	0.659921	ICGC_MB287	eGCNP-like
-7.0335	-2.60012	ICGC_MB287	Diff.Neuro-like
0.488367	4.5692	ICGC_MB287	migrGCNP-like
-5.19209	-2.62607	ICGC_MB287	Diff.Neuro-like
-5.33464	-2.25814	ICGC_MB287	Diff.Neuro-like
-7.42782	-2.63913	ICGC_MB287	Diff.Neuro-like
9.97723	0.128425	ICGC_MB287	eGCNP-like
7.01015	-0.0301681	ICGC_MB287	eGCNP-like
-5.33586	-1.25444	ICGC_MB287	Diff.Neuro-like
-4.72885	-0.200597	ICGC_MB287	Diff.Neuro-like
7.26761	1.07012	ICGC_MB287	eGCNP-like
1.48644	2.43778	ICGC_MB287	migrGCNP-like
-7.47565	-3.30096	ICGC_MB287	Diff.Neuro-like
9.64842	0.698788	ICGC_MB287	eGCNP-like
8.96021	-2.24493	ICGC_MB287	eGCNP-like.prolif
0.406262	3.9211	ICGC_MB287	migrGCNP-like
8.05484	0.699716	ICGC_MB287	eGCNP-like
0.727368	2.21758	ICGC_MB287	migrGCNP-like
-1.62428	3.14047	ICGC_MB287	migrGCNP-like
-5.25992	-1.35271	ICGC_MB287	Diff.Neuro-like
10.064	0.546199	ICGC_MB287	eGCNP-like
-5.2324	-3.70147	ICGC_MB287	Diff.Neuro-like
0.329067	4.11677	ICGC_MB287	migrGCNP-like
-3.71693	-0.505039	ICGC_MB287	Diff.Neuro-like
1.34665	3.1494	ICGC_MB287	migrGCNP-like
-4.4282	-2.26292	ICGC_MB287	Diff.Neuro-like
-1.64754	4.22885	ICGC_MB287	migrGCNP-like
-5.01089	-2.28961	ICGC_MB287	Diff.Neuro-like
-1.53476	2.24615	ICGC_MB287	migrGCNP-like
-5.69437	-1.7184	ICGC_MB287	Diff.Neuro-like
-5.79919	-1.72889	ICGC_MB287	Diff.Neuro-like
-4.05494	-0.00620769	ICGC_MB287	Diff.Neuro-like
9.23227	1.45871	ICGC_MB287	eGCNP-like
1.74255	4.30137	ICGC_MB287	migrGCNP-like
1.87474	4.37275	ICGC_MB287	migrGCNP-like
-0.33301	2.73986	ICGC_MB287	migrGCNP-like
-1.41807	3.00898	ICGC_MB287	migrGCNP-like
-2.83104	3.57548	ICGC_MB287	migrGCNP-like
-6.29082	-2.74677	ICGC_MB287	Diff.Neuro-like
-4.81705	0.194631	ICGC_MB287	Diff.Neuro-like
-4.80518	-2.58735	ICGC_MB287	Diff.Neuro-like
3.03183	4.22675	ICGC_MB287	Stress-respo
-5.39815	-0.486704	ICGC_MB287	Diff.Neuro-like
6.68812	0.769588	ICGC_MB287	eGCNP-like
-5.65763	-4.3851	ICGC_MB287	Diff.Neuro-like
3.39072	3.3965	ICGC_MB287	migrGCNP-like
-2.09511	5.15658	ICGC_MB287	migrGCNP-like
0.923973	2.16027	ICGC_MB287	migrGCNP-like
1.13107	3.65691	ICGC_MB287	migrGCNP-like
6.2613	0.0225177	ICGC_MB287	eGCNP-like
8.53076	1.44308	ICGC_MB287	eGCNP-like
8.42171	1.2327	ICGC_MB287	eGCNP-like
9.34401	-0.47325	ICGC_MB287	eGCNP-like
8.48695	-0.25027	ICGC_MB287	eGCNP-like
1.20699	3.61286	ICGC_MB287	migrGCNP-like
-4.26835	-2.75402	ICGC_MB287	Diff.Neuro-like
-6.43353	-0.543118	ICGC_MB287	Diff.Neuro-like
-4.38421	-1.62437	ICGC_MB287	Diff.Neuro-like
1.77749	4.38241	ICGC_MB287	migrGCNP-like
9.66662	0.266944	ICGC_MB287	eGCNP-like
-0.475566	2.69453	ICGC_MB287	migrGCNP-like
6.51431	0.379455	ICGC_MB287	eGCNP-like
-4.10478	0.113092	ICGC_MB287	Diff.Neuro-like
-5.81861	-3.00393	ICGC_MB287	Diff.Neuro-like
2.79652	3.46328	ICGC_MB287	migrGCNP-like
8.88536	0.658869	ICGC_MB287	eGCNP-like
-4.54707	-2.34575	ICGC_MB287	Diff.Neuro-like
6.26149	0.377107	ICGC_MB287	eGCNP-like
8.67662	-1.00541	ICGC_MB287	eGCNP-like
0.131439	2.47955	ICGC_MB287	migrGCNP-like
-5.63778	-0.261877	ICGC_MB287	Diff.Neuro-like
8.68129	1.14513	ICGC_MB287	eGCNP-like
1.23147	3.82039	ICGC_MB287	migrGCNP-like
-5.5101	-5.02407	ICGC_MB287	Diff.Neuro-like
2.187	4.21017	ICGC_MB287	migrGCNP-like
1.33223	3.31527	ICGC_MB287	migrGCNP-like
2.5678	3.45375	ICGC_MB287	migrGCNP-like
1.33396	2.51253	ICGC_MB287	migrGCNP-like
6.29126	0.675386	ICGC_MB287	eGCNP-like
1.92549	2.85409	ICGC_MB287	migrGCNP-like
6.09822	-2.39465	ICGC_MB287	Astro-like
1.68041	4.09508	ICGC_MB287	migrGCNP-like
6.1168	0.19792	ICGC_MB287	eGCNP-like
9.95421	-0.159707	ICGC_MB287	eGCNP-like
1.35622	2.64524	ICGC_MB287	migrGCNP-like
8.50037	1.59494	ICGC_MB287	eGCNP-like
7.92803	-0.197506	ICGC_MB287	eGCNP-like
10.35	-0.100511	ICGC_MB287	eGCNP-like
-5.50581	-1.89959	ICGC_MB287	Diff.Neuro-like
8.06458	1.4369	ICGC_MB287	eGCNP-like
0.519502	4.35525	ICGC_MB287	migrGCNP-like
6.96759	0.733879	ICGC_MB287	eGCNP-like
0.130951	2.39235	ICGC_MB287	migrGCNP-like
1.95404	3.0784	ICGC_MB287	migrGCNP-like
1.09957	4.62285	ICGC_MB287	migrGCNP-like
0.657836	4.30702	ICGC_MB287	migrGCNP-like
1.30091	3.14959	ICGC_MB287	migrGCNP-like
-2.38517	2.22458	ICGC_MB287	migrGCNP-like
7.1056	0.604549	ICGC_MB287	eGCNP-like
8.36032	1.42909	ICGC_MB287	eGCNP-like
-1.45556	3.67652	ICGC_MB287	migrGCNP-like
8.19016	1.23238	ICGC_MB287	eGCNP-like
8.51301	-1.69693	ICGC_MB287	eGCNP-like.prolif
8.36987	-3.10413	ICGC_MB287	eGCNP-like.prolif
8.86586	-0.799357	ICGC_MB287	eGCNP-like
-7.00148	0.468246	ICGC_MB287	Diff.Neuro-like
-2.89905	-0.76204	ICGC_MB287	Diff.Neuro-like
-0.733955	3.33269	ICGC_MB287	migrGCNP-like
0.0657891	2.33383	ICGC_MB287	migrGCNP-like
8.87584	1.30326	ICGC_MB287	eGCNP-like
8.39238	-0.686091	ICGC_MB287	eGCNP-like
1.22294	4.4254	ICGC_MB287	migrGCNP-like
-6.40817	0.265758	ICGC_MB287	Diff.Neuro-like
-4.54381	-2.06649	ICGC_MB287	Diff.Neuro-like
-0.74276	3.09116	ICGC_MB287	migrGCNP-like
6.16882	0.266674	ICGC_MB287	eGCNP-like
9.23828	-0.595357	ICGC_MB287	eGCNP-like
0.530194	2.92978	ICGC_MB287	migrGCNP-like
8.09885	1.19452	ICGC_MB287	eGCNP-like
8.88443	-2.53456	ICGC_MB287	eGCNP-like.prolif
5.83963	-2.11784	ICGC_MB287	Astro-like
8.48653	1.29227	ICGC_MB287	eGCNP-like
7.93323	1.26756	ICGC_MB287	eGCNP-like
0.717685	2.32337	ICGC_MB287	migrGCNP-like
-4.54034	-2.57224	ICGC_MB287	Diff.Neuro-like
6.69422	0.646438	ICGC_MB287	eGCNP-like
-1.75974	4.40059	ICGC_MB287	migrGCNP-like
3.45551	4.96611	ICGC_MB287	Stress-respo
8.78854	-0.229777	ICGC_MB287	eGCNP-like
-7.11285	-2.73437	ICGC_MB287	Diff.Neuro-like
7.08851	0.90776	ICGC_MB287	eGCNP-like
8.57132	-2.64806	ICGC_MB287	eGCNP-like.prolif
-0.448537	3.76676	ICGC_MB287	migrGCNP-like
-5.14884	-1.98762	ICGC_MB287	Diff.Neuro-like
9.70952	-0.592334	ICGC_MB287	eGCNP-like
-5.42066	-1.43136	ICGC_MB287	Diff.Neuro-like
9.17514	0.847793	ICGC_MB287	eGCNP-like
-5.5326	-1.95445	ICGC_MB287	Diff.Neuro-like
-2.15452	2.70552	ICGC_MB287	migrGCNP-like
-5.23357	-3.47374	ICGC_MB287	Diff.Neuro-like
0.987134	2.10208	ICGC_MB287	migrGCNP-like
6.88675	0.233984	ICGC_MB287	eGCNP-like
10.1054	0.960915	ICGC_MB287	eGCNP-like
-5.69889	-0.130537	ICGC_MB287	Diff.Neuro-like
-5.76433	-2.25701	ICGC_MB287	Diff.Neuro-like
2.07294	3.90604	ICGC_MB287	migrGCNP-like
-4.45385	-0.721464	ICGC_MB287	Diff.Neuro-like
10.1035	0.0489683	ICGC_MB287	eGCNP-like
10.1675	0.444466	ICGC_MB287	eGCNP-like
-2.33741	4.46297	ICGC_MB287	migrGCNP-like
8.12903	0.848662	ICGC_MB287	eGCNP-like
3.12716	4.93665	ICGC_MB287	Stress-respo
0.133375	3.10176	ICGC_MB287	migrGCNP-like
-0.137471	3.49581	ICGC_MB287	migrGCNP-like
-2.92704	3.75604	ICGC_MB287	migrGCNP-like
8.76496	-0.117283	ICGC_MB287	eGCNP-like
10.1601	-0.1671	ICGC_MB287	eGCNP-like
-5.30075	-2.46276	ICGC_MB287	Diff.Neuro-like
1.02036	2.18161	ICGC_MB287	migrGCNP-like
6.21012	-1.96394	ICGC_MB287	Astro-like
-5.58769	-0.817058	ICGC_MB287	Diff.Neuro-like
-5.78127	-1.99582	ICGC_MB287	Diff.Neuro-like
6.04709	0.293524	ICGC_MB287	eGCNP-like
6.41415	-0.0142066	ICGC_MB287	migrGCNP-like
9.21875	-0.401894	ICGC_MB287	eGCNP-like
-5.89907	0.0676417	ICGC_MB287	Diff.Neuro-like
6.20027	-2.03129	ICGC_MB287	Astro-like
3.53834	3.22331	ICGC_MB287	migrGCNP-like
-6.0996	-4.48624	ICGC_MB287	Diff.Neuro-like
9.55723	-1.81217	ICGC_MB287	eGCNP-like.prolif
-4.39806	-2.11068	ICGC_MB287	Diff.Neuro-like
-6.8555	-2.35227	ICGC_MB287	Diff.Neuro-like
-4.38574	-3.16013	ICGC_MB287	Diff.Neuro-like
8.04628	-1.14333	ICGC_MB287	eGCNP-like
10.1444	-0.460056	ICGC_MB287	eGCNP-like
-1.08875	2.92244	ICGC_MB287	migrGCNP-like
9.75005	0.193829	ICGC_MB287	eGCNP-like
0.563117	3.75398	ICGC_MB287	migrGCNP-like
7.84631	0.0657088	ICGC_MB287	eGCNP-like
-5.3002	-5.18817	ICGC_MB287	Diff.Neuro-like
-3.86153	0.985445	ICGC_MB287	migrGCNP-like
-4.9989	-4.15219	ICGC_MB287	Diff.Neuro-like
0.531217	4.63879	ICGC_MB287	migrGCNP-like
-5.40372	-4.88914	ICGC_MB287	Diff.Neuro-like
-2.45677	4.74026	ICGC_MB287	migrGCNP-like
-5.54176	-2.48624	ICGC_MB287	Diff.Neuro-like
-4.93139	-2.02209	ICGC_MB287	Diff.Neuro-like
9.69715	-0.248223	ICGC_MB287	eGCNP-like
-7.34771	-2.87684	ICGC_MB287	Diff.Neuro-like
1.07832	3.95883	ICGC_MB287	migrGCNP-like
6.19084	0.481304	ICGC_MB287	eGCNP-like
8.53884	-0.873084	ICGC_MB287	eGCNP-like
9.32313	0.851186	ICGC_MB287	eGCNP-like
-6.68635	-2.87842	ICGC_MB287	Diff.Neuro-like
-3.066	2.9523	ICGC_MB287	migrGCNP-like
6.78013	0.513586	ICGC_MB287	eGCNP-like
9.91095	0.0608989	ICGC_MB287	eGCNP-like
6.04	0.303563	ICGC_MB287	eGCNP-like
-0.00163685	2.04788	ICGC_MB287	migrGCNP-like
6.01671	0.206913	ICGC_MB287	eGCNP-like
7.9601	1.49156	ICGC_MB287	eGCNP-like
1.11339	2.89002	ICGC_MB287	migrGCNP-like
10.2617	0.189281	ICGC_MB287	eGCNP-like
-4.39275	-2.3303	ICGC_MB287	Diff.Neuro-like
-2.27442	3.78887	ICGC_MB287	migrGCNP-like
-5.05757	-5.12441	ICGC_MB287	Diff.Neuro-like
7.25573	0.850971	ICGC_MB287	eGCNP-like
-0.447201	3.45175	ICGC_MB287	migrGCNP-like
-7.51152	-1.49237	ICGC_MB287	Diff.Neuro-like
-5.606	-0.845577	ICGC_MB287	Diff.Neuro-like
-6.5985	-1.71898	ICGC_MB287	Diff.Neuro-like
0.411059	2.52577	ICGC_MB287	migrGCNP-like
9.95455	0.48694	ICGC_MB287	eGCNP-like
-7.41483	-1.07744	ICGC_MB287	Diff.Neuro-like
6.32449	0.305644	ICGC_MB287	eGCNP-like
2.07747	4.04339	ICGC_MB287	migrGCNP-like
-6.53255	-1.6129	ICGC_MB287	Diff.Neuro-like
9.64296	-2.04214	ICGC_MB287	eGCNP-like.prolif
-5.47873	-5.17421	ICGC_MB287	Diff.Neuro-like
-6.73685	0.898321	ICGC_MB287	Diff.Neuro-like
-6.48974	-1.96942	ICGC_MB287	Diff.Neuro-like
9.39337	0.0998731	ICGC_MB287	eGCNP-like
0.68475	4.75949	ICGC_MB287	migrGCNP-like
-5.57028	0.137678	ICGC_MB287	Diff.Neuro-like
7.47532	1.60025	ICGC_MB287	eGCNP-like
-6.65269	-1.05187	ICGC_MB287	Diff.Neuro-like
8.11725	0.669034	ICGC_MB287	eGCNP-like
6.75413	0.500896	ICGC_MB287	eGCNP-like
8.5947	1.68612	ICGC_MB287	eGCNP-like
-4.90306	-0.970325	ICGC_MB287	Diff.Neuro-like
9.85992	0.0171488	ICGC_MB287	eGCNP-like
10.0385	0.117732	ICGC_MB287	eGCNP-like
8.58373	-3.4089	ICGC_MB287	eGCNP-like.prolif
9.943	0.120821	ICGC_MB287	eGCNP-like
9.34604	-2.14169	ICGC_MB287	eGCNP-like.prolif
-6.4661	-1.04929	ICGC_MB287	Diff.Neuro-like
-5.99414	-3.61927	ICGC_MB287	Diff.Neuro-like
6.30217	0.21978	ICGC_MB287	eGCNP-like
-5.90767	0.816908	ICGC_MB287	Diff.Neuro-like
-6.38266	-3.69704	ICGC_MB287	Diff.Neuro-like
9.23609	0.259068	ICGC_MB287	eGCNP-like
7.18564	-0.084142	ICGC_MB287	eGCNP-like
7.59723	0.788858	ICGC_MB287	eGCNP-like
-2.85777	3.00957	ICGC_MB287	migrGCNP-like
-7.12785	-2.01024	ICGC_MB287	Diff.Neuro-like
-6.22099	-1.5111	ICGC_MB287	Diff.Neuro-like
9.57611	1.05566	ICGC_MB287	eGCNP-like
6.84952	-0.469333	ICGC_MB287	eGCNP-like
3.07146	3.53177	ICGC_MB287	migrGCNP-like
-3.7418	0.45266	ICGC_MB287	Diff.Neuro-like
-7.05569	0.208384	ICGC_MB287	Diff.Neuro-like
0.723282	4.44646	ICGC_MB287	migrGCNP-like
-6.78574	-0.853901	ICGC_MB287	Diff.Neuro-like
-4.96656	-0.193504	ICGC_MB287	Diff.Neuro-like
1.45337	3.55593	ICGC_MB287	migrGCNP-like
-2.54821	4.45996	ICGC_MB287	migrGCNP-like
9.46464	1.38708	ICGC_MB287	eGCNP-like
8.6742	1.54774	ICGC_MB287	eGCNP-like
-2.41461	4.09425	ICGC_MB287	migrGCNP-like
8.53559	-0.638953	ICGC_MB287	eGCNP-like
-7.19591	-1.96555	ICGC_MB287	Diff.Neuro-like
9.00589	-2.93344	ICGC_MB287	eGCNP-like.prolif
-3.02111	3.39499	ICGC_MB287	migrGCNP-like
-2.67912	3.91166	ICGC_MB287	migrGCNP-like
-2.63661	3.87114	ICGC_MB287	migrGCNP-like
-5.7913	-1.59756	ICGC_MB287	Diff.Neuro-like
7.50809	-0.0399708	ICGC_MB287	eGCNP-like
-5.53711	-0.539015	ICGC_MB287	Diff.Neuro-like
9.16766	-2.18218	ICGC_MB287	eGCNP-like.prolif
1.0615	2.60349	ICGC_MB287	migrGCNP-like
-3.61548	1.38426	ICGC_MB287	Diff.Neuro-like
-2.73185	2.27219	ICGC_MB287	migrGCNP-like
-6.19576	-1.98309	ICGC_MB287	Diff.Neuro-like
-4.36473	0.673744	ICGC_MB287	Diff.Neuro-like
3.58745	4.70498	ICGC_MB287	Stress-respo
-3.99057	1.0028	ICGC_MB287	Diff.Neuro-like
-5.73299	-2.23729	ICGC_MB287	Diff.Neuro-like
8.86515	-0.675561	ICGC_MB287	eGCNP-like
1.40093	3.9631	ICGC_MB287	migrGCNP-like
-0.0576973	2.67979	ICGC_MB287	migrGCNP-like
7.08759	0.822991	ICGC_MB287	eGCNP-like
0.360194	2.25409	ICGC_MB287	migrGCNP-like
3.40768	4.75574	ICGC_MB287	Stress-respo
-6.45135	-3.27622	ICGC_MB287	Diff.Neuro-like
-4.22456	-1.88152	ICGC_MB287	Diff.Neuro-like
1.38424	3.46055	ICGC_MB287	migrGCNP-like
-4.6765	0.00874638	ICGC_MB287	Diff.Neuro-like
-5.87165	-0.606375	ICGC_MB287	Diff.Neuro-like
9.41858	0.329173	ICGC_MB287	eGCNP-like
9.09907	-1.79273	ICGC_MB287	eGCNP-like.prolif
-1.9744	4.13079	ICGC_MB287	migrGCNP-like
-4.17689	-1.09314	ICGC_MB287	Diff.Neuro-like
-7.04993	-0.0346896	ICGC_MB287	Diff.Neuro-like
-4.40281	-2.80052	ICGC_MB287	Diff.Neuro-like
3.23282	4.86662	ICGC_MB287	Stress-respo
-1.68044	4.88742	ICGC_MB287	migrGCNP-like
0.70502	2.20579	ICGC_MB287	migrGCNP-like
3.00905	4.87147	ICGC_MB287	Stress-respo
10.3695	-0.310957	ICGC_MB287	eGCNP-like
-4.95175	-1.71064	ICGC_MB287	Diff.Neuro-like
-4.50237	-0.958031	ICGC_MB287	Diff.Neuro-like
8.87723	-3.29674	ICGC_MB287	eGCNP-like.prolif
10.1061	0.00330222	ICGC_MB287	eGCNP-like
7.88003	-0.0147356	ICGC_MB287	eGCNP-like
-1.17294	4.6839	ICGC_MB287	migrGCNP-like
0.188427	4.58324	ICGC_MB287	migrGCNP-like
3.37354	3.39695	ICGC_MB287	migrGCNP-like
7.81342	2.17059	ICGC_MB287	Stress-respo
-2.08221	4.79857	ICGC_MB287	migrGCNP-like
-7.1862	0.223948	ICGC_MB287	Diff.Neuro-like
-5.89814	-4.61317	ICGC_MB287	Diff.Neuro-like
10.0724	0.0338532	ICGC_MB287	eGCNP-like
8.5009	-3.47808	ICGC_MB287	eGCNP-like.prolif
3.48101	4.90698	ICGC_MB287	Stress-respo
9.08255	-2.4237	ICGC_MB287	eGCNP-like.prolif
8.42336	1.02913	ICGC_MB287	eGCNP-like
1.37919	3.64328	ICGC_MB287	migrGCNP-like
9.57381	-0.252394	ICGC_MB287	eGCNP-like
-4.77449	-2.09101	ICGC_MB287	Diff.Neuro-like
-6.91806	-1.08213	ICGC_MB287	Diff.Neuro-like
1.24577	2.69989	ICGC_MB287	migrGCNP-like
-6.78578	-3.56109	ICGC_MB287	Diff.Neuro-like
9.17582	-2.11512	ICGC_MB287	eGCNP-like.prolif
8.2928	0.237935	ICGC_MB287	eGCNP-like
6.41818	0.218821	ICGC_MB287	eGCNP-like
6.86206	0.893594	ICGC_MB287	eGCNP-like
7.83501	1.00429	ICGC_MB287	eGCNP-like
-2.32344	3.36519	ICGC_MB287	migrGCNP-like
9.43519	0.10369	ICGC_MB287	eGCNP-like
-2.3904	3.25629	ICGC_MB287	migrGCNP-like
6.21841	0.428446	ICGC_MB287	eGCNP-like
8.716	0.315824	ICGC_MB287	eGCNP-like
9.79349	-0.093347	ICGC_MB287	eGCNP-like
7.56795	0.173984	ICGC_MB287	eGCNP-like
-4.5188	-1.45754	ICGC_MB287	Diff.Neuro-like
9.36403	-0.229784	ICGC_MB287	eGCNP-like
-4.1729	-0.328951	ICGC_MB287	Diff.Neuro-like
9.68956	-2.96953	ICGC_MB287	eGCNP-like.prolif
6.8332	0.336034	ICGC_MB287	eGCNP-like
6.17355	0.159235	ICGC_MB287	eGCNP-like
2.46143	3.72358	ICGC_MB287	migrGCNP-like
-1.81445	5.09768	ICGC_MB287	migrGCNP-like
0.5816	3.02731	ICGC_MB287	migrGCNP-like
1.7607	4.17085	ICGC_MB287	migrGCNP-like
0.916201	3.32956	ICGC_MB287	migrGCNP-like
-4.13369	0.379754	ICGC_MB287	Diff.Neuro-like
0.499213	3.0612	ICGC_MB287	migrGCNP-like
1.6216	3.67146	ICGC_MB287	migrGCNP-like
9.36715	0.655312	ICGC_MB287	eGCNP-like
-5.83016	-1.97861	ICGC_MB287	Diff.Neuro-like
-7.36428	-1.65072	ICGC_MB287	Diff.Neuro-like
-6.64633	-1.33188	ICGC_MB287	Diff.Neuro-like
-1.57428	3.54334	ICGC_MB287	migrGCNP-like
6.23839	0.407644	ICGC_MB287	eGCNP-like
-6.3176	-2.49759	ICGC_MB287	Diff.Neuro-like
8.49233	1.10627	ICGC_MB287	eGCNP-like
8.80176	0.557215	ICGC_MB287	eGCNP-like
8.41865	-2.37535	ICGC_MB287	eGCNP-like.prolif
9.3455	1.02312	ICGC_MB287	eGCNP-like
-5.0972	-4.88164	ICGC_MB287	Diff.Neuro-like
9.78987	-0.549382	ICGC_MB287	eGCNP-like
-2.01777	2.55249	ICGC_MB287	migrGCNP-like
-2.20452	4.04937	ICGC_MB287	migrGCNP-like
2.23126	3.92503	ICGC_MB287	migrGCNP-like
8.19048	0.0603644	ICGC_MB287	eGCNP-like
0.92469	2.60815	ICGC_MB287	migrGCNP-like
9.27047	-0.587681	ICGC_MB287	eGCNP-like
7.36605	1.11269	ICGC_MB287	eGCNP-like
-6.99026	0.790162	ICGC_MB287	Diff.Neuro-like
8.38089	-3.09426	ICGC_MB287	eGCNP-like.prolif
-5.7	-3.42311	ICGC_MB287	Diff.Neuro-like
2.06332	2.93487	ICGC_MB287	migrGCNP-like
-4.15757	-0.969788	ICGC_MB287	Diff.Neuro-like
-6.19127	-1.20959	ICGC_MB287	Diff.Neuro-like
8.46597	1.0524	ICGC_MB287	eGCNP-like
8.74138	-3.21825	ICGC_MB287	eGCNP-like.prolif
9.247	1.06842	ICGC_MB287	eGCNP-like
9.6099	0.962366	ICGC_MB287	eGCNP-like
9.29097	0.796752	ICGC_MB287	eGCNP-like
-1.88156	4.95339	ICGC_MB287	migrGCNP-like
9.63967	-2.16062	ICGC_MB287	eGCNP-like.prolif
0.496165	2.53957	ICGC_MB287	migrGCNP-like
7.06236	1.02797	ICGC_MB287	eGCNP-like
-6.78332	-2.17631	ICGC_MB287	Diff.Neuro-like
5.6387	-2.22954	ICGC_MB287	Astro-like
-1.8564	3.65318	ICGC_MB287	migrGCNP-like
9.93622	-0.331553	ICGC_MB287	eGCNP-like
10.1824	0.230817	ICGC_MB287	eGCNP-like
9.21653	-0.020439	ICGC_MB287	eGCNP-like
7.48881	-0.783486	ICGC_MB287	eGCNP-like
9.83777	-0.194598	ICGC_MB287	eGCNP-like
-6.80392	-0.821003	ICGC_MB287	Diff.Neuro-like
7.22483	0.522843	ICGC_MB287	eGCNP-like
2.00144	4.29026	ICGC_MB287	migrGCNP-like
6.55096	0.608229	ICGC_MB287	eGCNP-like
-2.79726	2.43107	ICGC_MB287	Diff.Neuro-like
0.718765	4.28067	ICGC_MB287	migrGCNP-like
3.72556	4.8462	ICGC_MB287	Stress-respo
-2.24892	3.23393	ICGC_MB287	migrGCNP-like
9.27187	0.0279101	ICGC_MB287	eGCNP-like
-7.27414	0.681356	ICGC_MB287	Diff.Neuro-like
7.73876	0.706169	ICGC_MB287	eGCNP-like
-4.95498	-3.3777	ICGC_MB287	Diff.Neuro-like
8.78427	-2.76259	ICGC_MB287	eGCNP-like.prolif
-0.139523	3.84089	ICGC_MB287	migrGCNP-like
-4.71343	0.288653	ICGC_MB287	Diff.Neuro-like
-5.71958	-3.02808	ICGC_MB287	Diff.Neuro-like
8.59419	1.5097	ICGC_MB287	eGCNP-like
-7.12308	-3.41054	ICGC_MB287	Diff.Neuro-like
1.90515	2.88764	ICGC_MB287	migrGCNP-like
-3.88198	0.755709	ICGC_MB287	Diff.Neuro-like
8.47249	0.986662	ICGC_MB287	eGCNP-like
1.9001	2.57305	ICGC_MB287	migrGCNP-like
-6.53267	0.38153	ICGC_MB287	Diff.Neuro-like
-6.18713	-3.63606	ICGC_MB287	Diff.Neuro-like
-5.13521	-4.14953	ICGC_MB287	Diff.Neuro-like
6.19774	0.0628047	ICGC_MB287	eGCNP-like
-6.64709	-3.89826	ICGC_MB287	Diff.Neuro-like
3.92348	4.89472	ICGC_MB287	Stress-respo
1.42422	3.78727	ICGC_MB287	migrGCNP-like
-4.51985	-1.13929	ICGC_MB287	Diff.Neuro-like
-0.209197	3.50511	ICGC_MB287	migrGCNP-like
-2.11717	4.48643	ICGC_MB287	migrGCNP-like
-2.5127	3.98196	ICGC_MB287	migrGCNP-like
9.35651	0.0916607	ICGC_MB287	eGCNP-like
6.89528	0.571712	ICGC_MB287	eGCNP-like
8.83911	0.709712	ICGC_MB287	eGCNP-like
0.173152	4.60255	ICGC_MB287	migrGCNP-like
9.36318	1.19651	ICGC_MB287	eGCNP-like
-5.19717	-2.56573	ICGC_MB287	Diff.Neuro-like
7.39893	0.314013	ICGC_MB287	eGCNP-like
1.74918	2.83985	ICGC_MB287	migrGCNP-like
-0.254322	3.7865	ICGC_MB287	migrGCNP-like
7.02595	0.975251	ICGC_MB287	eGCNP-like
8.3188	-2.8362	ICGC_MB287	eGCNP-like.prolif
0.955538	3.58841	ICGC_MB287	migrGCNP-like
-3.97778	-1.90249	ICGC_MB287	Diff.Neuro-like
9.90015	-0.245779	ICGC_MB287	eGCNP-like
-0.693168	3.50723	ICGC_MB287	migrGCNP-like
9.48371	-2.1016	ICGC_MB287	eGCNP-like.prolif
9.98575	0.145297	ICGC_MB287	eGCNP-like
-2.94212	4.25623	ICGC_MB287	migrGCNP-like
1.12084	4.59559	ICGC_MB287	migrGCNP-like
9.88211	0.57821	ICGC_MB287	eGCNP-like
[truncated: 25,783 more rows]

## Sheet: Fig 3b
Cluster	S.Score	G2M.Score
Diff. neuronal-like	-0.0135739	-0.0147167
Early GCNP-like	0.0166606	0.00959335
Migrating GCNP-like	-0.00764285	-0.00645287
Early GCNP-like, prolif	0.134453	0.240067
Astro-like	-0.0120121	-0.0150869
Stress response	0.0072194	0.00623701

## Sheet: Fig 3c
Gene	Early_CGNP-like,_proliferating	Early_CGNP-like	Migrating_CGNP-like	Differentiated_neuronal-like	Astrocytic-like	Upregulated_stress_response
MKI67	0.84908	0.085265	0.0653153	0.0284673	0.0185243	0.156457
TOP2A	1.36025	0.316877	0.16183	0.136962	0.164637	0.276588
EZH2	1.39726	0.729776	0.633535	0.337522	0.330982	0.701012
SUZ12	1.24807	1.03671	0.976897	1.00969	0.953692	0.963832
CTCF	0.755773	0.652955	0.628573	0.577214	0.54387	0.641859
YY1	0.562741	0.493409	0.501418	0.47811	0.504868	0.484552
RAD21	0.82362	0.459193	0.451463	0.445847	0.538737	0.483237
MYCN	0.231794	0.262895	0.120837	0.0472863	0.0612881	0.114249
PTCH1	0.911482	0.983946	0.553295	0.439691	0.923521	0.769801
HHIP	1.27099	1.17314	0.366688	0.328053	0.769603	0.719418
BOC	1.57353	1.67639	0.721344	0.332465	1.03418	0.850825
SMO	0.435501	0.465978	0.353218	0.292086	0.392134	0.353724
GLI1	0.0558643	0.0776403	0.0150399	0.0154802	0.106398	0.0444883
GLI2	1.56018	1.52619	0.87755	0.363633	1.00395	0.77625
GABRA2	0.497828	0.586462	0.685879	0.405859	0.465294	0.610048
GABRA3	0.379968	0.396975	0.40997	0.368499	0.289851	0.368
GABRB3	1.46968	1.4093	1.47552	1.28116	1.02622	1.48192
GABRG1	0.131873	0.132368	0.0526318	0.0322957	0.130136	0.0549254
GRIN2A	1.11432	1.43241	0.925177	1.3158	1.04147	1.19179
BARHL1	0.639635	0.735136	0.509542	0.330206	0.295893	0.535225
PTPRK	2.38075	2.40223	2.11017	1.20303	1.78921	1.98716
ATOH1	0.00536073	0.00621095	0.00212499	0.000201778	0.00121166	0.00316393
ZIC1	1.85817	1.777	1.67945	1.56975	1.55781	1.80943
ZIC3	0.0496243	0.0769566	0.0446623	0.0304704	0.0268242	0.0251919
MEIS1	1.67004	1.78033	1.73682	1.48956	1.56155	1.73766
CNTN2	0.235054	0.273792	0.594349	0.407692	0.227775	0.598289
SEMA6A	1.56683	1.79893	1.9759	1.15604	1.67761	1.69136
GRIN2B	1.02388	0.910843	1.40537	0.658173	0.684261	0.993887
ASTN1	0.468315	0.593284	0.894566	0.55169	0.56084	0.689924
GABRA1	0.0699749	0.120812	0.112222	0.272787	0.0600441	0.113558
GABRA6	0.18398	0.246897	0.255384	0.735224	0.234886	0.457819
GABRB2	0.640597	0.602629	0.782606	1.51751	0.640025	1.00721
GABRD	0.361257	0.41339	0.58198	1.58032	0.709423	1.14784
GRIN2C	0.392133	0.385832	0.341184	0.893555	0.390318	0.627772
TIAM1	1.88375	1.76251	2.1274	2.57744	2.00865	2.21069
NPTX1	0.0982861	0.109485	0.151835	0.586845	0.165788	0.365039
RBFOX3	1.72623	1.80806	2.4577	2.66505	1.64963	2.22766
NRXN3	1.36557	1.62587	2.35834	3.15091	2.1461	2.48607
SYP	0.895593	0.987922	1.30663	1.64183	0.911502	1.37282
NES	0.0479232	0.0328501	0.0525363	0.143133	0.125129	0.0970824
SOX2	0.340882	0.286305	0.0466685	0.0303069	0.629788	0.119607
SOX9	0.177776	0.171072	0.0739845	0.057481	0.26544	0.192587
LAMA2	1.11765	1.29068	0.492507	0.477875	3.42504	0.781753
AQP4	0.114205	0.0916482	0.0949777	0.106031	0.408397	0.0703378
GFAP	0.231187	0.287464	0.128304	0.0960275	0.378844	0.187443
NPAS3	0.635754	0.736312	0.558793	0.522333	2.31461	0.709709
TNC	0.345497	0.432878	0.688991	0.183171	0.536479	0.429643
APOE	0.39579	0.524596	0.430518	0.417116	2.77937	0.545207
GJA1	0.0135631	0.0187043	0.013477	0.0206249	0.0259717	0.0184038
SLC1A2	0.519866	0.499222	0.772336	1.04012	0.939205	0.836891
SLC1A3	0.426837	0.571514	0.119984	0.136319	2.2863	0.185606
NKAIN4	0.137978	0.211514	0.122801	0.0790986	0.410424	0.0831867
GPR37L1	0.048664	0.033466	0.0296567	0.0421061	0.113713	0.028821
SLC6A11	0.166119	0.55813	0.0871812	0.0452845	0.618319	0.0493187
PLXNB1	0.210543	0.283517	0.388075	0.223561	0.223945	0.330733
S100B	0.0951332	0.107618	0.0709277	0.081068	0.24201	0.0944118
DNAJB1	0.268161	0.166425	0.0567619	0.0860184	0.153745	1.74926
HSPH1	0.32753	0.177996	0.115975	0.111834	0.188832	1.64978
HSPA1A	0.533781	0.508974	0.215023	0.200686	0.800502	0.973206
HSPA1B	0.507397	0.515724	0.224542	0.130161	0.629038	0.731656
HSP90AA1	1.40163	1.28959	1.28933	1.48402	1.18352	2.13197

## Sheet: Fig 4a,b
source	target	ligand.complex	receptor.complex	aggregate_rank	mean_rank	natmi.edge_specificity	natmi.rank	connectome.weight_sc	connectome.rank	logfc.logfc_comb	logfc.rank	sca.LRscore	sca.rank	cellphonedb.pvalue	cellphonedb.rank
4	4	LAMA2	CD44	6.79e-10	113.2	0.429686	2	2.08846	1	1.73634	1	0.929426	561	0	1
4	4	APOE	ABCA1	6.18e-08	218	0.374647	4	1.53647	3	1.38312	9	0.904824	1073	0	1
4	4	LAMA2	ITGAV_ITGB8	1.86e-07	163.4	0.201445	13	1.57943	2	1.53752	2	0.917155	799	0	1
1	1	NTN1	DCC	4.45e-07	120.8	0.0711581	405	0.787546	88	1.3783	13	0.960937	97	0	1
1	1	APP	DCC	2.74e-06	247.4	0.0510313	955	0.62233	153	1.10516	49	0.965373	79	0	1
1	3	NTN1	DCC	3.02e-06	158.4	0.0663804	478	0.721341	121	0.887348	90	0.959612	102	0	1
1	4	NRG3	EGFR	5.06e-06	287.6	0.0636698	530	0.4975	263	0.515166	226	0.938574	418	0	1
4	3	APOE	SDC2	5.4e-06	167.8	0.157138	36	1.20174	25	1.22973	40	0.919455	737	0	1
1	0	NCAM1	FGFR1	6.14e-06	335	0.0629234	551	0.345697	467	0.608272	146	0.932644	510	0	1
4	4	APOE	LRP4	7.68e-06	287	0.181136	23	1.17123	26	1.17904	45	0.895495	1340	0	1
4	0	APOE	LRP1	8.2e-06	341.2	0.155532	40	1.062	37	1.15192	46	0.888084	1582	0	1
4	3	APOE	LRP6	9.91e-06	266.6	0.143487	49	1.12011	28	1.13289	47	0.899861	1208	0	1
4	4	APOE	SORL1	1.12e-05	443.8	0.148719	46	1.07052	33	1.09247	51	0.874112	2088	0	1
4	4	LAMA2	ITGA7_ITGB1	1.14e-05	207.2	0.128982	68	1.40139	4	1.42153	3	0.909454	960	0	1
4	3	APOE	LRP5	1.18e-05	592.6	0.142353	51	1.08575	30	1.08702	52	0.850809	2829	0	1
4	4	APOE	SCARB1	1.48e-05	674.8	0.160209	34	1.06397	36	1.07361	56	0.837985	3247	0	1
0	0	CALM1	KCNQ3	1.84e-05	315.2	0.0771344	342	0.289579	611	0.683929	120	0.933265	502	0	1
0	0	CALM1	RYR2	1.89e-05	336.2	0.0712891	402	0.276562	655	0.595613	151	0.935285	472	0	1
0	0	FGF14	FGFR1	1.93e-05	245.6	0.0840445	278	0.359078	440	0.769517	98	0.93889	411	0	1
0	0	RIMS1	SLC17A7	1.99e-05	186.2	0.128287	71	0.431188	344	0.930227	85	0.937888	430	0	1
0	0	RIMS1	CACNA1C	2.02e-05	222.2	0.0786186	321	0.355792	447	0.78378	97	0.948099	245	0	1
0	0	CALM1	GRM4	2.18e-05	315.6	0.097829	180	0.30075	578	0.726604	109	0.920855	710	0	1
4	1	APOE	SDC2	2.2e-05	205.4	0.131072	64	1.12906	27	1.22076	42	0.912478	893	0	1
0	0	FSTL5	CNTN5	2.25e-05	208.6	0.0884861	247	0.355476	448	0.87909	91	0.947212	256	0	1
4	2	APOE	LRP1	2.52e-05	419.4	0.129254	67	1.0189	44	1.05187	61	0.878551	1924	0	1

[truncated: 22 more sheets: Fig 4c, Fig 4d, Fig 5a,b,c,d,e, Fig 5f, Fig 6a, Fig 6b, Fig 6g, Fig 7b SF14, Fig 7c, SF 3a,b, SF 3c,d, SF 5a, SF 5b, SF 5c, SF 5d, SFig 6, SF8 c,d, SF 10a,b,c,d, SF12a,b, SF13e …]
